# Supplementary material for: Spi-1, Fli-1 and Fli-3 (miR-17-92) Oncogenes Contribute to a Single Oncogenic Network Controlling Cell Proliferation in Friend Erythroleukemia
Source: PLoS One. 2012 Oct 8;7(10):e46799. doi: 10.1371/journal.pone.0046799 (PMC3466182; doi:10.1371/journal.pone.0046799)
Supplement: Data S1 — Microarray data. Microarray data from 745#44 cells untreated (−H−D) or treated for two days in the presence of Dox alone (−H−D), HMBA alone (+H−D) or both Dox and HMBA (+H+D) have been previously obtained (Juban et al, 2009, Mol Cell Biol 29: 2852–64). These microarray data are included in the following three files: Manip745.gct (normalized expression data); Manip745.chip (microarray probe description); Manip745.cls (class description). These three files are provided as a single compressed file «microarray data.zip». (ZIP) [file pone.0046799.s001.zip]

Archive with 7 entries (6 files):
- MANIP745.chip
- __MACOSX/
- __MACOSX/._MANIP745.chip
- MANIP745.cls
- __MACOSX/._MANIP745.cls
- MANIP745.gct
- __MACOSX/._MANIP745.gct
