# Supplementary material for: Spi-1, Fli-1 and Fli-3 (miR-17-92) Oncogenes Contribute to a Single Oncogenic Network Controlling Cell Proliferation in Friend Erythroleukemia
Source: PLoS One. 2012 Oct 8;7(10):e46799. doi: 10.1371/journal.pone.0046799 (PMC3466182; doi:10.1371/journal.pone.0046799)
Supplement: Data S1 — Microarray data. Microarray data from 745#44 cells untreated (−H−D) or treated for two days in the presence of Dox alone (−H−D), HMBA alone (+H−D) or both Dox and HMBA (+H+D) have been previously obtained (Juban et al, 2009, Mol Cell Biol 29: 2852–64). These microarray data are included in the following three files: Manip745.gct (normalized expression data); Manip745.chip (microarray probe description); Manip745.cls (class description). These three files are provided as a single compressed file «microarray data.zip». (ZIP) [file pone.0046799.s001.zip › MANIP745.chip]

Probe Set ID	Gene Symbol	Gene Title
s14959	0610005A07Rik	Mm.29640
s01643	0610006H10Rik	Mm.29735
s24738	0610006I08Rik	Mm.144083
s07005	0610006K04Rik	Mm.49041
s24604	0610007H07Rik	Mm.157426
s04218	0610007L01Rik	Mm.258508
s09045	0610007P06Rik	Mm.28679
s23670	0610007P06Rik	Mm.28679
s07386	0610007P14Rik	Mm.143795
s24331	0610007P22Rik	Mm.180687
s16847	0610008C08Rik	Mm.28628
s01162	0610008N23Rik	Mm.103986
s21654	0610008N23Rik	Mm.103986
s15188	0610009B10Rik	Mm.28766
s04848	0610009B22Rik	Mm.35693
s20892	0610009C03Rik	Mm.29606
s17150	0610009D07Rik	Mm.146087
s03516	0610009E20Rik	Mm.73608
s14772	0610009H04Rik	Mm.272687
s17160	0610009H04Rik	Mm.272687
s19613	0610009J22Rik	Mm.240586
s02610	0610009K11Rik	Mm.103413
s05604	0610009M14Rik	Mm.286399
s07772	0610009O03Rik	Mm.34564
s23171	0610010D24Rik	Mm.156217
s23757	0610010D24Rik	Mm.156217
s03095	0610010F05Rik	Mm.48031
s18137	0610010K06Rik	Mm.327455
s09650	0610010K14Rik	Mm.39265
s14362	0610011B16Rik	Mm.325512
s12408	0610011D08Rik	Mm.294159
s21521	0610011F06Rik	Mm.35098
s13173	0610011L13Rik	Mm.295438
s16881	0610011L14Rik	Mm.253648
s07381	0610011N22Rik	Mm.101586
s12158	0610012A05Rik	Mm.306620
s07162	0610012A05Rik	Mm.345120
s24660	0610012D09Rik	Mm.29122
s13962	0610012D17Rik	Mm.302693
s06571	0610013E23Rik	Mm.262707
s23495	0610013E23Rik	Mm.262707
s02929	0610016J10Rik	Mm.253185
s18929	0610025L06Rik	Mm.21687
s19125	0610025L06Rik	Mm.21687
s14177	0610025O11Rik	Mm.26625
s15287	0610025P10Rik	Mm.268347
s14352	0610027O18Rik	Mm.347935
s15192	0610030G03Rik	Mm.28122
s15819	0610030H11Rik	Mm.181488
s01600	0610031J06Rik	Mm.21976
s21389	0610031J06Rik	Mm.21976
s01214	0610033H09Rik	Mm.28999
s18052	0610033I05Rik	Mm.28309
s17551	0610037H22Rik	Mm.156839
s23896	0610037L13Rik	Mm.274853
s14121	0610037M15Rik	Mm.221293
s17191	0610037M15Rik	Mm.221293
s19798	0610037P05Rik	Mm.42072
s25034	0610037P05Rik	Mm.42072
s23752	0610038D11Rik	Mm.268932
s05477	0610038F07Rik	Mm.180063
s17801	0610038F07Rik	Mm.180063
s18520	0610039A15Rik	Mm.275989
s12198	0610039C21Rik	Mm.29998
s24811	0610039C21Rik	Mm.29998
s24704	0610039D01Rik	Mm.261050
s23659	0610039K22Rik	Mm.288183
s00822	0610039N19Rik	Mm.305108
s15195	0610039P13Rik	Mm.28804
s23479	0610039P13Rik	Mm.28804
s22781	0610040B21Rik	Mm.159965
s23207	0610040B21Rik	Mm.159965
s16049	0610040D20Rik	Mm.245938
s13501	0610041B22Rik	Mm.41463
s22952	0610041B22Rik	Mm.41463
s21911	0610041D19Rik	Mm.284594
s13756	0610041E09Rik	Mm.241387
s04943	0610042C05Rik	Mm.153111
s19575	0610042E07Rik	Mm.41385
s03112	0610042I15Rik	Mm.294821
s10141	0610042I15Rik	Mm.294821
s18834	0610042I15Rik	Mm.294821
s16310	0610043B10Rik	Mm.27114
s10632	0710001B24Rik	Mm.46179
s00355	0710001C05Rik	Mm.25719
s12406	0710001P18Rik	Mm.23642
s04126	0710007A14Rik	Mm.234179
s13285	0710007A14Rik	Mm.234179
s13306	0910001A06Rik	Mm.246108
s23639	0910001A06Rik	Mm.246108
s19551	0910001K20Rik	Mm.88763
s19958	1010001D01Rik	Mm.181033
s13914	1010001N08Rik	Mm.57626
s14857	1100001A21Rik	Mm.84941
s09553	1100001D10Rik	Mm.275554
s10502	1100001H23Rik	Mm.3311
s11647	1100001H23Rik	Mm.3311
s21802	1100001H23Rik	Mm.3311
s14322	1100001I19Rik	Mm.38526
s15311	1100001I22Rik	Mm.140568
s06361	1110001A05Rik	Mm.117709
s10036	1110001A05Rik	Mm.117709
s16012	1110001A23Rik	Mm.289791
s04878	1110001C20Rik	Mm.218889
s05704	1110001C20Rik	Mm.218889
s15424	1110001D15Rik	Mm.28854
s09970	1110001J03Rik	Mm.158971
s07741	1110001J12Rik	Mm.288442
s23251	1110001J12Rik	Mm.288442
s08838	1110001M19Rik	Mm.37799
s12797	1110001N06Rik	Mm.277705
s15975	1110001N06Rik	Mm.277705
s01780	1110001O19Rik	Mm.246996
s13711	1110002H14Rik	Mm.196005
s20282	1110002M09Rik	Mm.30179
s13224	1110002N22Rik	Mm.18466
s11230	1110003A17Rik	Mm.76400
s11199	1110003E01Rik	Mm.10709
s14314	1110003E08Rik	Mm.35764
s14940	1110003E08Rik	Mm.35764
s04436	1110003P22Rik	Mm.41420
s13363	1110003P22Rik	Mm.41420
s21062	1110004D19Rik	Mm.12746
s22161	1110004D19Rik	Mm.12746
s12367	1110004F10Rik	Mm.24231
s14849	1110004F10Rik	Mm.24231
s11328	1110005F07Rik	Mm.21187
s16348	1110005L13Rik	Mm.29743
s10448	1110006G06Rik	Mm.260890
s15077	1110006I15Rik	Mm.251890
s02728	1110007A06Rik	Mm.28474
s07335	1110007A06Rik	Mm.28474
s25021	1110007A06Rik	Mm.28474
s20317	1110007A13Rik	Mm.97383
s13338	1110007C02Rik	Mm.347985
s15141	1110007C05Rik	Mm.88478
s18581	1110007C24Rik	Mm.99793
s24649	1110007C24Rik	Mm.99793
s11626	1110007M04Rik	Mm.204831
s08419	1110008B24Rik	Mm.341848
s18887	1110008F13Rik	Mm.29264
s24510	1110008F13Rik	Mm.29264
s00543	1110008J03Rik	Mm.9654
s04136	1110008L16Rik	Mm.257917
s10260	1110008L16Rik	Mm.257917
s16050	1110008L20Rik	Mm.26834
s08024	1110008P14Rik	Mm.27608
s08098	1110011F09Rik	Mm.182563
s03264	1110011K10Rik	Mm.29801
s10894	1110012E06Rik	Mm.205625
s02815	1110012J17Rik	Mm.33421
s11580	1110012L19Rik	Mm.293255
s04900	1110013G13Rik	Mm.210305
s24669	1110013L07Rik	Mm.274708
s19792	1110014C03Rik	Mm.342568
s24036	1110014D18Rik	Mm.27762
s02403	1110014E10Rik	Mm.6488
s11079	1110014E10Rik	Mm.6488
s00379	1110014F24Rik	Mm.30138
s19941	1110014F24Rik	Mm.30138
s00678	1110014J05Rik	Mm.28661
s03820	1110014J05Rik	Mm.28661
s11201	1110014J05Rik	Mm.28661
s19584	1110014K08Rik	Mm.258466
s22365	1110014L17Rik	Mm.254495
s04976	1110014N23Rik	Mm.227361
s11527	1110014N23Rik	Mm.227361
s23157	1110014N23Rik	Mm.227361
s02941	1110015E18Rik	Mm.27844
s02032	1110015E22Rik	Mm.246881
s13535	1110015K06Rik	Mm.292942
s24870	1110015M06Rik	Mm.310284
s04554	1110017C15Rik	Mm.334789
s12058	1110017M21Rik	Mm.53259
s20874	1110017O22Rik	Mm.2395
s06205	1110018G07Rik	Mm.24446
s12878	1110018J12Rik	Mm.271817
s01014	1110018J18Rik	Mm.227240
s05041	1110019C08Rik	Mm.29482
s18796	1110019J04Rik	Mm.282081
s22451	1110019J04Rik	Mm.282081
s02101	1110019N10Rik	Mm.279
s01503	1110020A09Rik	Mm.194225
s12945	1110020A09Rik	Mm.194225
s18001	1110020A09Rik	Mm.194225
s12332	1110020C13Rik	Mm.29865
s20526	1110020G09Rik	Mm.244226
s09747	1110020L19Rik	Mm.264899
s10164	1110021E09Rik	Mm.51049
s13567	1110021H02Rik	Mm.2815
s22667	1110021H02Rik	Mm.2815
s17337	1110021L09Rik	Mm.294271
s03532	1110021N07Rik	Mm.306722
s11218	1110021N07Rik	Mm.306722
s23739	1110021N07Rik	Mm.306722
s02257	1110025F24Rik	Mm.28451
s01488	1110025G12Rik	Mm.22455
s12661	1110025H10Rik	Mm.347964
s18780	1110025H10Rik	Mm.347964
s24796	1110025L05Rik	Mm.280573
s02789	1110027L01Rik	Mm.40621
s16812	1110028E10Rik	Mm.148425
s18422	1110028N05Rik	Mm.86823
s04927	1110030J09Rik	Mm.46424
s03039	1110031I02Rik	Mm.220890
s17339	1110031I02Rik	Mm.220890
s06049	1110031K21Rik	Mm.334584
s12169	1110032A03Rik	Mm.171374
s07086	1110032A13Rik	Mm.186936
s08161	1110032A13Rik	Mm.186936
s04845	1110032D12Rik	Mm.325307
s21078	1110032D12Rik	Mm.325307
s22222	1110032D12Rik	Mm.325307
s21679	1110032E23Rik	Mm.331088
s16366	1110032N12Rik	Mm.180622
s01766	1110032O16Rik	Mm.248646
s22045	1110033G01Rik	Mm.35241
s19923	1110033I14Rik	Mm.46477
s19412	1110033J19Rik	Mm.3572
s02769	1110033K02Rik	Mm.259634
s01397	1110033O09Rik	Mm.21171
s22895	1110034A24Rik	Mm.107180
s02454	1110034B05Rik	Mm.288490
s09900	1110034C04Rik	Mm.260229
s08476	1110037F02Rik	Mm.331487
s01374	1110037N09Rik	Mm.37369
s18211	1110038B12Rik	Mm.28895
s11721	1110038D17Rik	Mm.29382
s19605	1110039B18Rik	Mm.205169
s06948	1110049F12Rik	Mm.29131
s15041	1110049F12Rik	Mm.29131
s08675	1110049G11Rik	Mm.21705
s11444	1110051B16Rik	Mm.129309
s11888	1110054H05Rik	Mm.209750
s20577	1110054H05Rik	Mm.209750
s24096	1110054H05Rik	Mm.209750
s22307	1110054N06Rik	Mm.15351
s21055	1110054O05Rik	Mm.51988
s08881	1110055N21Rik	Mm.290474
s02944	1110056N09Rik	Mm.238034
s11133	1110057K04Rik	Mm.25608
s21181	1110059E24Rik	Mm.272430
s10217	1110059F07Rik	Mm.275841
s12339	1110059G10Rik	Mm.268307
s22569	1110059G10Rik	Mm.268307
s11248	1110059M19Rik	Mm.336041
s14354	1110059P08Rik	Mm.227983
s23762	1110059P08Rik	Mm.227983
s24234	1110059P08Rik	Mm.227983
s08605	1110060F11Rik	Mm.241604
s18625	1110060F11Rik	Mm.241604
s03696	1110060O18Rik	Mm.32646
s06996	1110060O18Rik	Mm.32646
s14300	1110061L23Rik	Mm.181689
s08564	1110061N23Rik	Mm.24777
s08589	1110061O04Rik	Mm.197816
s12861	1110063C11Rik	Mm.29532
s00750	1110063F24Rik	Mm.17918
s14642	1110063F24Rik	Mm.17918
s22170	1110063G11Rik	Mm.273785
s09237	1110064L07Rik	Mm.18638
s10738	1110064L07Rik	Mm.18638
s17261	1110064L07Rik	Mm.18638
s11273	1110064N10Rik	Mm.28057
s15215	1110064P04Rik	Mm.13148
s20982	1110065L07Rik	Mm.142570
s14129	1110067D22Rik	Mm.76694
s16476	1110067L22Rik	Mm.22779
s17125	1110068E08Rik	Mm.276769
s13136	1190002A17Rik	Mm.273318
s00196	1190002H23Rik	Mm.29811
s09942	1190002H23Rik	Mm.29811
s21172	1190002L16Rik	Mm.12864
s20895	1190002N15Rik	Mm.258746
s00551	1190003M12Rik	Mm.46387
s03404	1190004M21Rik	Mm.22521
s06930	1190004M21Rik	Mm.22521
s12646	1190004M21Rik	Mm.22521
s13581	1190005F20Rik	Mm.289373
s14254	1190005F20Rik	Mm.289373
s19811	1190005P17Rik	Mm.291755
s07446	1190006A08Rik	Mm.330045
s16287	1190006E07Rik	Mm.269800
s18443	1190006E07Rik	Mm.269800
s21266	1190007F08Rik	Mm.260690
s00622	1190017O12Rik	Mm.21698
s23793	1200002G13Rik	Mm.27606
s18818	1200003C05Rik	Mm.278477
s22041	1200003E16Rik	Mm.27917
s02843	1200003M09Rik	Mm.288702
s13643	1200003M09Rik	Mm.288702
s09358	1200003O06Rik	Mm.271975
s10696	1200004M23Rik	Mm.202092
s22865	1200004M23Rik	Mm.202092
s03990	1200006M05Rik	Mm.227605
s14075	1200006O19Rik	Mm.54126
s25016	1200006O19Rik	Mm.54126
s13559	1200007D18Rik	Mm.30496
s23233	1200007D18Rik	Mm.30496
s14378	1200008A14Rik	Mm.257449
s06638	1200008D14Rik	Mm.2252
s02494	1200008O12Rik	Mm.9916
s03161	1200008O12Rik	Mm.9916
s00349	1200009A02Rik	Mm.41022
s07926	1200009A02Rik	Mm.41022
s21263	1200009A02Rik	Mm.41022
s05579	1200009B18Rik	Mm.59812
s10321	1200009B18Rik	Mm.59812
s24078	1200009B18Rik	Mm.59812
s08504	1200009H11Rik	Mm.30950
s09396	1200009I06Rik	Mm.248640
s00951	1200009K13Rik	Mm.240490
s07112	1200009K13Rik	Mm.240490
s07252	1200009K13Rik	Mm.240490
s07738	1200009K13Rik	Mm.240490
s09268	1200009K13Rik	Mm.240490
s11182	1200009K13Rik	Mm.240490
s19862	1200009K13Rik	Mm.240490
s13368	1200011D03Rik	Mm.20108
s23074	1200011I18Rik	Mm.260767
s20359	1200011M11Rik	Mm.23257
s22016	1200011O22Rik	Mm.3094
s02946	1200013B08Rik	Mm.276131
s23959	1200013B08Rik	Mm.276131
s15395	1200013B22Rik	Mm.100666
s23882	1200013F24Rik	Mm.33969
s09200	1200013I08Rik	Mm.26696
s09856	1200013P24Rik	Mm.133257
s17355	1200013P24Rik	Mm.133257
s22712	1200013P24Rik	Mm.133257
s23851	1200014J11Rik	Mm.41903
s17264	1200014M14Rik	Mm.86472
s06586	1200014P03Rik	Mm.279599
s20264	1200015A19Rik	Mm.288737
s16515	1200015A22Rik	Mm.38801
s01053	1200015E14Rik	Mm.155877
s02464	1200015E14Rik	Mm.155877
s13026	1200015E14Rik	Mm.155877
s20225	1200015F23Rik	Mm.330492
s04941	1200015K23Rik	Mm.234823
s11206	1200015K23Rik	Mm.234823
s12464	1200016B10Rik	Mm.290905
s24037	1200016B10Rik	Mm.290905
s18216	1200016B17Rik	Mm.288114
s01404	1200016D23Rik	Mm.28152
s17787	1200020A08Rik	Mm.109329
s24119	1200020A08Rik	Mm.109329
s20325	1300001I01Rik	Mm.214574
s12719	1300002A08Rik	Mm.30092
s17679	1300002A08Rik	Mm.30092
s18823	1300002A08Rik	Mm.30092
s04567	1300002F13Rik	Mm.249333
s09384	1300002F13Rik	Mm.249333
s08335	1300002K09Rik	Mm.63645
s13327	1300002K09Rik	Mm.63645
s17561	1300003K24Rik	Mm.29342
s13181	1300004C11Rik	Mm.271923
s21886	1300004C11Rik	Mm.271923
s00635	1300004K21Rik	Mm.31247
s14711	1300006C06Rik	Mm.323393
s05936	1300006C19Rik	Mm.296158
s20899	1300006C19Rik	Mm.296158
s24583	1300006M19Rik	Mm.18814
s05465	1300006N24Rik	Mm.196137
s04164	1300007B12Rik	Mm.18230
s23538	1300007B12Rik	Mm.18230
s05394	1300007L22Rik	Mm.274370
s09816	1300007O09Rik	Mm.45256
s23415	1300010A20Rik	Mm.225289
s22504	1300010F03Rik	Mm.301205
s11962	1300010K09Rik	Mm.178115
s14893	1300010M03Rik	Mm.33881
s06580	1300010O06Rik	Mm.294777
s13105	1300010O06Rik	Mm.294777
s24955	1300010O06Rik	Mm.294777
s24790	1300012G16Rik	Mm.100065
s01471	1300013D05Rik	Mm.33206
s08082	1300013D05Rik	Mm.33206
s01378	1300014I06Rik	Mm.28943
s16557	1300014I06Rik	Mm.28943
s19940	1300015D01Rik	Mm.208098
s20730	1300017E09Rik	Mm.27064
s09494	1300018I05Rik	Mm.155783
s17560	1300018I05Rik	Mm.155783
s23136	1300018I05Rik	Mm.155783
s22403	1300018P11Rik	Mm.32889
s18275	1300019C06Rik	Mm.24425
s13196	1500001H12Rik	Mm.87027
s04460	1500001M20Rik	Mm.24937
s07159	1500001M20Rik	Mm.24937
s11764	1500002B03Rik	Mm.159860
s06432	1500002I11Rik	Mm.304346
s07360	1500002I11Rik	Mm.304346
s08403	1500002M01Rik	Mm.294617
s13637	1500002O20Rik	Mm.334379
s08110	1500003D12Rik	Mm.283045
s15863	1500003O03Rik	Mm.214765
s01710	1500003O22Rik	Mm.231400
s21787	1500004A08Rik	Mm.46653
s23561	1500004A08Rik	Mm.46653
s23396	1500004O14Rik	Mm.306482
s03021	1500005J14Rik	Mm.41558
s17328	1500005J14Rik	Mm.41558
s07064	1500005K14Rik	Mm.34131
s21870	1500005K14Rik	Mm.34131
s12706	1500005N04Rik	Mm.276336
s03049	1500006O09Rik	Mm.295875
s10222	1500006O09Rik	Mm.295875
s06963	1500009L16Rik	Mm.271188
s12138	1500009L16Rik	Mm.271188
s10924	1500009M05Rik	Mm.269993
s15738	1500009M05Rik	Mm.269993
s03099	1500010G04Rik	Mm.88790
s20114	1500010J02Rik	Mm.285785
s05166	1500010M16Rik	Mm.28753
s25072	1500010M24Rik	Mm.34616
s10103	1500011H22Rik	Mm.27662
s10056	1500011J06Rik	Mm.276341
s13625	1500011J06Rik	Mm.276341
s20278	1500011J06Rik	Mm.276341
s17256	1500011K16Rik	Mm.27359
s02902	1500011L16Rik	Mm.294770
s13012	1500011L16Rik	Mm.294770
s14466	1500012F01Rik	Mm.272405
s22065	1500012F01Rik	Mm.272405
s19395	1500015O10Rik	Mm.50109
s05983	1500016H10Rik	Mm.218533
s19458	1500016L11Rik	Mm.295670
s02552	1500019O16Rik	Mm.246863
s07399	1500019O16Rik	Mm.246863
s15869	1500019O16Rik	Mm.246863
s19457	1500019O16Rik	Mm.246863
s19127	1500026D16Rik	Mm.246200
s20501	1500026D16Rik	Mm.246200
s17319	1500031H01Rik	Mm.268895
s11844	1500031L02Rik	Mm.22990
s03300	1500031M22Rik	Mm.9563
s19567	1500031M22Rik	Mm.9563
s20152	1500031N24Rik	Mm.294295
s15397	1500032D16Rik	Mm.28349
s10517	1500032H18Rik	Mm.63984
s05322	1500032L24Rik	Mm.260042
s02451	1500034E06Rik	Mm.45683
s21632	1500034J01Rik	Mm.260360
s04166	1500034J20Rik	Mm.272253
s23518	1500035H01Rik	Mm.278597
s00805	1500040F11Rik	Mm.251621
s03617	1500040F11Rik	Mm.251621
s08260	1500041J02Rik	Mm.281019
s24655	1500041J02Rik	Mm.281019
s20224	1500041N16Rik	Mm.309080
s18794	1600002H07Rik	Mm.23881
s02828	1600012F09Rik	Mm.252918
s14001	1600012H06Rik	Mm.28544
s13371	1600013P15Rik	Mm.291731
s08308	1600014C10Rik	Mm.187554
s12682	1600014C10Rik	Mm.187554
s08712	1600014K23Rik	Mm.20201
s13675	1600019D15Rik	Mm.23217
s14467	1600019D15Rik	Mm.23217
s07733	1600019O04Rik	Mm.38832
s16757	1600019O04Rik	Mm.38832
s20064	1600020E01Rik	Mm.289062
s00506	1600020H07Rik	Mm.38887
s24195	1600021C16Rik	Mm.25960
s16117	1600022A19Rik	Mm.74208
s12564	1600023A02Rik	Mm.27289
s16474	1600025D17Rik	Mm.240325
s11000	1600027N09Rik	Mm.330870
s02775	1600029D21Rik	Mm.29959
s03838	1600029D21Rik	Mm.29959
s18745	1700001A24Rik	Mm.347382
s06425	1700001D09Rik	Mm.46139
s07351	1700001E16Rik	Mm.229110
s14503	1700001L05Rik	Mm.66794
s21636	1700003A01Rik	Mm.307072
s02087	1700003F12Rik	Mm.46177
s01763	1700003M02Rik	Mm.27659
s19451	1700006F03Rik	Mm.280779
s21362	1700006H03Rik	Mm.325325
s22689	1700007D05Rik	Mm.255401
s08800	1700008I05Rik	Mm.293064
s00515	1700009P03Rik	Mm.291542
s03377	1700009P03Rik	Mm.291542
s07941	1700009P03Rik	Mm.291542
s19757	1700009P03Rik	Mm.291542
s22951	1700009P03Rik	Mm.291542
s13771	1700009P13Rik	Mm.296565
s23105	1700009P13Rik	Mm.296565
s17766	1700012F10Rik	Mm.307455
s20761	1700012F10Rik	Mm.307455
s16916	1700012G11Rik	Mm.332820
s02414	1700012G19Rik	Mm.28541
s22088	1700012H17Rik	Mm.331470
s08159	1700013G20Rik	Mm.37581
s17410	1700013H19Rik	Mm.229128
s24041	1700016A15Rik	Mm.25549
s02362	1700017B05Rik	Mm.22712
s03544	1700017B05Rik	Mm.22712
s06543	1700017D11Rik	Mm.55996
s12634	1700017I11Rik	Mm.34308
s18960	1700017I11Rik	Mm.34308
s07558	1700019B01Rik	Mm.307198
s05965	1700019D03Rik	Mm.236287
s10796	1700019E19Rik	Mm.292345
s12868	1700019F09Rik	Mm.292233
s23424	1700020G04Rik	Mm.151485
s18651	1700020H17Rik	Mm.354762
s05952	1700020I14Rik	Mm.246412
s18746	1700020I14Rik	Mm.246412
s24353	1700020I14Rik	Mm.246412
s03739	1700020M16Rik	Mm.27738
s25026	1700021C14Rik	Mm.273330
s15636	1700021F05Rik	Mm.209953
s02327	1700021K02Rik	Mm.30227
s22058	1700021K02Rik	Mm.30227
s09728	1700021K19Rik	Mm.327319
s18370	1700021P22Rik	Mm.258841
s20820	1700022F17Rik	Mm.45773
s23614	1700022L09Rik	Mm.25410
s09316	1700022N24Rik	Mm.136973
s05480	1700023B02Rik	Mm.292140
s11612	1700023B23Rik	Mm.139268
s18017	1700023M09Rik	Mm.309736
s06623	1700023O11Rik	Mm.45686
s13542	1700023O11Rik	Mm.45686
s04968	1700024K14Rik	Mm.196382
s13302	1700024K14Rik	Mm.196382
s03969	1700024N20Rik	Mm.277501
s18038	1700025B16Rik	Mm.26898
s21293	1700025G04Rik	Mm.278031
s21807	1700026D08Rik	Mm.17649
s16537	1700027M01Rik	Mm.17880
s24646	1700027M01Rik	Mm.17880
s23583	1700027N10Rik	Mm.17993
s24082	1700029F09Rik	Mm.348017
s17037	1700029G01Rik	Mm.29813
s17529	1700029G01Rik	Mm.29813
s03583	1700029I01Rik	Mm.302686
s13049	1700029J07Rik	Mm.158282
s18055	1700030A21Rik	Mm.25661
s17659	1700030B17Rik	Mm.17834
s09876	1700030K09Rik	Mm.275872
s01669	1700030P15Rik	Mm.80970
s15370	1700034H14Rik	Mm.250617
s04897	1700034M03Rik	Mm.45539
s14975	1700034P14Rik	Mm.57286
s20499	1700034P14Rik	Mm.57286
s20249	1700036D21Rik	Mm.200587
s00939	1700037H04Rik	Mm.27711
s18354	1700040I03Rik	Mm.28037
s10024	1700041B20Rik	Mm.57559
s10710	1700041B20Rik	Mm.57559
s21108	1700041C02Rik	Mm.255350
s00937	1700047I17Rik	Mm.295715
s02638	1700047I17Rik	Mm.295715
s12755	1700047I17Rik	Mm.295715
s04827	1700048E23Rik	Mm.9621
s19539	1700049M11Rik	Mm.142735
s06200	1700051E09Rik	Mm.341608
s09019	1700055M20Rik	Mm.159005
s13500	1700055M20Rik	Mm.159005
s13072	1700056O17Rik	Mm.234437
s15714	1700056O17Rik	Mm.234437
s22496	1700056O17Rik	Mm.234437
s12291	1700060H10Rik	Mm.181475
s22749	1700065A05Rik	Mm.273718
s22710	1700069O15Rik	Mm.66853
s15741	1700071K18Rik	Mm.17757
s17542	1700081L11Rik	Mm.136418
s00786	1700085D22Rik	Mm.259519
s24923	1700086L19Rik	Mm.287421
s18022	1700088E04Rik	Mm.288195
s11735	1700093E07Rik	Mm.29274
s13212	1700093E07Rik	Mm.29274
s00646	1700095N21Rik	Mm.130952
s04419	1700105P06Rik	Mm.34766
s21843	1700108L22Rik	Mm.46782
s11288	1700109H08Rik	Mm.291327
s12993	1700109I12Rik	Mm.29204
s10468	1700110N18Rik	Mm.25670
s00501	1700112N14Rik	Mm.66568
s06106	1700112N14Rik	Mm.66568
s12714	1700113I22Rik	Mm.146283
s11553	1700120K04Rik	Mm.41122
s20073	1700123O20Rik	Mm.197509
s13568	1810003N24Rik	Mm.27831
s07310	1810004F21Rik	Mm.28852
s13609	1810004F21Rik	Mm.28852
s18999	1810004F21Rik	Mm.28852
s09443	1810004I06Rik	Mm.334031
s20639	1810006K21Rik	Mm.219626
s13126	1810007M14Rik	Mm.347
s05700	1810008A14Rik	Mm.28924
s12115	1810008K04Rik	Mm.35153
s00327	1810008O21Rik	Mm.29633
s10730	1810009A15Rik	Mm.27503
s24437	1810009A15Rik	Mm.27503
s04876	1810009A16Rik	Mm.78436
s03152	1810009B06Rik	Mm.71682
s23383	1810009B06Rik	Mm.71682
s21944	1810009M01Rik	Mm.28385
s18283	1810009N02Rik	Mm.31229
s00915	1810009O10Rik	Mm.341420
s23116	1810009O10Rik	Mm.341420
s24292	1810010G06Rik	Mm.46251
s05802	1810010O14Rik	Mm.29856
s03030	1810011E08Rik	Mm.86437
s08906	1810011H11Rik	Mm.261609
s09493	1810011K17Rik	Mm.21520
s22337	1810011O10Rik	Mm.25775
s09049	1810011O16Rik	Mm.156440
s02274	1810012I05Rik	Mm.218717
s23833	1810012I05Rik	Mm.218717
s21486	1810013B01Rik	Mm.335427
s10736	1810013D10Rik	Mm.27900
s23092	1810013D10Rik	Mm.27900
s02686	1810013L24Rik	Mm.201706
s05986	1810013L24Rik	Mm.201706
s15299	1810013L24Rik	Mm.201706
s24929	1810013L24Rik	Mm.201706
s07982	1810014B01Rik	Mm.275678
s18494	1810014L12Rik	Mm.29431
s12492	1810015A11Rik	Mm.307028
s21254	1810015C04Rik	Mm.25311
s24236	1810015C04Rik	Mm.25311
s11058	1810015H18Rik	Mm.175989
s24533	1810015M01Rik	Mm.27951
s05056	1810016I24Rik	Mm.246127
s12352	1810017G16Rik	Mm.38746
s11994	1810017N16Rik	Mm.211139
s12724	1810017N16Rik	Mm.211139
s13967	1810019A08Rik	Mm.34368
s22014	1810019A08Rik	Mm.34368
s17627	1810019J16Rik	Mm.299081
s15785	1810020C19Rik	Mm.272498
s17130	1810020D17Rik	Mm.41583
s00532	1810020E01Rik	Mm.28963
s12042	1810020E01Rik	Mm.28963
s18631	1810020E01Rik	Mm.28963
s04809	1810020G14Rik	Mm.345858
s15493	1810022O10Rik	Mm.286296
s21725	1810023B24Rik	Mm.295791
s02760	1810026J23Rik	Mm.39704
s15147	1810027O10Rik	Mm.248772
s20161	1810029B16Rik	Mm.294985
s05197	1810029G24Rik	Mm.27800
s21604	1810030N24Rik	Mm.28071
s06025	1810030O07Rik	Mm.15974
s19511	1810030O07Rik	Mm.15974
s10614	1810031K02Rik	Mm.271819
s15433	1810031K17Rik	Mm.28193
s10336	1810033A06Rik	Mm.29019
s21444	1810034B16Rik	Mm.41925
s23373	1810034K20Rik	Mm.24601
s06553	1810034M08Rik	Mm.218434
s23499	1810035L17Rik	Mm.355701
s00831	1810036I24Rik	Mm.9806
s01636	1810036I24Rik	Mm.9806
s16487	1810036I24Rik	Mm.9806
s20484	1810036I24Rik	Mm.9806
s22427	1810036L03Rik	Mm.27385
s16776	1810037B05Rik	Mm.46042
s19220	1810037B05Rik	Mm.46042
s04171	1810037G04Rik	Mm.104531
s12996	1810037I17Rik	Mm.24219
s16244	1810037I17Rik	Mm.24219
s01807	1810037K07Rik	Mm.252785
s05378	1810042K04Rik	Mm.29070
s07723	1810042K04Rik	Mm.29070
s19082	1810043G02Rik	Mm.297512
s23271	1810043J12Rik	Mm.25223
s19670	1810043M15Rik	Mm.260975
s01943	1810043M20Rik	Mm.245446
s14680	1810043M20Rik	Mm.245446
s17219	1810043M20Rik	Mm.245446
s18942	1810044A24Rik	Mm.158902
s04496	1810044O22Rik	Mm.20242
s15388	1810044O22Rik	Mm.20242
s07028	1810045K06Rik	Mm.22306
s10572	1810045K07Rik	Mm.290353
s20516	1810046J19Rik	Mm.259614
s22809	1810048J11Rik	Mm.11233
s13851	1810049H20Rik	Mm.27406
s08468	1810049O03Rik	Mm.25479
s03956	1810054D07Rik	Mm.5540
s17207	1810054G18Rik	Mm.248369
s15255	1810054O13Rik	Mm.27338
s10556	1810055E12Rik	Mm.26148
s00783	1810057B09Rik	Mm.291828
s21838	1810057E01Rik	Mm.291482
s07330	1810059A23Rik	Mm.52809
s12141	1810059A23Rik	Mm.52809
s24571	1810059A23Rik	Mm.52809
s10110	1810059G22Rik	Mm.45155
s16894	1810059G22Rik	Mm.45155
s01602	1810060D16Rik	Mm.279861
s14877	1810060D16Rik	Mm.279861
s24665	1810060J02Rik	Mm.209774
s24507	1810061M12Rik	Mm.335347
s21982	1810062O14Rik	Mm.288312
s22396	1810062O14Rik	Mm.288312
s07973	1810063B05Rik	Mm.31946
s04405	1810063B07Rik	Mm.292423
s06918	1810063P04Rik	Mm.275878
s13448	1810073E21Rik	Mm.44213
s23095	1810073E21Rik	Mm.44213
s14328	1810073G14Rik	Mm.25632
s20342	1810073G14Rik	Mm.25632
s01520	1810073K19Rik	Mm.15781
s02667	1810073K19Rik	Mm.15781
s02866	1810073K19Rik	Mm.15781
s24470	1810073M12Rik	Mm.285968
s22944	1810073N04Rik	Mm.253403
s19286	1810074P20Rik	Mm.226295
s00125	2010001M09Rik	Mm.27252
s12364	2010001M09Rik	Mm.27252
s21738	2010001M09Rik	Mm.27252
s00295	2010001O09Rik	Mm.30021
s18196	2010002H18Rik	Mm.331142
s21073	2010002H18Rik	Mm.331142
s11567	2010002N04Rik	Mm.273197
s24986	2010003I19Rik	Mm.292739
s14582	2010003J03Rik	Mm.279843
s23931	2010004B12Rik	Mm.294725
s01434	2010004I09Rik	Mm.151940
s17066	2010005O13Rik	Mm.288369
s10317	2010007L18Rik	Mm.269029
s07063	2010008E23Rik	Mm.101274
s07644	2010008E23Rik	Mm.101274
s11316	2010009L17Rik	Mm.36785
s16752	2010009L17Rik	Mm.36785
s18915	2010009L17Rik	Mm.36785
s19788	2010011I20Rik	Mm.30013
s03788	2010012F05Rik	Mm.262480
s01470	2010013E08Rik	Mm.226820
s22765	2010013E08Rik	Mm.226820
s14937	2010100O12Rik	Mm.27477
s10726	2010106G01Rik	Mm.269928
s14699	2010106G01Rik	Mm.269928
s22091	2010107E04Rik	Mm.318
s00103	2010109I03Rik	Mm.154566
s18885	2010109N14Rik	Mm.260791
s12462	2010110K16Rik	Mm.9953
s09484	2010110M21Rik	Mm.29353
s17139	2010200O16Rik	Mm.32615
s17260	2010200O16Rik	Mm.32615
s14142	2010203O07Rik	Mm.278586
s23125	2010204I15Rik	Mm.245830
s02731	2010208K18Rik	Mm.28631
s06157	2010209O12Rik	Mm.140672
s10604	2010300C02Rik	Mm.142607
s07939	2010300G19Rik	Mm.24229
s21655	2010301N04Rik	Mm.31770
s16886	2010305A19Rik	Mm.28354
s09410	2010305C02Rik	Mm.41393
s01165	2010308M01Rik	Mm.30511
s20015	2010309E21Rik	Mm.321440
s21072	2010309E21Rik	Mm.321440
s21012	2010311D03Rik	Mm.29214
s04790	2010315L10Rik	Mm.41890
s23983	2010317E24Rik	Mm.250293
s02927	2010319C14Rik	Mm.37613
s08448	2010320M18Rik	Mm.271208
s07832	2010321M09Rik	Mm.272616
s09299	2210008A03Rik	Mm.207605
s16015	2210008A03Rik	Mm.207605
s09080	2210008I11Rik	Mm.235738
s07694	2210008M09Rik	Mm.23713
s22612	2210008M09Rik	Mm.23713
s08943	2210009G21Rik	Mm.330612
s14669	2210010B09Rik	Mm.86627
s05066	2210010C17Rik	Mm.98583
s21110	2210012G02Rik	Mm.347940
s19675	2210013K02Rik	Mm.11112
s00971	2210013M04Rik	Mm.268037
s11622	2210016F16Rik	Mm.296610
s08416	2210019E14Rik	Mm.261082
s21804	2210019I11Rik	Mm.17618
s11053	2210021A15Rik	Mm.259567
s19202	2210021A15Rik	Mm.259567
s15919	2210021J22Rik	Mm.33706
s03388	2210401K01Rik	Mm.298256
s04300	2210401K01Rik	Mm.298256
s24212	2210401K01Rik	Mm.298256
s10684	2210402C18Rik	Mm.19119
s18279	2210403N09Rik	Mm.233914
s20452	2210404D11Rik	Mm.194459
s21160	2210404D11Rik	Mm.194459
s05462	2210404G23Rik	Mm.277683
s15565	2210404G23Rik	Mm.277683
s04328	2210407C18Rik	Mm.58038
s12316	2210407G14Rik	Mm.260934
s00556	2210408E11Rik	Mm.28184
s00865	2210408E11Rik	Mm.28184
s17820	2210408E11Rik	Mm.354559
s02444	2210409B01Rik	Mm.183126
s06216	2210409E12Rik	Mm.288885
s17506	2210409E12Rik	Mm.288885
s13493	2210409M21Rik	Mm.285783
s21974	2210409M21Rik	Mm.285783
s19324	2210412D01Rik	Mm.23914
s20436	2210412D01Rik	Mm.23914
s04723	2210412K09Rik	Mm.212763
s02253	2210413P12Rik	Mm.200307
s06957	2210413P12Rik	Mm.200307
s00659	2210415F13Rik	Mm.24119
s06696	2210415M20Rik	Mm.41453
s13945	2210415M20Rik	Mm.41453
s21214	2300002A13Rik	Mm.46421
s11768	2300002G02Rik	Mm.197829
s13229	2300003P22Rik	Mm.183043
s13447	2300004C15Rik	Mm.41735
s05690	2300006M17Rik	Mm.188105
s07777	2300006M17Rik	Mm.188105
s22889	2300006M17Rik	Mm.188105
s06991	2310001H13Rik	Mm.248608
s16211	2310001H13Rik	Mm.248608
s18852	2310001H13Rik	Mm.248608
s11896	2310002B06Rik	Mm.220253
s11846	2310002F18Rik	Mm.260661
s12533	2310003C23Rik	Mm.41464
s22850	2310003C23Rik	Mm.41464
s17929	2310003F16Rik	Mm.330525
s18082	2310003H01Rik	Mm.274890
s23449	2310003P10Rik	Mm.200889
s10395	2310004I24Rik	Mm.22511
s08769	2310004K06Rik	Mm.240668
s08207	2310004K20Rik	Mm.45132
s21816	2310004L02Rik	Mm.159956
s16928	2310004N11Rik	Mm.307851
s12215	2310005E10Rik	Mm.70371
s19052	2310005K03Rik	Mm.20169
s07769	2310005L22Rik	Mm.258912
s22665	2310005L22Rik	Mm.258912
s02507	2310005N03Rik	Mm.86589
s22383	2310005O14Rik	Mm.169234
s22751	2310005P05Rik	Mm.112977
s03441	2310006I24Rik	Mm.29200
s02602	2310006J04Rik	Mm.251453
s03348	2310006J04Rik	Mm.334517
s20926	2310007D03Rik	Mm.274452
s24363	2310007F12Rik	Mm.8142
s15291	2310007F21Rik	Mm.34338
s24582	2310007F21Rik	Mm.34338
s24786	2310007H09Rik	Mm.276721
s08730	2310008H09Rik	Mm.274876
s21452	2310008M10Rik	Mm.300697
s13506	2310008M20Rik	Mm.25674
s04331	2310009B15Rik	Mm.264673
s16749	2310009E07Rik	Mm.31598
s06547	2310009N05Rik	Mm.29247
s08099	2310010B21Rik	Mm.23670
s18807	2310010B21Rik	Mm.23670
s11917	2310010I16Rik	Mm.24595
s10603	2310011J03Rik	Mm.19031
s07804	2310012M18Rik	Mm.41438
s23500	2310012M18Rik	Mm.41438
s17830	2310012P17Rik	Mm.69919
s04131	2310014H01Rik	Mm.279713
s16771	2310014H01Rik	Mm.279713
s18037	2310014H01Rik	Mm.279713
s21383	2310014H01Rik	Mm.279713
s13003	2310014H19Rik	Mm.143025
s03088	2310014L17Rik	Mm.295750
s02491	2310015A05Rik	Mm.297777
s00725	2310015I10Rik	Mm.260325
s12969	2310015L07Rik	Mm.158287
s19973	2310015N07Rik	Mm.21173
s22791	2310015N07Rik	Mm.21173
s19773	2310015N21Rik	Mm.41854
s22450	2310015N21Rik	Mm.41854
s11794	2310016A09Rik	Mm.28108
s18703	2310016C08Rik	Mm.45161
s13210	2310016C16Rik	Mm.12715
s07526	2310016E02Rik	Mm.21450
s05660	2310016K04Rik	Mm.287500
s08418	2310016L09Rik	Mm.272268
s17838	2310016L09Rik	Mm.272268
s16274	2310016M24Rik	Mm.5265
s08229	2310020H19Rik	Mm.24846
s08079	2310020H20Rik	Mm.29497
s12904	2310021P13Rik	Mm.275082
s16449	2310021P13Rik	Mm.275082
s11414	2310022A04Rik	Mm.298003
s22163	2310022A04Rik	Mm.298003
s15603	2310022A10Rik	Mm.29831
s08115	2310022K01Rik	Mm.290410
s19597	2310026P19Rik	Mm.33277
s00202	2310028N02Rik	Mm.236300
s07340	2310028O11Rik	Mm.305990
s11251	2310030N02Rik	Mm.275265
s05591	2310031L18Rik	Mm.335237
s04199	2310032D16Rik	Mm.211211
s14282	2310032D16Rik	Mm.211211
s24757	2310032D16Rik	Mm.211211
s01630	2310033P09Rik	Mm.261882
s03034	2310033P09Rik	Mm.261882
s17907	2310033P09Rik	Mm.261882
s18024	2310034J19Rik	Mm.33220
s11640	2310035C23Rik	Mm.28205
s23039	2310035K24Rik	Mm.2937
s20746	2310035M22Rik	Mm.176695
s04798	2310035N15Rik	Mm.261218
s08112	2310035N15Rik	Mm.261218
s18298	2310035N15Rik	Mm.261218
s10848	2310037I24Rik	Mm.296240
s17708	2310038K02Rik	Mm.271677
s00493	2310040A13Rik	Mm.140948
s12493	2310040A13Rik	Mm.140948
s09705	2310040C09Rik	Mm.33622
s22017	2310040C09Rik	Mm.33622
s11454	2310041H06Rik	Mm.305810
s04992	2310042E22Rik	Mm.46404
s03462	2310042G06Rik	Mm.182294
s02227	2310042L06Rik	Mm.51260
s05435	2310042M24Rik	Mm.239765
s01106	2310043D08Rik	Mm.202518
s24587	2310043K02Rik	Mm.23916
s21241	2310043N10Rik	Mm.281895
s10464	2310044G17Rik	Mm.22337
s01246	2310044H10Rik	Mm.294759
s07187	2310044H10Rik	Mm.294759
s17145	2310044H10Rik	Mm.294759
s21417	2310045B01Rik	Mm.196150
s08026	2310045H08Rik	Mm.28566
s13379	2310045H08Rik	Mm.28566
s23595	2310045H08Rik	Mm.28566
s04678	2310046G15Rik	Mm.250438
s14552	2310046K01Rik	Mm.258262
s11314	2310046K10Rik	Mm.68134
s12011	2310046K10Rik	Mm.68134
s09170	2310047A01Rik	Mm.41904
s10446	2310047A01Rik	Mm.41904
s17810	2310047C04Rik	Mm.275138
s12717	2310047C17Rik	Mm.203866
s09831	2310047D13Rik	Mm.41862
s05138	2310047H23Rik	Mm.294457
s16925	2310047I15Rik	Mm.236878
s21597	2310047I15Rik	Mm.236878
s18774	2310047M15Rik	Mm.24788
s19015	2310047N01Rik	Mm.285685
s10512	2310047O13Rik	Mm.34059
s17357	2310047O13Rik	Mm.34059
s18315	2310050B20Rik	Mm.29900
s17333	2310051D06Rik	Mm.24603
s03123	2310051N18Rik	Mm.196576
s22674	2310056P07Rik	Mm.212991
s10776	2310057D15Rik	Mm.11311
s06563	2310057G13Rik	Mm.245537
s24731	2310057G13Rik	Mm.245537
s07326	2310057H16Rik	Mm.181860
s02925	2310057M21Rik	Mm.121122
s10963	2310058A11Rik	Mm.18834
s13825	2310058A11Rik	Mm.18834
s06393	2310058J06Rik	Mm.227202
s18470	2310058J06Rik	Mm.227202
s04021	2310061A22Rik	Mm.3676
s04609	2310061A22Rik	Mm.3676
s09819	2310061A22Rik	Mm.3676
s04511	2310061B02Rik	Mm.261182
s11101	2310061C15Rik	Mm.4011
s11381	2310061C15Rik	Mm.4011
s16563	2310061C15Rik	Mm.4011
s02470	2310061F22Rik	Mm.334869
s19346	2310061F22Rik	Mm.334869
s03502	2310061J03Rik	Mm.347938
s20714	2310061N23Rik	Mm.271275
s02723	2310061O04Rik	Mm.5267
s10656	2310065K24Rik	Mm.250425
s12610	2310065K24Rik	Mm.250425
s17201	2310066E14Rik	Mm.41261
s03600	2310066N05Rik	Mm.28128
s21335	2310067B10Rik	Mm.23168
s06899	2310067E08Rik	Mm.41423
s09702	2310067G05Rik	Mm.23720
s04824	2310067L16Rik	Mm.322500
s10532	2310069I04Rik	Mm.76753
s22984	2310069I04Rik	Mm.76753
s21850	2310075C12Rik	Mm.283293
s12928	2310075G12Rik	Mm.24635
s15650	2310075M15Rik	Mm.251774
s14419	2310076K21Rik	Mm.277533
s18837	2310076K21Rik	Mm.277533
s09692	2310079F23Rik	Mm.98522
s18808	2310079N02Rik	Mm.25296
s15434	2400001E08Rik	Mm.334071
s04090	2400003B06Rik	Mm.45233
s12476	2400003B06Rik	Mm.45233
s15829	2400003B06Rik	Mm.45233
s17663	2400003B06Rik	Mm.45233
s03156	2400003C14Rik	Mm.290036
s11017	2400003N08Rik	Mm.34456
s19855	2400006A19Rik	Mm.27591
s09524	2400006N03Rik	Mm.275691
s07525	2400008B06Rik	Mm.29148
s14205	2400008B06Rik	Mm.29148
s17167	2400010D15Rik	Mm.196596
s21997	2400010D15Rik	Mm.196596
s23967	2410001C21Rik	Mm.25157
s24317	2410001C21Rik	Mm.25157
s07058	2410001E19Rik	Mm.273515
s22309	2410001H17Rik	Mm.276255
s22320	2410001H17Rik	Mm.276255
s20312	2410002F23Rik	Mm.274492
s06152	2410002K23Rik	Mm.123366
s06738	2410002M20Rik	Mm.157534
s08827	2410002O22Rik	Mm.272541
s20485	2410002O22Rik	Mm.272541
s07132	2410003A14Rik	Mm.21714
s12771	2410003A14Rik	Mm.21714
s17487	2410003A14Rik	Mm.21714
s17325	2410003B16Rik	Mm.29933
s19214	2410003B16Rik	Mm.29933
s13879	2410003C20Rik	Mm.29622
s04515	2410003J06Rik	Mm.31992
s10012	2410003K15Rik	Mm.281018
s03741	2410003P15Rik	Mm.158827
s16700	2410003P15Rik	Mm.158827
s06054	2410004H02Rik	Mm.82139
s12889	2410004H05Rik	Mm.8766
s15516	2410004J23Rik	Mm.41670
s16802	2410004J23Rik	Mm.41670
s09580	2410004L22Rik	Mm.27355
s15823	2410004N05Rik	Mm.276193
s20931	2410004N05Rik	Mm.276193
s08917	2410004N11Rik	Mm.435
s11706	2410004N11Rik	Mm.435
s03086	2410005K17Rik	Mm.36697
s10591	2410005K20Rik	Mm.28291
s22437	2410005K20Rik	Mm.28291
s16948	2410005O16Rik	Mm.257603
s22565	2410005O16Rik	Mm.257603
s14677	2410006F12Rik	Mm.259270
s01962	2410007P03Rik	Mm.221900
s21183	2410007P03Rik	Mm.221900
s05135	2410008B13Rik	Mm.274226
s17833	2410008J05Rik	Mm.313244
s17294	2410008K03Rik	Mm.7852
s20111	2410011G03Rik	Mm.27886
s05672	2410012M04Rik	Mm.5915
s14691	2410012M04Rik	Mm.5915
s18488	2410014A08Rik	Mm.153963
s00187	2410015B03Rik	Mm.135188
s24464	2410015M20Rik	Mm.34002
s05631	2410015N17Rik	Mm.29898
s08822	2410016F01Rik	Mm.249986
s18672	2410016F01Rik	Mm.249986
s05411	2410016F19Rik	Mm.64104
s08745	2410016F19Rik	Mm.64104
s14393	2410016F19Rik	Mm.64104
s20952	2410016F19Rik	Mm.64104
s16251	2410017P07Rik	Mm.274215
s04075	2410017P09Rik	Mm.250552
s22980	2410018C20Rik	Mm.278085
s17786	2410018G20Rik	Mm.22351
s09119	2410018G23Rik	Mm.28626
s12804	2410018G23Rik	Mm.28626
s03114	2410018I08Rik	Mm.48795
s19224	2410018L13Rik	Mm.345948
s24204	2410019A14Rik	Mm.24586
s04295	2410019P08Rik	Mm.233879
s04771	2410022L05Rik	Mm.29063
s05311	2410025L10Rik	Mm.269642
s10138	2410025L10Rik	Mm.289693
s14317	2410030J07Rik	Mm.26542
s21057	2410030J07Rik	Mm.26542
s08742	2410030K01Rik	Mm.295642
s19530	2410042D21Rik	Mm.46449
s10787	2410043F08Rik	Mm.286536
s11720	2410043F08Rik	Mm.286536
s19882	2410043F08Rik	Mm.286536
s12061	2410051C13Rik	Mm.33649
s00687	2410066E13Rik	Mm.233860
s21739	2410066K11Rik	Mm.250868
s24377	2410075D05Rik	Mm.294503
s25023	2410076I21Rik	Mm.205196
s21157	2410081M15Rik	Mm.32997
s21302	2410091C18Rik	Mm.104959
s07655	2410091N08Rik	Mm.7726
s17597	2410091N08Rik	Mm.7726
s21874	2410091N08Rik	Mm.7726
s04915	2410104I19Rik	Mm.29965
s07744	2410118I19Rik	Mm.270376
s18633	2410118I19Rik	Mm.270376
s17609	2410118P20Rik	Mm.275744
s15706	2410127E18Rik	Mm.277308
s22057	2410127L17Rik	Mm.306602
s03740	2410129H14Rik	Mm.38912
s13673	2410129H14Rik	Mm.38912
s02162	2410131K14Rik	Mm.103428
s08489	2410141M05Rik	Mm.20805
s21174	2410146L05Rik	Mm.26883
s23307	2410153K17Rik	Mm.232789
s13243	2410166I05Rik	Mm.30153
s14979	2410166I05Rik	Mm.30153
s00743	2410193C02Rik	Mm.334631
s04816	2410193C02Rik	Mm.334631
s13091	2410193C02Rik	Mm.334631
s23002	2410193C02Rik	Mm.334631
s09845	2410195B05Rik	Mm.137966
s21211	2410195B05Rik	Mm.137966
s12555	2410198H06Rik	Mm.354768
s13543	2500001K11Rik	Mm.322656
s13795	2500001K11Rik	Mm.322656
s00590	2500002K03Rik	Mm.29181
s24001	2500002L14Rik	Mm.333157
s06436	2500003M10Rik	Mm.154136
s05061	2510001I10Rik	Mm.29432
s13310	2510001I10Rik	Mm.29432
s19233	2510001I10Rik	Mm.29432
s08735	2510002A14Rik	Mm.260594
s05097	2510002D24Rik	Mm.36907
s00353	2510003E04Rik	Mm.338792
s02719	2510003E04Rik	Mm.338792
s00784	2510004L01Rik	Mm.24045
s13958	2510004L01Rik	Mm.24045
s00325	2510005D08Rik	Mm.45225
s06921	2510006D16Rik	Mm.293096
s01531	2510009E07Rik	Mm.131606
s12306	2510010F15Rik	Mm.337238
s18347	2510012J08Rik	Mm.87628
s02746	2510015F01Rik	Mm.261681
s12180	2510015F01Rik	Mm.261681
s01425	2510019J09Rik	Mm.297931
s07743	2510019J09Rik	Mm.297931
s23247	2510019J09Rik	Mm.297931
s23443	2510019J09Rik	Mm.297931
s08042	2510025F08Rik	Mm.28227
s06007	2510027N19Rik	Mm.4467
s23151	2510027N19Rik	Mm.4467
s01725	2510039O18Rik	Mm.183076
s15399	2510048K03Rik	Mm.39856
s02342	2510048O06Rik	Mm.332855
s18527	2510049I19Rik	Mm.28327
s21107	2510049I19Rik	Mm.28327
s06693	2600001J17Rik	Mm.194368
s05616	2600002E23Rik	Mm.20818
s06277	2600005C20Rik	Mm.102761
s23339	2600005N12Rik	Mm.103384
s18568	2600005O03Rik	Mm.277084
s24116	2600006K01Rik	Mm.296336
s17692	2600009E05Rik	Mm.188669
s02649	2600010E01Rik	Mm.24138
s05793	2600010E01Rik	Mm.24138
s13203	2600011C06Rik	Mm.46005
s18313	2600011C06Rik	Mm.46005
s23341	2600011C06Rik	Mm.46005
s00030	2600013E07Rik	Mm.276298
s09144	2600013N14Rik	Mm.35492
s14744	2600013N14Rik	Mm.35492
s01076	2600014C01Rik	Mm.25531
s07420	2600014M03Rik	Mm.254988
s10278	2600014M03Rik	Mm.254988
s14804	2600014M03Rik	Mm.254988
s24914	2600016B03Rik	Mm.289818
s06584	2600017A12Rik	Mm.2152
s11046	2600017H08Rik	Mm.272969
s14387	2610001E17Rik	Mm.181074
s21262	2610001E17Rik	Mm.181074
s22297	2610001J05Rik	Mm.29615
s09466	2610002D18Rik	Mm.141592
s21750	2610002D18Rik	Mm.141592
s12242	2610002J02Rik	Mm.10374
s13278	2610002M06Rik	Mm.37274
s19550	2610002M06Rik	Mm.37274
s13921	2610003J06Rik	Mm.279844
s24172	2610005B21Rik	Mm.291583
s08133	2610005H11Rik	Mm.3774
s11927	2610005H11Rik	Mm.3774
s23570	2610005L07Rik	Mm.157360
s04123	2610007A16Rik	Mm.307315
s04706	2610007A16Rik	Mm.307315
s10433	2610007K22Rik	Mm.29644
s10228	2610008E11Rik	Mm.297854
s11952	2610008G14Rik	Mm.101096
s24055	2610009E16Rik	Mm.142187
s05944	2610009I02Rik	Mm.258404
s24039	2610012O22Rik	Mm.27871
s12032	2610014F08Rik	Mm.288734
s14630	2610014H22Rik	Mm.168688
s03379	2610015J01Rik	Mm.30521
s07484	2610016F04Rik	Mm.27913
s12879	2610016F04Rik	Mm.27913
s08758	2610017G09Rik	Mm.22456
s08363	2610018G03Rik	Mm.46254
s03304	2610018L09Rik	Mm.2519
s00571	2610019A05Rik	Mm.340911
s13716	2610019A05Rik	Mm.340911
s18308	2610019A05Rik	Mm.340911
s06196	2610019F03Rik	Mm.5727
s13829	2610019F03Rik	Mm.5727
s11904	2610019I03Rik	Mm.23596
s05554	2610019N13Rik	Mm.223946
s06307	2610019N13Rik	Mm.223946
s21315	2610019N13Rik	Mm.223946
s05324	2610019P18Rik	Mm.24592
s07376	2610020H15Rik	Mm.281887
s06750	2610020J05Rik	Mm.276653
s13146	2610020J05Rik	Mm.276653
s17044	2610020J05Rik	Mm.276653
s07626	2610020N02Rik	Mm.117581
s08199	2610020N02Rik	Mm.117581
s14118	2610020N02Rik	Mm.117581
s19503	2610020O08Rik	Mm.55422
s00126	2610022G08Rik	Mm.44201
s02395	2610022G08Rik	Mm.44201
s23058	2610022G08Rik	Mm.44201
s06474	2610024B07Rik	Mm.24685
s00531	2610024G14Rik	Mm.129136
s12274	2610024G14Rik	Mm.129136
s21396	2610024G14Rik	Mm.129136
s17958	2610024I03Rik	Mm.29655
s20156	2610024N01Rik	Mm.271754
s08965	2610024N24Rik	Mm.29608
s20873	2610025M23Rik	Mm.251537
s06836	2610027L16Rik	Mm.180338
s24647	2610027L16Rik	Mm.180338
s19356	2610027O18Rik	Mm.311344
s19705	2610027O18Rik	Mm.311344
s04141	2610028F08Rik	Mm.193274
s17960	2610028H07Rik	Mm.335449
s17737	2610028L19Rik	Mm.279898
s24089	2610028M21Rik	Mm.239793
s24720	2610029D06Rik	Mm.273264
s05632	2610029G23Rik	Mm.273405
s21960	2610029G23Rik	Mm.273405
s21972	2610029G23Rik	Mm.273405
s13133	2610029I01Rik	Mm.87238
s13217	2610029I01Rik	Mm.87238
s04469	2610029K21Rik	Mm.46029
s06767	2610030H06Rik	Mm.41102
s06374	2610031L17Rik	Mm.292001
s11076	2610031L17Rik	Mm.292001
s05871	2610033H07Rik	Mm.40292
s08309	2610033H07Rik	Mm.40292
s00155	2610034E13Rik	Mm.157778
s11887	2610034E13Rik	Mm.157778
s20403	2610034E13Rik	Mm.157778
s14577	2610034E18Rik	Mm.274829
s19896	2610034H20Rik	Mm.250541
s00198	2610034N03Rik	Mm.182574
s19226	2610034N03Rik	Mm.182574
s16258	2610035D17Rik	Mm.266961
s15911	2610036D13Rik	Mm.29068
s15431	2610036F08Rik	Mm.271252
s01063	2610036L13Rik	Mm.23526
s06319	2610036N15Rik	Mm.46614
s18653	2610040C18Rik	Mm.260893
s06124	2610040E16Rik	Mm.326526
s10685	2610041P16Rik	Mm.181721
s05136	2610042O14Rik	Mm.44218
s00405	2610101N10Rik	Mm.292742
s01682	2610101N10Rik	Mm.292742
s04535	2610101N10Rik	Mm.292742
s04540	2610103J23Rik	Mm.288982
s07912	2610103J23Rik	Mm.288982
s08332	2610103J23Rik	Mm.288982
s09046	2610103J23Rik	Mm.288982
s14497	2610110G12Rik	Mm.273155
s15017	2610203C20Rik	Mm.38166
s10985	2610204K03Rik	Mm.173119
s17631	2610204K03Rik	Mm.173119
s04705	2610204K14Rik	Mm.241472
s14771	2610204K14Rik	Mm.241472
s01720	2610204L23Rik	Mm.22109
s03391	2610204L23Rik	Mm.22109
s10728	2610205H19Rik	Mm.195625
s22864	2610205H19Rik	Mm.195625
s24734	2610205H19Rik	Mm.195625
s16170	2610206B13Rik	Mm.291811
s00271	2610206C17Rik	Mm.35165
s12212	2610207I05Rik	Mm.309053
s13353	2610207I05Rik	Mm.309053
s10522	2610207P08Rik	Mm.26040
s16194	2610207P08Rik	Mm.26040
s13781	2610208M17Rik	Mm.290502
s21282	2610208M17Rik	Mm.290502
s15941	2610209A20Rik	Mm.46777
s22770	2610209M04Rik	Mm.182650
s10362	2610209N15Rik	Mm.28932
s19805	2610300B10Rik	Mm.248212
s00631	2610301B20Rik	Mm.23962
s15759	2610301G19Rik	Mm.218284
s24740	2610301K12Rik	Mm.259688
s02246	2610304F08Rik	Mm.342216
s04718	2610304F08Rik	Mm.342216
s15774	2610304F09Rik	Mm.194538
s18456	2610304G08Rik	Mm.290810
s20540	2610307O08Rik	Mm.45995
s05504	2610311I19Rik	Mm.270382
s06591	2610311M19Rik	Mm.33831
s11302	2610312B22Rik	Mm.27804
s22730	2610312B22Rik	Mm.27804
s14702	2610312E17Rik	Mm.5110
s00004	2610318C08Rik	Mm.45785
s03800	2610318G08Rik	Mm.257762
s23480	2610318G18Rik	Mm.290488
s22828	2610318I01Rik	Mm.209491
s00297	2610318K02Rik	Mm.220942
s07131	2610318N02Rik	Mm.234165
s09247	2610507B11Rik	Mm.237103
s11829	2610507B11Rik	Mm.237103
s14149	2610507I01Rik	Mm.339566
s16357	2610507L03Rik	Mm.133263
s03556	2610510D13Rik	Mm.268185
s03641	2610510D13Rik	Mm.268185
s20155	2610510D13Rik	Mm.268185
s09140	2610510D14Rik	Mm.251155
s22283	2610510D14Rik	Mm.251155
s14824	2610510E10Rik	Mm.324474
s22128	2610510E10Rik	Mm.324474
s13572	2610510H01Rik	Mm.253
s19965	2610510H01Rik	Mm.253
s09749	2610510J17Rik	Mm.23185
s12238	2610510L01Rik	Mm.271056
s13082	2610510L01Rik	Mm.271056
s14499	2610510L01Rik	Mm.271056
s16588	2610511E22Rik	Mm.46529
s20009	2610511M17Rik	Mm.251103
s18252	2610511O17Rik	Mm.209503
s24073	2610524G07Rik	Mm.315430
s15930	2610524H06Rik	Mm.268546
s20510	2610524H06Rik	Mm.268546
s19617	2610528A11Rik	Mm.271619
s06222	2610528A15Rik	Mm.291029
s14862	2610528A15Rik	Mm.291029
s09721	2610528A17Rik	Mm.61682
s01499	2610528E23Rik	Mm.46766
s22196	2610528K11Rik	Mm.254914
s15523	2610528M18Rik	Mm.9870
s22790	2610528O22Rik	Mm.169924
s23602	2610528O22Rik	Mm.169924
s04076	2610529C04Rik	Mm.275943
s06123	2610529C04Rik	Mm.275943
s09062	2610529H08Rik	Mm.258985
s16521	2610529I12Rik	Mm.299887
s24542	2610529I12Rik	Mm.299887
s03445	2700002L06Rik	Mm.232293
s17807	2700007P21Rik	Mm.268092
s21113	2700008N14Rik	Mm.290975
s06347	2700017M01Rik	Mm.177502
s15953	2700019D07Rik	Mm.248081
s08862	2700023B17Rik	Mm.276503
s14661	2700023B17Rik	Mm.276503
s15608	2700023B17Rik	Mm.276503
s23729	2700023B17Rik	Mm.276503
s09688	2700029E10Rik	Mm.46742
s11200	2700029M09Rik	Mm.25263
s03840	2700033K02Rik	Mm.158143
s01443	2700038C09Rik	Mm.213943
s15158	2700038E08Rik	Mm.165979
s07455	2700038I16Rik	Mm.206555
s21083	2700038L12Rik	Mm.28437
s14128	2700038N03Rik	Mm.124666
s11910	2700038P16Rik	Mm.5904
s06880	2700043M03Rik	Mm.322433
s08022	2700049A03Rik	Mm.87290
s08993	2700049A03Rik	Mm.87290
s19929	2700049A03Rik	Mm.87290
s04911	2700049P18Rik	Mm.31278
s20969	2700050F09Rik	Mm.203125
s24866	2700050F09Rik	Mm.203125
s06890	2700050L05Rik	Mm.174044
s12418	2700050L05Rik	Mm.174044
s16694	2700050L05Rik	Mm.174044
s00982	2700050P07Rik	Mm.31345
s08992	2700050P07Rik	Mm.31345
s19424	2700055K07Rik	Mm.29358
s05452	2700060E02Rik	Mm.21932
s17634	2700060E02Rik	Mm.21932
s08529	2700062C07Rik	Mm.276574
s23009	2700063A19Rik	Mm.291752
s20803	2700067D09Rik	Mm.306443
s12637	2700078E11Rik	Mm.259026
s12816	2700078E11Rik	Mm.259026
s23344	2700078E11Rik	Mm.259026
s10058	2700079M14Rik	Mm.30501
s12513	2700079M14Rik	Mm.30501
s12914	2700082D03Rik	Mm.259121
s17216	2700083B06Rik	Mm.34109
s20564	2700084L06Rik	Mm.200924
s17589	2700084L22Rik	Mm.284587
s06800	2700085E05Rik	Mm.249700
s08168	2700087I09Rik	Mm.18574
s17028	2700087I09Rik	Mm.18574
s08147	2700088M22Rik	Mm.293181
s17819	2700088M22Rik	Mm.293181
s23004	2700088M22Rik	Mm.293181
s20633	2700089E24Rik	Mm.291762
s04734	2700091N06Rik	Mm.45767
s04776	2700094F01Rik	Mm.45418
s15605	2700094K13Rik	Mm.259293
s23299	2700094L05Rik	Mm.249115
s04291	2700097O09Rik	Mm.59041
s15227	2700097O09Rik	Mm.59041
s18169	2700099C19Rik	Mm.291607
s16219	2810001G20Rik	Mm.124828
s05362	2810002D13Rik	Mm.330511
s04096	2810002D19Rik	Mm.48149
s09428	2810002D19Rik	Mm.48149
s13999	2810002O09Rik	Mm.182867
s11128	2810003C17Rik	Mm.24838
s01139	2810003H13Rik	Mm.154906
s19718	2810004A10Rik	Mm.27109
s20151	2810004N23Rik	Mm.24141
s08268	2810004N23Rik	Mm.261321
s22181	2810006K23Rik	Mm.121658
s19265	2810007J24Rik	Mm.290727
s23239	2810008M24Rik	Mm.29464
s06138	2810012G03Rik	Mm.29424
s23355	2810012G03Rik	Mm.29424
s16467	2810013E07Rik	Mm.246713
s21434	2810013M15Rik	Mm.45748
s11820	2810013P06Rik	Mm.294938
s03208	2810021J22Rik	Mm.32118
s16059	2810021O14Rik	Mm.256185
s19071	2810021O14Rik	Mm.256185
s10282	2810025M15Rik	Mm.286863
s03278	2810026P18Rik	Mm.21798
s11680	2810026P18Rik	Mm.21798
s13738	2810026P18Rik	Mm.21798
s02255	2810027O19Rik	Mm.181767
s15730	2810028N01Rik	Mm.163339
s17448	2810029C07Rik	Mm.26072
s22714	2810032E02Rik	Mm.320384
s19399	2810036K01Rik	Mm.100617
s02500	2810036L13Rik	Mm.64579
s03181	2810037C03Rik	Mm.27945
s09118	2810037C03Rik	Mm.27945
s22345	2810037C03Rik	Mm.27945
s20241	2810037C14Rik	Mm.260782
s10297	2810038K19Rik	Mm.272712
s19492	2810038K19Rik	Mm.272712
s14385	2810040O04Rik	Mm.331652
s11525	2810046L04Rik	Mm.218697
s02069	2810047L02Rik	Mm.189102
s19297	2810047L02Rik	Mm.189102
s06737	2810049G06Rik	Mm.167671
s13176	2810051F02Rik	Mm.10996
s24069	2810052M02Rik	Mm.29475
s24379	2810052M02Rik	Mm.29475
s01609	2810055E05Rik	Mm.297196
s24522	2810055E05Rik	Mm.297196
s08265	2810403A07Rik	Mm.251800
s06348	2810403B08Rik	Mm.178427
s17364	2810403B08Rik	Mm.178427
s22782	2810403B08Rik	Mm.178427
s21717	2810403D21Rik	Mm.160066
s01594	2810404F18Rik	Mm.29476
s08932	2810404F18Rik	Mm.29476
s09424	2810405F17Rik	Mm.31786
s16048	2810405F18Rik	Mm.282560
s20870	2810405F18Rik	Mm.282560
s18502	2810405I11Rik	Mm.73777
s21959	2810405J04Rik	Mm.24641
s00592	2810405K02Rik	Mm.41868
s11876	2810405K07Rik	Mm.46715
s05678	2810405L04Rik	Mm.24632
s13326	2810405L04Rik	Mm.24632
s14239	2810405O22Rik	Mm.27794
s14757	2810406C15Rik	Mm.257590
s16122	2810406C15Rik	Mm.257590
s14246	2810406K24Rik	Mm.18589
s16081	2810407E01Rik	Mm.64911
s12802	2810407P21Rik	Mm.256624
s01836	2810408I11Rik	Mm.69044
s11020	2810408M09Rik	Mm.330785
s08447	2810409H07Rik	Mm.22661
s24431	2810409H07Rik	Mm.22661
s02184	2810410A08Rik	Mm.268657
s05075	2810410M20Rik	Mm.28536
s09750	2810410P22Rik	Mm.280257
s11355	2810410P22Rik	Mm.280257
s08053	2810411E22Rik	Mm.200086
s17915	2810413I22Rik	Mm.255784
s04688	2810413N20Rik	Mm.27582
s18624	2810417D08Rik	Mm.39559
s03137	2810417H13Rik	Mm.269025
s00131	2810418N01Rik	Mm.271603
s02961	2810421I24Rik	Mm.30965
s02620	2810422B04Rik	Mm.30256
s13525	2810422B04Rik	Mm.30256
s10195	2810422M04Rik	Mm.87456
s07821	2810422O20Rik	Mm.27284
s04922	2810423O19Rik	Mm.23018
s02394	2810425F24Rik	Mm.258250
s04280	2810425F24Rik	Mm.258250
s21239	2810425F24Rik	Mm.258250
s04015	2810426N06Rik	Mm.272733
s04409	2810427I04Rik	Mm.27925
s23745	2810428C21Rik	Mm.307182
s24689	2810428I15Rik	Mm.28242
s06437	2810429O05Rik	Mm.70546
s05156	2810430M08Rik	Mm.289841
s18408	2810432D09Rik	Mm.90071
s03122	2810433K01Rik	Mm.283406
s20774	2810435D12Rik	Mm.41506
s15375	2810437L13Rik	Mm.261064
s21932	2810437L13Rik	Mm.261064
s00447	2810439F02Rik	Mm.52526
s02406	2810439F02Rik	Mm.52526
s02677	2810439F02Rik	Mm.52526
s11371	2810441K11Rik	Mm.31236
s12944	2810442I22Rik	Mm.166944
s18325	2810442O16Rik	Mm.288733
s14345	2810443J12Rik	Mm.23010
s12366	2810449H11Rik	Mm.102717
s24442	2810450M21Rik	Mm.133300
s07208	2810452K22Rik	Mm.287157
s19213	2810452K22Rik	Mm.287157
s14229	2810453I06Rik	Mm.290816
s07888	2810453L12Rik	Mm.3022
s19110	2810457I06Rik	Mm.287515
s04125	2810457M08Rik	Mm.179331
s05693	2810457M08Rik	Mm.179331
s11550	2810458H16Rik	Mm.177073
s02943	2810460C24Rik	Mm.69739
s03254	2810460C24Rik	Mm.69739
s12632	2810460C24Rik	Mm.69739
s02226	2810468K05Rik	Mm.274756
s17863	2810468K05Rik	Mm.340403
s22433	2810468K05Rik	Mm.340403
s24560	2810468K05Rik	Mm.340403
s08344	2810474O19Rik	Mm.333515
s05171	2810475A17Rik	Mm.28478
s19380	2810481F14Rik	Mm.312328
s01299	2810484M10Rik	Mm.177724
s05189	2810485I05Rik	Mm.246174
s06932	2900001O04Rik	Mm.254979
s24703	2900002G04Rik	Mm.308317
s15053	2900006B13Rik	Mm.256875
s07703	2900008M13Rik	Mm.86933
s09084	2900010D03Rik	Mm.268369
s06139	2900010J23Rik	Mm.27344
s21865	2900010M23Rik	Mm.272389
s15442	2900011O08Rik	Mm.216217
s16180	2900024C23Rik	Mm.277897
s23227	2900024C23Rik	Mm.277897
s12749	2900024D24Rik	Mm.162407
s04156	2900026H06Rik	Mm.26134
s09853	2900026H06Rik	Mm.26134
s11284	2900026H06Rik	Mm.26134
s19247	2900027M19Rik	Mm.195650
s22350	2900053A13Rik	Mm.254898
s01732	2900054P12Rik	Mm.196347
s08413	2900055D03Rik	Mm.30008
s09684	2900055D03Rik	Mm.30008
s10082	2900055D14Rik	Mm.244640
s22640	2900055D14Rik	Mm.244640
s03064	2900057D21Rik	Mm.202322
s17494	2900057D21Rik	Mm.202322
s15190	2900057K09Rik	Mm.323087
s08198	2900064A13Rik	Mm.268027
s13959	2900070E19Rik	Mm.29128
s19606	2900073G15Rik	Mm.261329
s23426	2900073H19Rik	Mm.20273
s12296	2900079G21Rik	Mm.259863
s01743	2900090M10Rik	Mm.262714
s17977	2900091E11Rik	Mm.208465
s07847	2900092E17Rik	Mm.345385
s05425	2900097C17Rik	Mm.324242
s19063	2900097C17Rik	Mm.324242
s02788	3000004C01Rik	Mm.32084
s20461	3000004N20Rik	Mm.280707
s06711	3010001K23Rik	Mm.258324
s07548	3010019O03Rik	Mm.206782
s16929	3010019O03Rik	Mm.206782
s17421	3010021M21Rik	Mm.207894
s17522	3010025E17Rik	Mm.148973
s02038	3010026O09Rik	Mm.227464
s01588	3010027A04Rik	Mm.259628
s07604	3010027G13Rik	Mm.44226
s01621	3010033P07Rik	Mm.13944
s17793	3010033P07Rik	Mm.13944
s00322	3100002B05Rik	Mm.46397
s00790	3100002B05Rik	Mm.46397
s17212	3100002B05Rik	Mm.46397
s14714	3100002L24Rik	Mm.289463
s08531	3100002P13Rik	Mm.302791
s13071	3100002P13Rik	Mm.302791
s19090	3100004P22Rik	Mm.306805
s20081	3110001A13Rik	Mm.277864
s05108	3110001D03Rik	Mm.24332
s07509	3110001H15Rik	Mm.228263
s22744	3110001I20Rik	Mm.138091
s16331	3110001N18Rik	Mm.21724
s19394	3110001N18Rik	Mm.21724
s14395	3110002L15Rik	Mm.157212
s14949	3110003A17Rik	Mm.276041
s09899	3110003A22Rik	Mm.41643
s18975	3110004H13Rik	Mm.159496
s02834	3110004O18Rik	Mm.301655
s19042	3110004O18Rik	Mm.301655
s14550	3110005G23Rik	Mm.294445
s13508	3110005P07Rik	Mm.209349
s23473	3110005P07Rik	Mm.209349
s07383	3110006E14Rik	Mm.23960
s15937	3110006P09Rik	Mm.3035
s17209	3110006P09Rik	Mm.3035
s06594	3110010F15Rik	Mm.207534
s11510	3110010F15Rik	Mm.207534
s15827	3110010F15Rik	Mm.207534
s00984	3110013H01Rik	Mm.307700
s06524	3110018K12Rik	Mm.246069
s18039	3110018K12Rik	Mm.246069
s07196	3110023B02Rik	Mm.264266
s07361	3110023E09Rik	Mm.245355
s17302	3110023E09Rik	Mm.245355
s20629	3110024A21Rik	Mm.300404
s03078	3110031B13Rik	Mm.125465
s20113	3110037K17Rik	Mm.25684
s01598	3110038K10Rik	Mm.44871
s15778	3110038L01Rik	Mm.29429
s06569	3110040D16Rik	Mm.248843
s11258	3110040D16Rik	Mm.248843
s20915	3110040D16Rik	Mm.248843
s14106	3110041P15Rik	Mm.334108
s17368	3110043O21Rik	Mm.331544
s05039	3110048E14Rik	Mm.247535
s04898	3110050N22Rik	Mm.332366
s06299	3110056O03Rik	Mm.3285
s13081	3110056O03Rik	Mm.3285
s22549	3110056O03Rik	Mm.3285
s18679	3110070M22Rik	Mm.46679
s06824	3110082I17Rik	Mm.84294
s12923	3110082I17Rik	Mm.84294
s22425	3110082I17Rik	Mm.84294
s05640	3200001F09Rik	Mm.88349
s10959	3200002M19Rik	Mm.284491
s18306	3230401D17Rik	Mm.25119
s12811	3230401I01Rik	Mm.45171
s02787	3230401M21Rik	Mm.35470
s15044	3230401M21Rik	Mm.35470
s23008	3230401M21Rik	Mm.35470
s00924	3300001G02Rik	Mm.29952
s01808	3300001G02Rik	Mm.29952
s05164	3300001H21Rik	Mm.220975
s11378	3300001M20Rik	Mm.34199
s19099	3300001M20Rik	Mm.34199
s05451	3300001P08Rik	Mm.30927
s13463	3300001P08Rik	Mm.30927
s13663	3300001P08Rik	Mm.30927
s15420	3300002A11Rik	Mm.158846
s01863	3321402G02Rik	Mm.65691
s07937	3526402J09Rik	Mm.22501
s03260	3632413B07Rik	Mm.227598
s03408	3632413B07Rik	Mm.227598
s17026	3632431M01Rik	Mm.333338
s18889	3732409C05Rik	Mm.206919
s13917	3732413I11Rik	Mm.156771
s16215	3732413I11Rik	Mm.156771
s15677	3830405G04Rik	Mm.221269
s11884	3830406C13Rik	Mm.44068
s22653	3830406C13Rik	Mm.44068
s16163	3830408D24Rik	Mm.18796
s05505	3830421F13Rik	Mm.12831
s11742	3830421F13Rik	Mm.12831
s07185	3830422N12Rik	Mm.284945
s14556	3830613O22Rik	Mm.272974
s08544	3930401E15Rik	Mm.296043
s09522	3930401E15Rik	Mm.296043
s22825	3930401E15Rik	Mm.296043
s23353	3930401E15Rik	Mm.296043
s08560	3930401K13Rik	Mm.21652
s13824	3930401K13Rik	Mm.21652
s04036	3930402F23Rik	Mm.182094
s19379	3930402F23Rik	Mm.182094
s06174	4121402D02Rik	Mm.258352
s14055	4121402D02Rik	Mm.258352
s18257	4122401K19Rik	Mm.291447
s14138	4122402O22Rik	Mm.34659
s24153	425O18-1	Mm.11175
s15430	4430402I18Rik	Mm.280653
s01695	4430402O11Rik	Mm.291832
s11789	4432404J10Rik	Mm.156452
s17671	4432404J10Rik	Mm.156452
s19498	4432406C05Rik	Mm.10068
s04817	4432406C08Rik	Mm.240566
s15866	4432406C08Rik	Mm.240566
s04944	4432409B16Rik	Mm.340288
s12311	4432409M07Rik	Mm.284447
s23191	4432409M07Rik	Mm.284447
s23283	4432409M07Rik	Mm.284447
s16766	4432411E13Rik	Mm.275426
s14043	4432412D15Rik	Mm.257403
s18674	4432416J03Rik	Mm.31626
s05050	4432417N03Rik	Mm.4206
s07601	4432417N03Rik	Mm.4206
s15278	4432417N03Rik	Mm.4206
s00718	4631416I11Rik	Mm.130148
s09068	4631416I11Rik	Mm.130148
s09695	4631416I11Rik	Mm.130148
s18577	4631416I11Rik	Mm.130148
s07954	4631422C13Rik	Mm.30857
s00885	4631422O05Rik	Mm.328360
s21774	4631422O05Rik	Mm.328360
s17334	4631424J17Rik	Mm.200947
s00798	4631426G04Rik	Mm.308359
s07503	4631426G04Rik	Mm.308359
s13628	4631427C17Rik	Mm.210899
s20934	4631427C17Rik	Mm.210899
s15290	4632404H22Rik	Mm.28559
s22508	4632407F12Rik	Mm.35627
s21720	4632409L19Rik	Mm.330496
s10343	4632411B12Rik	Mm.24734
s21822	4632412E09Rik	Mm.272976
s18877	4632412I24Rik	Mm.275803
s17952	4632413C14Rik	Mm.122336
s06928	4632413K17Rik	Mm.295246
s18343	4632417K18Rik	Mm.1643
s24362	4632417K18Rik	Mm.1643
s21794	4632419I22Rik	Mm.354766
s24656	4632427E13Rik	Mm.292102
s09984	4632428N05Rik	Mm.273584
s22571	4632434I11Rik	Mm.26468
s13142	4633402N23Rik	Mm.29694
s15027	4633402N23Rik	Mm.29694
s02689	4732418C07Rik	Mm.283565
s15748	4732435N03Rik	Mm.116889
s14495	4732473B16Rik	Mm.204656
s13840	4732481H14Rik	Mm.259705
s21034	4732481H14Rik	Mm.259705
s06465	4732493F09Rik	Mm.261037
s10629	4732493F09Rik	Mm.261037
s23333	4732495E13Rik	Mm.323358
s02841	4732496O08Rik	Mm.275953
s06021	4732496O19Rik	Mm.249759
s20647	4733401H18Rik	Mm.29471
s02211	4733401N12Rik	Mm.288682
s18352	4832420A03Rik	Mm.43977
s01091	4833403I15Rik	Mm.26379
s00398	4833405L16Rik	Mm.313743
s03013	4833409A17Rik	Mm.329856
s15664	4833409J19Rik	Mm.297337
s20042	4833410J10Rik	Mm.260766
s06105	4833412N02Rik	Mm.283914
s02022	4833413E03Rik	Mm.35107
s25011	4833414G05Rik	Mm.205335
s19781	4833415E20Rik	Mm.247457
s18418	4833415N24Rik	Mm.251639
s11024	4833418A01Rik	Mm.281668
s01956	4833420G17Rik	Mm.9860
s17959	4833420G17Rik	Mm.9860
s09355	4833420I20Rik	Mm.282423
s15214	4833420K19Rik	Mm.27293
s08837	4833420N02Rik	Mm.24886
s21096	4833421E05Rik	Mm.297155
s22808	4833421E05Rik	Mm.297155
s17133	4833422F06Rik	Mm.321312
s13348	4833423E24Rik	Mm.17636
s10268	4833427B12Rik	Mm.275910
s01767	4833432B22Rik	Mm.24627
s01167	4833435D08Rik	Mm.249084
s11955	4833439L19Rik	Mm.24593
s04311	4921501M20Rik	Mm.32584
s10558	4921505C17Rik	Mm.275811
s18164	4921505C17Rik	Mm.275811
s12876	4921506I22Rik	Mm.329666
s06468	4921507I02Rik	Mm.45092
s03814	4921511I16Rik	Mm.53963
s14119	4921511K06Rik	Mm.251303
s22145	4921511K06Rik	Mm.251303
s09194	4921513E08Rik	Mm.42368
s10541	4921513O20Rik	Mm.37558
s07127	4921515A04Rik	Mm.346842
s18006	4921517N04Rik	Mm.276415
s09201	4921520P21Rik	Mm.29672
s14251	4921521J11Rik	Mm.252421
s00719	4921524P20Rik	Mm.282614
s06253	4921526G09Rik	Mm.24995
s14649	4921528E07Rik	Mm.121918
s23047	4921528E07Rik	Mm.121918
s24306	4921528E07Rik	Mm.121918
s11654	4921528G01Rik	Mm.355713
s20415	4921529O18Rik	Mm.266280
s10754	4921531C22Rik	Mm.31773
s01737	4921532K09Rik	Mm.292021
s20662	4921532K09Rik	Mm.292021
s20721	4921532K09Rik	Mm.292021
s07439	4921537D05Rik	Mm.296971
s12984	4921538N17Rik	Mm.189573
s02058	4922501C03Rik	Mm.335338
s04073	4930402D18Rik	Mm.159336
s10388	4930402E16Rik	Mm.28350
s17428	4930402E16Rik	Mm.28350
s14687	4930402H24Rik	Mm.271990
s20043	4930402H24Rik	Mm.271990
s13814	4930403J22Rik	Mm.271988
s07689	4930404N11Rik	Mm.182281
s16168	4930413O22Rik	Mm.244046
s14701	4930415G15Rik	Mm.29006
s05155	4930415J21Rik	Mm.251085
s22167	4930415J21Rik	Mm.251085
s01930	4930422I07Rik	Mm.259988
s22046	4930422J18Rik	Mm.30
s22291	4930427A07Rik	Mm.87616
s10140	4930429A08Rik	Mm.172064
s16084	4930429A08Rik	Mm.172064
s04644	4930429H24Rik	Mm.274579
s07014	4930429H24Rik	Mm.274579
s07574	4930429H24Rik	Mm.274579
s16673	4930429H24Rik	Mm.274579
s17594	4930430F08Rik	Mm.268474
s23071	4930431E10Rik	Mm.27735
s19513	4930431J08Rik	Mm.86986
s17925	4930431P03Rik	Mm.318535
s02922	4930432B04Rik	Mm.168478
s16624	4930432K21Rik	Mm.33625
s03345	4930432O21Rik	Mm.26540
s10583	4930434E21Rik	Mm.136919
s09746	4930438D12Rik	Mm.309459
s14876	4930438M06Rik	Mm.21912
s17570	4930438M06Rik	Mm.21912
s04459	4930438O05Rik	Mm.280013
s20509	4930441E05Rik	Mm.60648
s15700	4930444A02Rik	Mm.17631
s21247	4930447C04Rik	Mm.242892
s13464	4930451A13Rik	Mm.257819
s17281	4930451A13Rik	Mm.257819
s15168	4930451C15Rik	Mm.38634
s18500	4930451C15Rik	Mm.38634
s10166	4930453N24Rik	Mm.212157
s17957	4930453N24Rik	Mm.212157
s21145	4930453N24Rik	Mm.212157
s07916	4930455C21Rik	Mm.132231
s22261	4930455C21Rik	Mm.132231
s06243	4930457P18Rik	Mm.347961
s07612	4930461P20Rik	Mm.297862
s16581	4930461P20Rik	Mm.297862
s14755	4930463G05Rik	Mm.29457
s19837	4930467B06Rik	Mm.196045
s07096	4930469P12Rik	Mm.46847
s12801	4930469P12Rik	Mm.46847
s21876	4930470D19Rik	Mm.109074
s04485	4930470H18Rik	Mm.275354
s08542	4930470H18Rik	Mm.275354
s06151	4930471M23Rik	Mm.247985
s06955	4930471M23Rik	Mm.247985
s14547	4930471O16Rik	Mm.257094
s20255	4930481A15Rik	Mm.264625
s13925	4930481B07Rik	Mm.39256
s10642	4930487N19Rik	Mm.275688
s12588	4930487N19Rik	Mm.275688
s14358	4930487N19Rik	Mm.275688
s09828	4930488L10Rik	Mm.2962
s15825	4930488P06Rik	Mm.72124
s20616	4930488P06Rik	Mm.72124
s04504	4930500E24Rik	Mm.44591
s20672	4930500O05Rik	Mm.171489
s24632	4930504E06Rik	Mm.331211
s07880	4930506D23Rik	Mm.121691
s14709	4930506M07Rik	Mm.37338
s22168	4930506M07Rik	Mm.37338
s14431	4930509E16Rik	Mm.280755
s13826	4930511A21Rik	Mm.12848
s19745	4930511A21Rik	Mm.12848
s07975	4930517K11Rik	Mm.23690
s14670	4930518F03Rik	Mm.234186
s23533	4930520C08Rik	Mm.179091
s03643	4930522L14Rik	Mm.291085
s00006	4930523C07Rik	Mm.171518
s24975	4930526H21Rik	Mm.292238
s07134	4930527D15Rik	Mm.30095
s09071	4930527J03Rik	Mm.351320
s07712	4930532D21Rik	Mm.249775
s03835	4930533G20Rik	Mm.26393
s02776	4930534K13Rik	Mm.259672
s14506	4930535B03Rik	Mm.268172
s15471	4930535B03Rik	Mm.268172
s13387	4930535B03Rik	Mm.196275
s18948	4930538D17Rik	Mm.159290
s19564	4930538D17Rik	Mm.159290
s08738	4930541M15Rik	Mm.144143
s05479	4930542G03Rik	Mm.227260
s08811	4930542G03Rik	Mm.227260
s09007	4930542G03Rik	Mm.227260
s11190	4930548G07Rik	Mm.152466
s20257	4930548G07Rik	Mm.152466
s13513	4930550B20Rik	Mm.154306
s08225	4930553M18Rik	Mm.218317
s12007	4930553M18Rik	Mm.218317
s18779	4930553M18Rik	Mm.218317
s08724	4930555P18Rik	Mm.4537
s21723	4930556B16Rik	Mm.120475
s23192	4930556B16Rik	Mm.120475
s15026	4930556P03Rik	Mm.32826
s17783	4930556P03Rik	Mm.32826
s22929	4930562C03Rik	Mm.116968
s05542	4930562C15Rik	Mm.325551
s14277	4930562C15Rik	Mm.325551
s14486	4930562C15Rik	Mm.325551
s20184	4930563C04Rik	Mm.340601
s15444	4930566A11Rik	Mm.180410
s23964	4930566A11Rik	Mm.180410
s20986	4930568P13Rik	Mm.30805
s23314	4930568P13Rik	Mm.30805
s04981	4930570C03Rik	Mm.28955
s21643	4930570G11Rik	Mm.74704
s10712	4930572I07Rik	Mm.331576
s14933	4930572L20Rik	Mm.109183
s19416	4930578F03Rik	Mm.275467
s01285	4930579A11Rik	Mm.243797
s02040	4930579C15Rik	Mm.25097
s11184	4930579D07Rik	Mm.9712
s16256	4930579J09Rik	Mm.25939
s01540	4930584N22Rik	Mm.30534
s21954	4930584N22Rik	Mm.30534
s15693	4930586I02Rik	Mm.127378
s06146	4930588M11Rik	Mm.278808
s22324	4930588M11Rik	Mm.278808
s23741	4931400A14Rik	Mm.194450
s11915	4931406I20Rik	Mm.28286
s01117	4931406P16Rik	Mm.132709
s23444	4931406P16Rik	Mm.132709
s07860	4931407G18Rik	Mm.272787
s13626	4931408L03Rik	Mm.331206
s16238	4931408L03Rik	Mm.331206
s17356	4931408L03Rik	Mm.331206
s17964	4931417E21Rik	Mm.277939
s22385	4931428D14Rik	Mm.128663
s18291	4931433A13	Mm.235040
s12333	4931433E08Rik	Mm.218111
s24097	4932408F19Rik	Mm.257928
s05985	4932409F11Rik	Mm.212411
s14332	4932409F11Rik	Mm.212411
s24188	4932414K18Rik	Mm.30688
s00344	4932416A11Rik	Mm.26515
s23399	4932417D18Rik	Mm.192984
s24695	4932417I16Rik	Mm.87513
s02125	4932422M17Rik	Mm.350774
s06564	4932425I24Rik	Mm.294342
s06332	4932431F02Rik	Mm.25610
s08996	4932431F02Rik	Mm.25610
s12680	4932431F02Rik	Mm.25610
s19302	4932435O22Rik	Mm.50754
s03498	4932437H03Rik	Mm.212525
s02505	4932439K10Rik	Mm.27716
s20957	4932439K10Rik	Mm.27716
s05402	4932442K20Rik	Mm.28374
s06256	4933400E14Rik	Mm.87451
s16133	4933400E14Rik	Mm.334285
s00751	4933400N17Rik	Mm.334107
s14570	4933402L21Rik	Mm.273871
s21333	4933402O15Rik	Mm.46654
s06731	4933403F05Rik	Mm.347379
s02910	4933403L16Rik	Mm.236453
s14409	4933403L16Rik	Mm.236453
s23929	4933405A16Rik	Mm.273360
s11099	4933406C10Rik	Mm.50114
s07581	4933407C03Rik	Mm.233181
s16518	4933407N01Rik	Mm.294641
s13507	4933409L06Rik	Mm.260247
s21605	4933411G11	Mm.255752
s12240	4933411K20Rik	Mm.133623
s01976	4933412D19Rik	Mm.46722
s03964	4933412E12Rik	Mm.214134
s16983	4933412E12Rik	Mm.214134
s09687	4933415E08Rik	Mm.352037
s15615	4933415E08Rik	Mm.352037
s22663	4933415L06Rik	Mm.259453
s00267	4933416E05Rik	Mm.139010
s24311	4933417E01Rik	Mm.90507
s20399	4933417K04Rik	Mm.26205
s02298	4933421E11Rik	Mm.259638
s09858	4933421G18Rik	Mm.240329
s18973	4933421G18Rik	Mm.240329
s19149	4933421G18Rik	Mm.240329
s13495	4933421H10Rik	Mm.99961
s22993	4933424A20Rik	Mm.21591
s10458	4933424B01Rik	Mm.271774
s10922	4933424B01Rik	Mm.271774
s17806	4933424M12Rik	Mm.148731
s07864	4933425A18Rik	Mm.197960
s06201	4933425K02Rik	Mm.85000
s20495	4933425L03Rik	Mm.177520
s09058	4933426L22Rik	Mm.12067
s11052	4933426M11Rik	Mm.159324
s12556	4933426M11Rik	Mm.159324
s05624	4933427D06Rik	Mm.281744
s05977	4933427D06Rik	Mm.281744
s23293	4933427D14Rik	Mm.289697
s00656	4933428G09Rik	Mm.29409
s16496	4933428L19Rik	Mm.83981
s15593	4933429I20Rik	Mm.215814
s11384	4933431C08Rik	Mm.22858
s14353	4933431C08Rik	Mm.22858
s15977	4933432P15Rik	Mm.329396
s14785	4933433P14Rik	Mm.248019
s18546	4933434E20Rik	Mm.300083
s18035	4933434I06Rik	Mm.27658
s19142	4933434L15Rik	Mm.304899
s12286	4933435A13Rik	Mm.29536
s15804	4933435A13Rik	Mm.29536
s06233	4933435E07Rik	Mm.250359
s11327	4933437F05Rik	Mm.79198
s17159	4933437K13Rik	Mm.159218
s22236	4933439F18Rik	Mm.29950
s00124	5031400M07Rik	Mm.142843
s13055	5031403H21Rik	Mm.131234
s21602	5031403H21Rik	Mm.131234
s01159	5031414D18Rik	Mm.320280
s02061	5031425D22Rik	Mm.289866
s11592	5031439A09Rik	Mm.6766
s22359	5031439A09Rik	Mm.6766
s06384	5031439G07Rik	Mm.323925
s10014	5031439G07Rik	Mm.323925
s07111	5033405K12Rik	Mm.121285
s15352	5033406L14Rik	Mm.29044
s16910	5033406L14Rik	Mm.29044
s21875	5033406L14Rik	Mm.29044
s09774	5033413D16Rik	Mm.34859
s17022	5033413D16Rik	Mm.34859
s07433	5033414D02Rik	Mm.275511
s23633	5033414D02Rik	Mm.275511
s15033	5033425B17Rik	Mm.27499
s18376	5033428A16Rik	Mm.216574
s19799	5133400G04Rik	Mm.151498
s13262	5133401N09Rik	Mm.293919
s17968	5133401N09Rik	Mm.293919
s16593	5230400G24Rik	Mm.139176
s03929	5230400M03Rik	Mm.274277
s24138	5330408N05Rik	Mm.289566
s09162	5330414D10Rik	Mm.271986
s12434	5330414O08Rik	Mm.228995
s00507	5330431K02Rik	Mm.4173
s14603	5330431K02Rik	Mm.4173
s17053	5330431K02Rik	Mm.4173
s16623	5330431N19Rik	Mm.21978
s08741	5330438E18Rik	Mm.52312
s10581	5330438I03Rik	Mm.101743
s01851	5330440M15Rik	Mm.41715
s05992	5430400N05Rik	Mm.290925
s18331	5430400N05Rik	Mm.290925
s18148	5430405G05Rik	Mm.103494
s12292	5430405G24Rik	Mm.260282
s21872	5430405G24Rik	Mm.260282
s09916	5430411C19Rik	Mm.87185
s24228	5430411K16Rik	Mm.22315
s02200	5430413I02Rik	Mm.23776
s22423	5430419M09Rik	Mm.294695
s11010	5430432M24Rik	Mm.347999
s23596	5430432M24Rik	Mm.347999
s06179	5430432P15Rik	Mm.249310
s08801	5430432P15Rik	Mm.249310
s05065	5430433L24Rik	Mm.23846
s06935	5430437C04Rik	Mm.248624
s14889	5430437P03Rik	Mm.21749
s15709	5430439M09Rik	Mm.116991
s19774	5530600A18Rik	Mm.141054
s02143	5530601I19Rik	Mm.248960
s17458	5630401J11Rik	Mm.21104
s14091	5730402C02Rik	Mm.252862
s20223	5730402C02Rik	Mm.252862
s04340	5730403B10Rik	Mm.157648
s16392	5730403B10Rik	Mm.157648
s21226	5730403B10Rik	Mm.157648
s15502	5730403M16Rik	Mm.23838
s24910	5730403M16Rik	Mm.23838
s11374	5730405I09Rik	Mm.86523
s13924	5730405I09Rik	Mm.86523
s09808	5730406I15Rik	Mm.30043
s24565	5730406I15Rik	Mm.30043
s23431	5730406M06Rik	Mm.100117
s15465	5730407K14Rik	Mm.295647
s11089	5730408C10Rik	Mm.261818
s18869	5730408C10Rik	Mm.261818
s18950	5730408C10Rik	Mm.261818
s19450	5730408C10Rik	Mm.261818
s11372	5730408K05Rik	Mm.353612
s06619	5730409F23Rik	Mm.25125
s19846	5730409G07Rik	Mm.269083
s05925	5730409G15Rik	Mm.45780
s15805	5730410I19Rik	Mm.34261
s15020	5730411O18Rik	Mm.260866
s21483	5730411O18Rik	Mm.260866
s05980	5730414C17Rik	Mm.239196
s06406	5730417B17Rik	Mm.230016
s06270	5730419I09Rik	Mm.130260
s22153	5730419I09Rik	Mm.130260
s16091	5730420B22Rik	Mm.28129
s02239	5730421E18Rik	Mm.283342
s18427	5730421E18Rik	Mm.283342
s15536	5730427C23Rik	Mm.45104
s14402	5730427N09Rik	Mm.27796
s09633	5730436H21Rik	Mm.29627
s08780	5730437C12Rik	Mm.102557
s05364	5730438N18Rik	Mm.41877
s15466	5730439E10Rik	Mm.347362
s03766	5730444A13Rik	Mm.38816
s16236	5730444A13Rik	Mm.38816
s17200	5730444A13Rik	Mm.38816
s14295	5730445M16Rik	Mm.37825
s15093	5730445M16Rik	Mm.37825
s17095	5730446C15Rik	Mm.28796
s24681	5730446C15Rik	Mm.28796
s12002	5730449L18Rik	Mm.21065
s15947	5730449L18Rik	Mm.21065
s03647	5730454B08Rik	Mm.245357
s06265	5730454B08Rik	Mm.245357
s07884	5730454B08Rik	Mm.245357
s21092	5730454B08Rik	Mm.245357
s16167	5730456K23Rik	Mm.261548
s07747	5730458D16Rik	Mm.292647
s03097	5730461K03Rik	Mm.35105
s08796	5730461K03Rik	Mm.35105
s18874	5730461K03Rik	Mm.35105
s22798	5730466H23Rik	Mm.178684
s07799	5730466P16Rik	Mm.28063
s23672	5730466P16Rik	Mm.28063
s02182	5730469D23Rik	Mm.34012
s24202	5730469D23Rik	Mm.34012
s15600	5730469M10Rik	Mm.27227
s18666	5730469M10Rik	Mm.27227
s11947	5730470L24Rik	Mm.208619
s10347	5730472N09Rik	Mm.254974
s14148	5730478M09Rik	Mm.68291
s10210	5730494M16Rik	Mm.263189
s12331	5730496E24Rik	Mm.227104
s08452	5730508B09Rik	Mm.19330
s07336	5730511K23Rik	Mm.7916
s15503	5730511K23Rik	Mm.7916
s08763	5730521P14Rik	Mm.276116
s07566	5730536A07Rik	Mm.27107
s10600	5730537D05Rik	Mm.46635
s06634	5730551F12Rik	Mm.296915
s11163	5730551F12Rik	Mm.296915
s00152	5730555F13Rik	Mm.22379
s13904	5730555F13Rik	Mm.22379
s18605	5730555F13Rik	Mm.22379
s20706	5730555F13Rik	Mm.22379
s02535	5730578N08Rik	Mm.46480
s05883	5730578N08Rik	Mm.46480
s04055	5730589K01Rik	Mm.246237
s17082	5730591C18Rik	Mm.258462
s07438	5730592L21Rik	Mm.292567
s00715	5730601F06Rik	Mm.130721
s23069	5730601F06Rik	Mm.130721
s11150	5830405N20Rik	Mm.131264
s18741	5830405N20Rik	Mm.131264
s05432	5830406J20Rik	Mm.32009
s01753	5830411E10Rik	Mm.196290
s06776	5830411E10Rik	Mm.196290
s15651	5830411E10Rik	Mm.196290
s08766	5830411G16Rik	Mm.105343
s05184	5830416A07Rik	Mm.241489
s20404	5830417I10Rik	Mm.126870
s15867	5830418K08Rik	Mm.220842
s18695	5830426I05Rik	Mm.21516
s20263	5830427H10Rik	Mm.2053
s24177	5830427H10Rik	Mm.2053
s11104	5830434P21Rik	Mm.25504
s19921	5830434P21Rik	Mm.25504
s02862	5830442J12Rik	Mm.169565
s01980	5830446M03Rik	Mm.241546
s05053	5830451P18Rik	Mm.289934
s15702	5830451P18Rik	Mm.289934
s21909	5830451P18Rik	Mm.289934
s24265	5830457O10Rik	Mm.28552
s02577	5830458K16Rik	Mm.180157
s10605	5830458K16Rik	Mm.180157
s11451	5830458K16Rik	Mm.180157
s02199	5830472M02Rik	Mm.89828
s06754	5830472M02Rik	Mm.89828
s18763	5830472M02Rik	Mm.89828
s23291	5830472M02Rik	Mm.89828
s17435	5830484A20Rik	Mm.335752
s21860	5830484A20Rik	Mm.335752
s24267	5830484A20Rik	Mm.335752
s13561	5830484A20Rik	Mm.335802
s23513	5830484A20Rik	Mm.335802
s02155	5832424M12	Mm.23928
s08214	5930412E23Rik	Mm.157810
s24266	5930416I19Rik	Mm.143908
s06087	5930433N17Rik	Mm.16930
s10840	5930434B04Rik	Mm.150270
s06466	5930437A14Rik	Mm.87329
s08464	6030401B09Rik	Mm.73467
s15995	6030405P05Rik	Mm.251048
s17369	6030405P05Rik	Mm.251048
s16214	6030408C04Rik	Mm.253264
s18908	6030408C04Rik	Mm.253264
s15180	6030410K14	Mm.112333
s18246	6030410K14	Mm.112333
s18525	6030411F23Rik	Mm.5356
s00711	6030411K04Rik	Mm.259220
s06978	6030411K04Rik	Mm.259220
s19197	6030413G23Rik	Mm.272936
s08860	6030424L22Rik	Mm.257629
s01768	6030426L16Rik	Mm.341295
s04744	6030440G05Rik	Mm.27789
s08708	6030443O07Rik	Mm.212609
s19378	6030443O07Rik	Mm.212609
s06290	6030446I19Rik	Mm.248487
s11778	6030457N17Rik	Mm.38173
s13946	6030458C11Rik	Mm.207311
s17681	6030458C11Rik	Mm.207311
s16997	6130401J04Rik	Mm.122430
s20861	6130401J04Rik	Mm.122430
s03422	6230400O18Rik	Mm.285620
s14137	6230400O18Rik	Mm.285620
s12616	6230416A05Rik	Mm.12716
s07441	6230416J20Rik	Mm.74730
s05092	6230425C22Rik	Mm.1654
s11140	6230425C22Rik	Mm.1654
s16564	6330404A07Rik	Mm.347980
s07619	6330406L22Rik	Mm.243954
s24710	6330407G04Rik	Mm.159637
s05012	6330409N04Rik	Mm.282706
s09361	6330412F12Rik	Mm.5856
s09840	6330412F12Rik	Mm.5856
s11951	6330412F12Rik	Mm.5856
s14574	6330414G21Rik	Mm.30653
s04953	6330415M09Rik	Mm.44490
s11911	6330415M09Rik	Mm.44490
s21943	6330415M09Rik	Mm.44490
s12432	6330416L07Rik	Mm.211118
s22905	6330416L07Rik	Mm.211118
s23674	6330441O12Rik	Mm.259498
s15721	6330442E10Rik	Mm.18957
s16508	6330444M21Rik	Mm.327888
s16628	6330500A18Rik	Mm.277977
s15193	6330503K22Rik	Mm.23279
s21581	6330505F04Rik	Mm.72753
s03717	6330505N24Rik	Mm.331107
s17592	6330577E15Rik	Mm.181610
s20005	6330577E15Rik	Mm.181610
s02827	6330581L23Rik	Mm.224766
s23441	6330583I20Rik	Mm.170163
s12621	6330583M11Rik	Mm.112632
s00923	6430502G17Rik	Mm.181549
s17480	6430514L14Rik	Mm.44355
s21204	6430517J16Rik	Mm.248559
s24558	6430517J16Rik	Mm.248559
s16998	6430526N21Rik	Mm.86607
s17086	6430527G18Rik	Mm.248358
s21292	6430537H07Rik	Mm.103154
s19409	6430548M08Rik	Mm.101958
s24549	6430573B13Rik	Mm.300804
s09673	6430706D22Rik	Mm.317041
s13179	6530401C20Rik	Mm.30741
s23193	6530401D17Rik	Mm.328305
s14067	6530401L14Rik	Mm.45753
s02339	6530401P13	Mm.235028
s10768	6530402N02Rik	Mm.268053
s01612	6530403A03Rik	Mm.250783
s06656	6530403A03Rik	Mm.250783
s13697	6530403A03Rik	Mm.250783
s16267	6530404F10Rik	Mm.339711
s19118	6530404N21Rik	Mm.204591
s22274	6530406A20Rik	Mm.352212
s12547	6720401E04Rik	Mm.27259
s13772	6720401E04Rik	Mm.27259
s19414	6720401E04Rik	Mm.27259
s15342	6720401G13Rik	Mm.336056
s12800	6720407G21Rik	Mm.291906
s13977	6720456B07Rik	Mm.28077
s24930	6720456B07Rik	Mm.28077
s03069	6720460F02Rik	Mm.33118
s15381	6720460I06Rik	Mm.28865
s24104	6720460I06Rik	Mm.28865
s24566	6720460I06Rik	Mm.28865
s11257	6720461J16Rik	Mm.156909
s09013	6720463E02Rik	Mm.246436
s13308	6720463M24Rik	Mm.23503
s24007	6720463M24Rik	Mm.23503
s05472	6720468P15Rik	Mm.12411
s22633	6720477E09Rik	Mm.326411
s11105	6720485C15Rik	Mm.277449
s08433	6820402O20Rik	Mm.171469
s09096	6820402O20Rik	Mm.171469
s21370	6820402O20Rik	Mm.301700
s04009	6820416H06Rik	Mm.53849
s03837	6820424L24Rik	Mm.38277
s10450	6820428D13	Mm.246696
s21856	6820429M01	Mm.235048
s02311	6820429M01	Mm.334251
s19847	6820443O06Rik	Mm.83634
s16659	6820449I09Rik	Mm.222934
s24624	8030402F09Rik	Mm.258969
s23849	8030445B08Rik	Mm.78312
s13030	8030463A06Rik	Mm.103016
s00193	8030466O12Rik	Mm.297097
s17981	8030499H02Rik	Mm.202966
s18255	8030499H02Rik	Mm.202966
s14120	8430401C09Rik	Mm.23478
s03675	8430406I07Rik	Mm.259548
s01882	8430408H12Rik	Mm.104789
s20631	8430411H09Rik	Mm.184055
s22924	8430419L09Rik	Mm.34182
s03761	8430420C20Rik	Mm.257952
s06641	8430423A01Rik	Mm.246869
s16312	8430423A01Rik	Mm.246869
s18337	8430423A01Rik	Mm.246869
s21853	8430427H17Rik	Mm.50600
s24147	8430427H17Rik	Mm.50600
s11367	8430435B07Rik	Mm.354736
s08392	9030221M09Rik	Mm.273765
s00926	9030407H20Rik	Mm.29739
s08715	9030409E16Rik	Mm.345350
s15096	9030409E16Rik	Mm.345350
s04561	9030416H16Rik	Mm.278974
s16979	9030416H16Rik	Mm.278974
s19309	9030416H16Rik	Mm.278974
s10007	9030425C21Rik	Mm.171334
s13437	9030425C21Rik	Mm.171334
s13845	9030425E11Rik	Mm.347984
s18781	9030425E11Rik	Mm.347984
s07084	9030605H24Rik	Mm.252339
s12591	9030607L17Rik	Mm.35802
s23365	9030611N15Rik	Mm.26838
s23592	9030611N15Rik	Mm.26838
s21058	9030611O19Rik	Mm.248938
s03880	9030612M13Rik	Mm.38813
s17722	9030617O03Rik	Mm.218590
s15003	9030624J02Rik	Mm.213298
s22409	9030624J02Rik	Mm.213298
s19692	9030625G08Rik	Mm.32314
s21496	9030625G08Rik	Mm.32314
s22069	9130001M19Rik	Mm.38195
s12702	9130002C22Rik	Mm.327444
s11902	9130009C22Rik	Mm.136224
s07699	9130011B11Rik	Mm.251196
s12900	9130011E15Rik	Mm.210949
s14374	9130011E15Rik	Mm.210949
s21428	9130011J15Rik	Mm.22565
s21992	9130011J15Rik	Mm.22565
s01902	9130012D09Rik	Mm.98097
s05778	9130014L17Rik	Mm.98122
s24723	9130020G22Rik	Mm.256687
s09575	9130020K17Rik	Mm.248504
s05243	9130020L07Rik	Mm.137360
s19232	9130022K13Rik	Mm.232636
s20366	9130022K13Rik	Mm.232636
s16770	9130023D20Rik	Mm.259799
s18838	9130023D20Rik	Mm.259799
s20823	9130023F12Rik	Mm.235208
s24028	9130023F12Rik	Mm.235208
s22310	9130211I03Rik	Mm.6922
s10175	9130213B05Rik	Mm.5002
s11597	9130213B05Rik	Mm.5002
s20107	9130213B05Rik	Mm.5002
s13863	9130221H12Rik	Mm.348028
s18736	9130227C08Rik	Mm.288573
s19494	9130227C08Rik	Mm.288573
s17923	9130227L01Rik	Mm.98697
s07514	9130229H14Rik	Mm.266884
s19189	9130401M01Rik	Mm.348018
s05818	9130404D08Rik	Mm.269061
s08853	9130404D08Rik	Mm.269061
s15833	9130404D14Rik	Mm.301646
s16460	9130410M22Rik	Mm.24670
s10135	9130411I17Rik	Mm.25252
s18109	9130413I22Rik	Mm.332336
s07656	9130423L19Rik	Mm.213114
s17997	9130423L19Rik	Mm.213114
s06443	9130427A09Rik	Mm.24356
s04429	9230105E10Rik	Mm.259010
s23162	9230106L14Rik	Mm.330764
s22013	9230112O05Rik	Mm.14155
s24937	9230112O05Rik	Mm.14155
s08667	9230114K14Rik	Mm.259276
s13187	9330120H11Rik	Mm.135072
s17286	9330175B01Rik	Mm.212813
s10389	9330177P20Rik	Mm.276096
s15520	9330177P20Rik	Mm.294021
s18084	9430004D19Rik	Mm.261634
s18884	9430004D19Rik	Mm.261634
s09757	9430008C03Rik	Mm.119198
s14548	9430010O03Rik	Mm.251655
s17927	9430010O03Rik	Mm.251655
s14722	9430015G10Rik	Mm.68999
s03619	9430016H08Rik	Mm.275428
s04789	9430016H08Rik	Mm.275428
s11176	9430020K01Rik	Mm.33179
s11761	9430023L20Rik	Mm.89268
s10436	9430023P16Rik	Mm.270775
s15313	9430023P16Rik	Mm.270775
s22518	9430023P16Rik	Mm.270775
s02858	9430029K10Rik	Mm.36699
s24518	9430029L20Rik	Mm.271301
s05978	9430034D17Rik	Mm.21649
s15234	9430034F23Rik	Mm.159887
s20571	9430038I01Rik	Mm.29184
s16796	9430041O17Rik	Mm.211096
s05601	9430059D04Rik	Mm.273418
s11968	9430063L05Rik	Mm.129840
s08310	9430077C05Rik	Mm.237935
s10042	9430077C05Rik	Mm.237935
s22785	9430077D24Rik	Mm.265125
s18059	9430079M16Rik	Mm.21814
s10129	9430083G14Rik	Mm.161014
s13158	9430095K15Rik	Mm.275586
s05073	9530003A05Rik	Mm.36834
s05426	9530003A05Rik	Mm.36834
s14724	9530014D17Rik	Mm.210343
s13092	9530015I07Rik	Mm.335016
s16040	9530019H02Rik	Mm.27553
s07068	9530020D24Rik	Mm.158705
s01848	9530020G05Rik	Mm.152120
s14191	9530026P05Rik	Mm.210197
s21074	9530029O12Rik	Mm.31582
s24691	9530046H09Rik	Mm.74362
s23974	9530058O11Rik	Mm.171256
s12232	9530058O11Rik	Mm.329810
s07904	9530068E07Rik	Mm.291979
s19791	9530068E07Rik	Mm.291979
s12200	9530077C05Rik	Mm.280669
s09579	9530081K03Rik	Mm.274255
s03222	9530090G24Rik	Mm.273706
s10236	9630005B12Rik	Mm.25833
s19260	9630006B20Rik	Mm.61064
s13254	9630010G10Rik	Mm.89324
s18324	9630015D15Rik	Mm.38877
s01998	9630033F20Rik	Mm.101836
s10316	9630033F20Rik	Mm.101836
s24020	9830002I17Rik	Mm.46185
s14856	9830109N13Rik	Mm.281189
s19139	9830132G07Rik	Mm.119711
s24698	9830165K03Rik	Mm.28774
s03640	9830169C18Rik	Mm.259468
s23537	9930012K11Rik	Mm.12148
s24320	9930013L23Rik	Mm.303701
s18768	9930017A07Rik	Mm.262067
s24398	9930021J03Rik	Mm.313351
s16862	9930036E21Rik	Mm.259886
s04793	9930104H07Rik	Mm.104617
s22107	9930117H01Rik	Mm.107370
s22670	9930117H01Rik	Mm.107370
s06160	A030007D23Rik	Mm.11395
s24167	A030007L17Rik	Mm.294708
s05954	A030010B05Rik	Mm.27358
s22627	A130030D10	Mm.120518
s01647	A130034M23Rik	Mm.8924
s03266	A130034M23Rik	Mm.8924
s04549	A130034M23Rik	Mm.8924
s06493	A130038L21Rik	Mm.297970
s22435	A130042E20Rik	Mm.344778
s09784	A130073L17Rik	Mm.49752
s10950	A130073L17Rik	Mm.49752
s12854	A130090K04Rik	Mm.122667
s23346	A230046K03Rik	Mm.278577
s05705	A230048G03Rik	Mm.210489
s24383	A230048G03Rik	Mm.210489
s19977	A230072I16Rik	Mm.24868
s02214	A230098A12Rik	Mm.31696
s15547	A230103N10Rik	Mm.247113
s19561	A230106M15Rik	Mm.12654
s07771	A2m	Mm.30151
s02936	A330019N05Rik	Mm.94461
s04239	A330033J07Rik	Mm.173009
s23768	A330044H09	Mm.259790
s24736	A330044H09	Mm.259790
s18407	A330051M14Rik	Mm.207261
s11323	A330063D19Rik	Mm.100615
s18212	A330063D19Rik	Mm.100615
s14781	A330064G03Rik	Mm.215860
s24368	A330067P21	Mm.259648
s11893	A330080J22Rik	Mm.17977
s12940	A330101P12Rik	Mm.288726
s07580	A330102K23Rik	Mm.102025
s04322	A430005L14Rik	Mm.7066
s02458	A430018G15Rik	Mm.40240
s20286	A430031N04	Mm.259328
s09420	A430033K04	Mm.36612
s20961	A430041B07Rik	Mm.138465
s01462	A430075L18Rik	Mm.232916
s08654	A430081P20Rik	Mm.3741
s04557	A430091O22Rik	Mm.185636
s05901	A430091O22Rik	Mm.185636
s13095	A430096B05Rik	Mm.292276
s00100	A430103C15Rik	Mm.193094
s06434	A430105I05Rik	Mm.248296
s13915	A430106J12Rik	Mm.347120
s18540	A430106J12Rik	Mm.347120
s18813	A430107D22Rik	Mm.122284
s24716	A430107D22Rik	Mm.122284
s21290	A430107J06Rik	Mm.212290
s05407	A4galt	Mm.323805
s07369	A4galt	Mm.323805
s13853	A530047J11Rik	Mm.34175
s13367	A530057A03Rik	Mm.330569
s13120	A530082C11Rik	Mm.306018
s13038	A530090G11Rik	Mm.238146
s14381	A630007B06Rik	Mm.131555
s16005	A630007B06Rik	Mm.131555
s17573	A630007B06Rik	Mm.131555
s01649	A630018G05Rik	Mm.259620
s10678	A630018G05Rik	Mm.259620
s17945	A630018P17Rik	Mm.336318
s06471	A630033E08Rik	Mm.188579
s14372	A630042L21Rik	Mm.27620
s02547	A630053O10	Mm.38878
s24677	A630053O10	Mm.38878
s19242	A630054L15Rik	Mm.260512
s00488	A630082K20Rik	Mm.293175
s22361	A630082K20Rik	Mm.293175
s20971	A730008L03Rik	Mm.116418
s23645	A730008L03Rik	Mm.116418
s04104	A730011F23Rik	Mm.332728
s20815	A730011F23Rik	Mm.332728
s16147	A730011L01Rik	Mm.271946
s20140	A730011O11Rik	Mm.29786
s03669	A730019I05Rik	Mm.138792
s22574	A730019I05Rik	Mm.138792
s18636	A730024F05Rik	Mm.268041
s23587	A730024F05Rik	Mm.268041
s23403	A730037L19Rik	Mm.137356
s20168	A730042J05Rik	Mm.103427
s13376	A730055F12Rik	Mm.218875
s10032	A730056A06Rik	Mm.349813
s12485	A730098D12Rik	Mm.196325
s11639	A830037N07Rik	Mm.347722
s14622	A830039B04Rik	Mm.151129
s08959	A830039N02Rik	Mm.30731
s24686	A830058L05	Mm.33443
s15338	A830073O21Rik	Mm.349815
s09241	A830080D01Rik	Mm.296254
s19890	A830091E24	Mm.125500
s08451	A830091I15Rik	Mm.210332
s04135	A830092L04Rik	Mm.330182
s15783	A830092L04Rik	Mm.330182
s13557	A930001M12Rik	Mm.156365
s15393	A930001N09Rik	Mm.275414
s20197	A930004D18Rik	Mm.272221
s17001	A930006D20Rik	Mm.187079
s16143	A930008A22Rik	Mm.138434
s06467	A930008G19Rik	Mm.225649
s16913	A930009M04Rik	Mm.219675
s04195	A930012N16Rik	Mm.296829
s04391	A930012N16Rik	Mm.296829
s15940	A930013B10Rik	Mm.124287
s19308	A930013B10Rik	Mm.124287
s05923	A930014C21Rik	Mm.100125
s02659	A930014I12Rik	Mm.210996
s18389	A930014I12Rik	Mm.210996
s08904	A930017E24Rik	Mm.258142
s23000	A930017E24Rik	Mm.258142
s02016	A930018B01Rik	Mm.266328
s00265	A930019K20Rik	Mm.257120
s00739	A930019K20Rik	Mm.257120
s03952	A930021O22	Mm.246767
s09129	A930037G23Rik	Mm.129415
s22968	A930038C07Rik	Mm.52392
s06245	AA407270	Mm.27585
s12153	AA407452	Mm.84441
s08625	AA407526	Mm.21105
s15058	AA407526	Mm.21105
s17507	AA407526	Mm.21105
s07701	AA407659	Mm.29241
s02733	AA407809	Mm.280895
s14536	AA407809	Mm.280895
s21368	AA407809	Mm.280895
s08289	AA407930	Mm.24521
s03850	AA408296	Mm.173758
s09283	AA408296	Mm.173758
s21422	AA408296	Mm.173758
s07984	AA408451	Mm.295441
s07575	AA408556	Mm.276044
s20717	AA408556	Mm.276044
s09171	AA408650	Mm.312685
s03477	AA408868	Mm.247272
s17930	AA409316	Mm.267178
s05281	AA409702	Mm.289583
s06945	AA409802	Mm.275583
s21305	AA415817	Mm.171484
s21321	AA415817	Mm.171484
s08056	AA467197	Mm.36783
s22597	AA517739	Mm.29397
s24101	AA517853	Mm.268104
s06051	AA536743	Mm.243632
s06114	AA536749	Mm.2402
s12056	AA536749	Mm.2402
s03066	AA545190	Mm.4397
s00042	AA545217	Mm.292470
s04198	AA545217	Mm.292470
s05290	AA545217	Mm.292470
s07205	AA545217	Mm.292470
s23038	AA589507	Mm.298091
s21061	AA606869	Mm.259041
s14526	AA673488	Mm.248656
s11653	AA792890	Mm.103202
s24933	AA792890	Mm.103202
s09044	AA792894	Mm.250569
s12570	AA792894	Mm.250569
s08657	AA881470	Mm.271932
s00766	AA939927	Mm.219684
s08371	AA939927	Mm.219684
s15722	AA939927	Mm.219684
s11419	AA959742	Mm.172720
s20583	AA960436	Mm.29069
s24460	AA960558	Mm.227474
s05644	Aaas	Mm.4618
s05828	Aaas	Mm.4618
s08668	Aaas	Mm.4618
s10679	Aaas	Mm.4618
s10688	Aaas	Mm.4618
s12672	Aaas	Mm.4618
s17701	Aaas	Mm.4618
s13155	Aacs	Mm.296918
s08445	Aamp	Mm.196604
s13644	Aamp_predicted	Rn.13592
s18071	Aamp_predicted	Rn.13592
s05976	Aars	Mm.24174
s17413	Aars	Rn.8645
s19836	Aars	Rn.8645
s13056	Aarsl	Mm.329063
s06400	Aasdhppt	Mm.33970
s12108	Aasdhppt	Mm.33970
s00730	Aass	Mm.18651
s05460	Aatf	Mm.257482
s08323	Aatf	Mm.257482
s01178	Aatk	Mm.6826
s24113	AB023957	Mm.276268
s08180	AB041549	Mm.245527
s12832	AB124611	Mm.96828
s03011	Abat	Mm.259315
s11694	Abat	Mm.259315
s01181	Abca1	Mm.277376
s24308	Abca1	Mm.277376
s13631	Abca13	Mm.39270
s13799	Abca13	Mm.39270
s10150	Abca2	Mm.2210
s14662	Abca2	Mm.2210
s20619	Abca3	Mm.239470
s04473	Abcb10	Mm.274243
s23924	Abcb10	Mm.274243
s01701	Abcb11	Mm.303187
s05540	Abcb1b	Mm.146649
s10511	Abcb1b	Mm.146649
s12397	Abcb1b	Mm.146649
s03465	Abcb4	Mm.297825
s09671	Abcb4	Mm.297825
s12394	Abcb6	Mm.28663
s07091	Abcb7	Mm.4739
s08624	Abcb7	Mm.4739
s18901	Abcb7	Mm.4739
s07561	Abcb9	Mm.254839
s12117	Abcc1	Mm.196634
s17450	Abcc1	Mm.196634
s04564	Abcc3	Mm.23942
s06739	Abcd1	Mm.365
s22559	Abcd1	Mm.365
s08176	Abcd3	Mm.194462
s18855	Abcd3	Mm.194462
s22942	Abcd3	Mm.194462
s02567	Abcd4	Mm.229109
s02614	Abcd4	Mm.229109
s11153	Abcd4	Mm.229109
s15534	Abcd4	Mm.229109
s18731	Abcd4	Mm.229109
s07054	Abce1	Mm.5831
s23167	Abce1	Mm.5831
s03351	Abcf1	Mm.329022
s12355	Abcf1	Mm.329022
s19161	Abcf1	Mm.329022
s20028	Abcf1	Mm.329022
s20891	Abcf2	Mm.21629
s05607	Abcf3	Mm.27135
s03102	Abcg1	Mm.15691
s12131	Abcg1	Mm.15691
s01961	Abcg2	Mm.333096
s16985	Abcg4	Mm.101876
s04047	Abcg5	Mm.289590
s13883	Abcg8	Mm.26581
s23180	Abcg8	Mm.26581
s04187	Abhd1	Mm.80532
s19505	Abhd2	Mm.347914
s03360	Abhd3	Mm.273108
s21133	ABHD4	Hs.445665
s06072	Abhd4	Mm.28771
s12566	Abhd4	Mm.28771
s13150	Abhd8	Mm.276383
s04403	Abi1	Mm.205647
s04694	Abi2	Mm.212066
s09399	Abi2	Mm.212066
s00914	Abi3	Mm.129228
s00346	Abl1	Mm.1318
s00765	Abl1	Mm.1318
s09813	Abl2	Mm.329515
s21251	Abl2	Mm.329515
s22173	Abl2	Mm.329515
s08855	Ablim1	Mm.244618
s10227	Ablim1	Mm.244618
s10672	Ablim1	Mm.244618
s01370	Ablim2	Mm.254446
s04990	Abr	Mm.258939
s06815	Abr	Mm.258939
s10507	Abt1	Mm.292094
s00245	Acaa1	Mm.205266
s16096	Acaa1	Mm.205266
s07719	Acaa2	Mm.245724
s18147	Acaa2	Mm.245724
s05681	Acacb	Mm.81793
s14635	Acad11_predicted	Rn.8651
s18744	Acad8	Mm.289244
s22868	Acad9	Mm.260997
s08799	Acadl	Mm.2445
s10090	Acadl	Mm.2445
s10759	Acadl	Mm.2445
s15882	Acadl	Mm.2445
s00144	Acadm	Mm.10530
s00214	Acadm	Mm.10530
s08883	Acadm	Mm.10530
s05606	Acads	Mm.18759
s06886	Acads	Mm.18759
s07197	Acads	Mm.18759
s00563	Acadvl	Mm.18630
s06615	Acadvl	Mm.18630
s23363	Acadvl	Mm.18630
s03055	Acas2	Mm.255026
s15939	Acas2l	Mm.7044
s16787	Acas2l	Mm.7044
s21998	Acas2l	Mm.7044
s09507	Acat1	Mm.293233
s24391	Acat1	Mm.293233
s16542	Acat2	Mm.229342
s04707	Acate2	Mm.268710
s04200	Acbd3	Mm.272981
s05556	Acbd3	Mm.272981
s01415	Acbd4	Mm.225881
s17349	Acbd5	Mm.181973
s18220	Acbd6	Mm.288249
s02861	Acdc	Mm.3969
s21340	Acdc	Mm.3969
s21330	Ache	Mm.255464
s21439	Acin1	Mm.297078
s06570	Acly	Mm.282039
s12903	Acly	Mm.282039
s22052	Acly	Mm.282039
s17779	Aco1	Mm.331547
s16028	Aco2	Mm.154581
s03896	Acox1	Mm.259054
s15151	Acox1	Mm.259054
s00436	Acox2	Mm.28700
s19271	Acox2	Mm.28700
s12735	Acox3	Mm.291503
s13534	Acox3	Mm.291503
s06773	Acp1	Mm.171337
s08981	Acp1	Mm.171337
s18841	Acp1	Mm.171337
s22346	Acp2	Mm.45570
s03614	Acp5	Mm.46354
s03451	Acp6	Mm.101368
s08259	Acp6	Mm.101368
s09146	Acp6	Mm.101368
s15543	Acp6	Mm.101368
s01995	Acrbp	Mm.347910
s11797	Acsl1	Mm.210323
s12603	Acsl1	Mm.210323
s15579	Acsl1	Mm.210323
s21904	Acsl3	Mm.276016
s03864	Acsl4	Mm.143689
s14855	Acsl4	Mm.143689
s22083	Acsl4	Mm.143689
s16706	Acsl5	Mm.292056
s14063	Acsl6	Mm.267478
s15309	Acsl6	Mm.267478
s00611	Actb	Mm.297
s01627	Actb	Mm.297
s02109	Actb	Mm.297
s03938	Actb	Mm.297
s04134	Actb	Mm.297
s04987	Actb	Mm.297
s07281	Actb	Mm.297
s07380	Actb	Mm.297
s08151	Actb	Mm.297
s09922	Actb	Mm.297
s12259	Actb	Mm.297
s16306	Actb	Mm.297
s18323	Actb	Mm.297
s19338	Actb	Mm.297
s22735	Actb	Mm.297
s04323	Actg	Mm.300639
s06338	Actg	Mm.300639
s14150	ACTG1	Hs.14376
s18519	ACTG1	Hs.14376
s23338	ACTG1	Hs.14376
s09048	Actl6	Mm.31646
s14894	Actn2	Mm.195067
s04491	Actn3	Mm.5316
s11562	Actn4	Mm.306075
s05819	Actn4	Mm.276042
s12410	Actr10	Mm.29317
s08267	Actr1a	Mm.3118
s20270	Actr1b	Mm.28521
s04088	Actr2	Mm.259045
s05293	Actr2	Mm.259045
s06497	Actr2	Mm.259045
s13450	Actr2	Mm.259045
s02509	Actr3	Mm.183102
s20879	Actr6	Mm.335292
s09532	Actr8	Mm.215110
s21890	ACVR1	Hs.150402
s07507	Acvr1	Mm.689
s19512	Acvr1b	Mm.308467
s04110	Acvr2	Mm.314338
s05105	Acvr2	Mm.314338
s04739	Acvr2b	Mm.8940
s07502	Acvr2b	Mm.8940
s16864	Acvrinp1	Mm.319083
s04658	Acvrl1	Mm.279542
s12213	Acy1	Mm.7165
s02806	Acyp1	Mm.311985
s08155	Ada	Mm.388
s15775	Ada	Mm.388
s08989	Adam12	Mm.41158
s04208	Adam15	Mm.274049
s10545	Adam15	Mm.274049
s05154	Adam19	Mm.89940
s22693	Adam19	Mm.89940
s08940	Adam1a	Mm.1453
s07241	Adam22	Mm.298492
s01122	Adam33	Mm.108550
s09458	Adam8	Mm.15969
s12615	Adam8	Mm.15969
s09878	Adam9	Mm.28908
s10576	Adam9	Mm.28908
s00702	Adamdec1	Mm.36742
s22250	Adamdec1	Mm.36742
s06041	Adamts1	Mm.1421
s07243	Adamts10	Mm.29304
s24568	Adamts19	Mm.71963
s15170	Adamts2	Mm.110597
s03309	Adamts4	Mm.23156
s05994	Adamts9	Mm.158235
s02216	Adar	Mm.253961
s03981	Adar	Mm.253961
s09534	Adar	Mm.253961
s19403	Adar	Mm.253961
s19459	Adar	Mm.253961
s17023	Adarb1	Mm.276815
s24352	Adarb1	Mm.276815
s08238	Adck1	Mm.181387
s05727	Adck2	Mm.247957
s15019	Adck5	Mm.181624
s02349	Adcy3	Mm.71996
s00188	Adcy6	Mm.157091
s04490	Adcy6	Mm.157091
s03509	Adcy7	Mm.288206
s05503	Adcy7	Mm.288206
s11781	Adcy7	Mm.288206
s21562	Adcy8	Mm.1425
s17128	Adcy9	Mm.4294
s14413	Adcyap1r1	Mm.44245
s22299	Add1	Mm.289106
s04479	Add1	Rn.5788
s14122	Add1	Rn.5788
s15072	Add3	Mm.44106
s09676	Adfp	Mm.381
s10460	Adfp	Mm.381
s13536	Adfp	Mm.381
s00197	Adh1	Mm.2409
s13442	Adh1	Mm.2409
s06627	Adh5	Mm.3874
s03423	Adipor1	Mm.259976
s05208	Adipor1	Mm.259976
s20659	Adipor1	Mm.259976
s23139	Adipor2	Mm.291826
s11423	Adipor2	Rn.101984
s04836	Adk	Mm.188734
s03250	Adm	Mm.1408
s03446	Adm	Mm.1408
s10865	Adm	Mm.1408
s12477	Adm	Mm.1408
s01793	Admr	Mm.2857
s00803	Adn	Mm.4407
s24259	Adnp	Mm.201322
s03591	Adora1	Mm.298908
s05344	Adora2a	Mm.153916
s09918	Adprh	Mm.20047
s05784	Adprhl2	Mm.11285
s00628	Adprt1	Mm.277779
s09948	Adprt1	Mm.277779
s16107	Adprt1	Mm.277779
s10469	Adprtl2	Mm.281482
s23948	Adprtl2	Mm.281482
s02810	Adra1b	Mm.39086
s01046	Adra2b	Mm.347390
s09266	Adra2b	Mm.347390
s03116	Adrb2	Mm.5598
s04600	Adrb2	Mm.5598
s23345	Adrbk1	Mm.254144
s24845	Adrbk2	Mm.285619
s05617	Adrm1	Mm.282084
s05308	Adsl	Mm.38151
s07116	Adss2	Mm.338021
s03170	Aebp1	Mm.4665
s21902	Aebp1	Mm.4665
s02799	Aebp2	Mm.86453
s10870	Aebp2	Mm.86453
s23104	Aebp2_predicted	Rn.1477
s13134	Aes	Mm.180013
s19168	Aes	Mm.180013
s23027	Aes	Mm.180013
s08343	AF013969	Mm.158726
s17700	AF013969	Mm.158726
s21591	AF013969	Mm.158726
s24545	AF013969	Mm.158726
s09365	AF15Q14	Hs.438982
s03330	AF424697	Mm.281732
s11119	Afg3l1	Mm.287475
s07623	Afmid	Mm.273958
s08910	Aga	Mm.334535
s07428	Agl	Mm.237099
s12437	Agmat	Mm.30032
s04861	Agpat1	Mm.8684
s10394	Agpat1	Mm.8684
s13340	Agpat1	Mm.8684
s17055	Agpat1	Rn.107348
s03672	Agpat2	Mm.24244
s12875	Agpat2	Mm.24244
s18130	Agpat3	Mm.334078
s13283	Agpat4	Mm.258300
s24288	Agpat4	Mm.258300
s05803	Agps	Mm.31227
s13052	Agr2	Mm.7244
s14648	Agr2	Mm.7244
s16118	Agr2	Mm.7244
s20797	Agrn	Mm.273098
s22118	Agt	Mm.285467
s06331	Agtpbp1	Mm.153008
s24607	Agtpbp1	Mm.153008
s18293	Agtr2	Mm.2679
s03548	Agtrap	Mm.46247
s02009	Agxt	Mm.7457
s15082	Agxt	Mm.7457
s01939	Ahcy	Mm.330692
s06373	Ahcy	Mm.330692
s24176	Ahcy	Mm.330692
s10418	Ahcyl1	Mm.220328
s17025	Ahnak	Rn.112831
s20000	Ahr	Mm.4452
s24053	Ahr	Mm.4452
s06669	Ahsa1	Mm.22626
s11705	Ahsg	Mm.197554
s06649	AI035571	Mm.130422
s17543	AI043088	Mm.333597
s21271	AI043088	Mm.333597
s04693	AI114950	Mm.281916
s12745	AI115600	Mm.303332
s10123	AI194308	Mm.235700
s06862	AI255170	Mm.214973
s18575	AI255170	Mm.214973
s06613	AI256711	Mm.235813
s20314	AI256725	Mm.215159
s05048	AI314180	Mm.234801
s20678	AI314180	Mm.234801
s25031	AI314180	Mm.234801
s20178	AI315068	Mm.345805
s09263	AI316828	Mm.229654
s17914	AI316828	Mm.229654
s02351	AI316882	Mm.124805
s22216	AI316882	Mm.124805
s13248	AI316885	Mm.30506
s16314	AI316885	Mm.30506
s01489	AI324046	Mm.313275
s10173	AI324046	Mm.313275
s16687	AI325941	Mm.1881
s14730	AI326906	Mm.29960
s12895	AI413194	Mm.22973
s08713	AI413631	Mm.28499
s17828	AI413631	Mm.28499
s22370	AI413631	Mm.28499
s06387	AI413782	Mm.208750
s07520	AI413782	Mm.208750
s15900	AI414418	Mm.347360
s06037	AI415282	Mm.254704
s04862	AI425999	Mm.23125
s10356	AI427100	Mm.24134
s09841	AI427122	Mm.11869
s18434	AI428795	Mm.305002
s12181	AI428936	Mm.227325
s08936	AI429152	Mm.288005
s09982	AI429294	Mm.353395
s10832	AI429612	Mm.28844
s11416	AI429613	Mm.29770
s21248	AI429613	Mm.29770
s09547	AI447881	Mm.354628
s21905	AI447928	Mm.34706
s19018	AI448003	Mm.31607
s18178	AI449705	Mm.17612
s06046	AI450326	Mm.32305
s15132	AI450540	Mm.245340
s20557	AI450713	Mm.33910
s21144	AI450713	Mm.33910
s21963	AI450757	Mm.33908
s04794	AI451006	Mm.34511
s16318	AI461788	Mm.212568
s08299	AI461933	Mm.67514
s01845	AI462438	Mm.21583
s09255	AI464131	Mm.27054
s16375	AI467484	Mm.32901
s01473	AI481100	Mm.301384
s05975	AI481105	Mm.297074
s06460	AI481105	Mm.297074
s20651	AI481750	Mm.22524
s09317	AI505034	Mm.33438
s11722	AI551766	Mm.202715
s17310	AI553587	Mm.298132
s19158	AI586015	Mm.131237
s11259	AI595338	Mm.354723
s17003	AI597013	Mm.258930
s25045	AI597013	Mm.258930
s20665	AI597479	Mm.28817
s21568	AI605202	Mm.192303
s05831	AI642036	Mm.169673
s14051	AI648866	Mm.30057
s18735	AI661311	Mm.32802
s06602	AI663975	Mm.285452
s13991	AI836376	Mm.220312
s13423	AI837181	Mm.329658
s09343	AI839562	Mm.331208
s21722	AI839562	Mm.331208
s11148	AI839920	Mm.41440
s22985	AI839920	Mm.41440
s17183	AI840980	Mm.247303
s06446	AI843918	Mm.143742
s13369	AI847670	Mm.40655
s12911	AI848100	Mm.170002
s06956	AI851076	Mm.156195
s20886	AI851076	Mm.156195
s13225	AI851464	Mm.330545
s20052	AI851464	Mm.330545
s07237	AI874665	Mm.222612
s18980	AI894139	Mm.241063
s14683	AI987712	Mm.347368
s00736	Aicda	Mm.32398
s23317	AIM1	Hs.422550
s11624	Aim1	Mm.292082
s12015	Aim1l	Mm.240080
s24145	Aip	Mm.10433
s04193	Ak1	Mm.29189
s10718	AK122209	Mm.334891
s17966	AK122209	Mm.334891
s22067	AK122525	Mm.26897
s06871	AK129375	Mm.309520
s09167	Ak2	Mm.29460
s12150	Ak2	Mm.29460
s13411	Ak2	Mm.29460
s23063	Ak2	Mm.29460
s12055	Ak3l	Mm.196067
s13170	Ak3l	Mm.196067
s15585	Ak3l	Mm.196067
s20212	Ak3l	Mm.196067
s05280	Ak4	Mm.42040
s05880	Ak4	Mm.42040
s24573	Ak7	Mm.36006
s07011	Akap1	Mm.2969
s00603	Akap10	Mm.274404
s16349	Akap11	Mm.89413
s09594	Akap12	Mm.27481
s04286	Akap13	Mm.142922
s03141	Akap2	Mm.331630
s07333	Akap2	Mm.331630
s24181	Akap2	Mm.331630
s00877	Akap3	Mm.87748
s20271	Akap3	Mm.87748
s21525	Akap7	Mm.179069
s04711	Akap8	Mm.328945
s14743	Akap8	Mm.328945
s22966	Akap8l	Mm.281005
s03999	Akap9	Mm.46044
s09972	Akap9	Mm.46044
s00065	Akp2	Mm.288186
s02082	Akp2	Mm.288186
s04498	Akp2	Mm.288186
s11630	Akp5	Mm.195224
s05310	Akr1a4	Mm.30085
s20844	Akr1a4	Mm.30085
s21040	Akr1a4	Mm.30085
s19637	Akr1b3	Mm.451
s00283	Akr1b7	Mm.14460
s18258	Akr1c13	Mm.27447
s13547	Akr1c19	Mm.22832
s06912	Akr1c6	Mm.196666
s22962	Akr1c6	Mm.196666
s02075	Akr1e1	Mm.251908
s13161	Akr7a5	Mm.287397
s06501	Akt1	Mm.6645
s11809	Akt1	Mm.6645
s22686	Akt1	Mm.6645
s07911	Akt1s1	Mm.148007
s13983	Akt2	Mm.177194
s19679	Akt2	Mm.177194
s22391	Akt2	Mm.177194
s00058	Akt3	Mm.235194
s21578	Akt3	Mm.235194
s20661	AL022943	Mm.262730
s07497	AL024069	Mm.187470
s11272	AL024210	Mm.291504
s01653	AL033314	Mm.29827
s17784	AL033326	Mm.182145
s04421	Alad	Mm.6988
s11861	Alad	Mm.6988
s07273	Alas1	Mm.290578
s14147	Alas1	Mm.290578
s16067	Alas1	Mm.290578
s09136	Alas2	Mm.302724
s16701	Alas2	Mm.302724
s03045	Alb1	Mm.16773
s11980	Alb1	Mm.16773
s17375	Alb1	Mm.16773
s24774	Alcam	Mm.288282
s17299	Aldh1a1	Mm.4514
s02100	Aldh1a7	Mm.14609
s11495	Aldh1a7	Mm.14609
s23895	Aldh1b1	Mm.331583
s13010	Aldh2	Mm.284446
s15063	Aldh2	Mm.284446
s22206	Aldh2	Mm.284446
s15002	Aldh3a2	Mm.145091
s22258	Aldh3b1	Mm.353545
s07842	Aldh7a1	Mm.30250
s06178	Aldh9a1	Mm.330055
s06027	Aldoa	Mm.275831
s10070	Aldoa	Mm.275831
s05765	Aldob	Mm.218862
s08271	Aldoc	Mm.7729
s06535	Aldrl6	Mm.158200
s11491	Alg10b	Mm.17853
s21131	Alg10b	Mm.17853
s11359	Alg2	Mm.22218
s03033	Alg3	Mm.24950
s22740	Alg3	Rn.106814
s07397	Alg5	Mm.144218
s10752	Alkbh	Mm.26840
s14636	Alkbh	Mm.26840
s07375	Alms1	Mm.261292
s20400	Alox12	Mm.12286
s00246	Alox12b	Mm.340329
s04098	Alox12b	Mm.340329
s17946	Alox12b	Mm.340329
s08486	Alox12e	Mm.274093
s10811	Alox12e	Mm.274093
s11352	Alox12e	Mm.274093
s13719	Alox15	Mm.4584
s21847	Alox15	Mm.4584
s08443	Alox15b	Mm.289672
s14736	Alox5ap	Mm.19844
s23911	Als2	Mm.272078
s05275	Als2cr2	Mm.286006
s17611	Als2cr2	Mm.286006
s13165	Amacr	Mm.2787
s17482	Amacr	Mm.2787
s23623	Amacr	Mm.2787
s20634	Amd1	Mm.253533
s01393	Amfr	Mm.34641
s03136	Amfr	Mm.34641
s12651	Amfr	Mm.34641
s18561	Amhr2	Mm.60331
s08816	Amot	Mm.100068
s07478	Amotl1	Mm.159552
s14162	Amotl2	Mm.21145
s11576	Ampd3	Mm.3238
s14061	AMSH-LP	Hs.16229
s19342	Amy2	Mm.324
s15337	Anapc1	Mm.277408
s23689	Anapc1	Mm.277408
s24465	Anapc1	Mm.277408
s17113	Anapc10	Mm.257445
s07035	Anapc11	Mm.21645
s13415	Anapc11	Mm.21645
s19291	Anapc11	Mm.21645
s24252	Anapc2	Mm.291624
s02083	Anapc4	Mm.272568
s17231	Anapc4	Mm.272568
s17258	Anapc4	Mm.272568
s18462	Anapc4	Mm.272568
s24030	Anapc4	Mm.272568
s09787	Anapc5	Mm.332667
s04653	Anapc7	Mm.37341
s16164	Angptl2	Mm.208919
s10111	Angptl4	Mm.196189
s14232	Angptl6	Mm.34019
s04979	ank	Mm.265264
s00114	Ank1	Mm.82564
s15110	Ankfn1	Mm.173249
s22963	Ankfn1	Mm.173249
s02765	Ankfy1	Mm.10313
s24831	Ankfy1	Mm.10313
s11885	Ankhd1	Mm.24790
s13786	Ankrd10	Mm.12459
s16290	Ankrd10	Mm.12459
s22855	Ankrd10	Mm.12459
s05262	Ankrd13c	Mm.265806
s01610	Ankrd17	Mm.245522
s08169	Ankrd17	Mm.245522
s11066	Ankrd17	Mm.245522
s24488	Ankrd22	Mm.183030
s01010	Ankrd23	Mm.41421
s08664	Ankrd25	Mm.257371
s14638	Ankrd25	Mm.257371
s05940	Ankrd27	Mm.272620
s07892	Ankrd28	Mm.37660
s08284	Ankrd28	Mm.37660
s01934	Ankrd3	Mm.35290
s02049	Ankrd3	Mm.35290
s02203	Ankrd32	Mm.209730
s22920	Ankrd50_predicted	Rn.7482
s23308	Ankrd50_predicted	Rn.7482
s08691	Ankrd6	Mm.214766
s15597	Anks1_predicted	Rn.116614
s07101	Anln	Mm.282751
s02722	Anp32a	Mm.269088
s17214	Anp32a	Mm.269088
s08528	Anp32e	Mm.218657
s09380	Antxr1	Mm.232525
s03190	Antxr2	Mm.24842
s22527	Antxr2	Mm.24842
s03965	Anxa11	Mm.294083
s24061	Anxa2	Mm.238343
s15809	Anxa3	Mm.7214
s12700	Anxa4	Mm.259702
s06360	Anxa5	Mm.1620
s18799	Anxa6	Mm.265347
s04282	Anxa7	Mm.280231
s05473	Anxa7	Mm.280231
s06687	Anxa7	Mm.280231
s12921	Anxa7	Mm.280231
s22706	Anxa7	Mm.280231
s09325	Anxa8	Mm.3267
s04231	Anxa9	Mm.218844
s00225	Aoah	Mm.314046
s17051	Aof1	Mm.31259
s19204	Aof1	Mm.31259
s23482	Aof1	Mm.31259
s24606	Ap1b1	Mm.274816
s05400	Ap1g1	Mm.37210
s24971	Ap1g1	Mm.37210
s01078	Ap1g2	Mm.238879
s04159	Ap1g2	Mm.238879
s20259	Ap1g2	Mm.238879
s07848	Ap1gbp1	Mm.82680
s02512	Ap1m1	Mm.290086
s03950	Ap1m1	Mm.290086
s00224	Ap1m2	Mm.22239
s02481	Ap1m2	Mm.22239
s02764	Ap1m2	Mm.22239
s03747	Ap1m2	Mm.22239
s08808	Ap1s1	Mm.833
s09349	Ap1s1	Mm.833
s10050	Ap1s1	Mm.833
s13877	Ap1s2	Mm.132272
s07228	Ap2a1	Mm.6877
s09821	Ap2b1	Mm.39053
s22116	Ap2b1	Mm.39053
s12870	Ap2b1	Rn.56138
s00850	Ap2m1	Mm.18946
s07591	Ap2m1	Mm.18946
s07787	Ap2m1	Mm.18946
s09596	Ap2m1	Mm.18946
s08353	Ap3b1	Mm.21185
s15099	Ap3b2	Mm.275653
s04229	Ap3d	Mm.209294
s04521	Ap3m1	Mm.300064
s06743	Ap3m1	Mm.300064
s02088	Ap3m2	Mm.10647
s23914	Ap3s1	Mm.301471
s06080	Ap3s2	Mm.20615
s09077	Ap3s2	Mm.20615
s11569	Ap3s2	Mm.20615
s00896	Ap4e1	Mm.134045
s01640	Ap4e1	Mm.134045
s07451	Ap4m1	Mm.113205
s12460	Ap4s1	Mm.116858
s01618	Apaf1	Mm.220289
s14761	Apba2	Mm.4657
s18120	Apba2	Mm.4657
s11134	Apba2bp	Mm.143748
s02778	Apba3	Mm.293931
s02973	Apba3	Mm.293931
s03197	Apbb1	Mm.38469
s10079	Apbb1ip	Mm.14255
s20371	Apbb1ip	Mm.14255
s16321	Apbb2	Mm.5159
s16119	Apbb3	Rn.30067
s08192	Apc	Mm.7883
s17453	Apc	Mm.7883
s18371	Apc	Mm.7883
s20206	Apc	Mm.7883
s21240	Apc	Mm.7883
s23746	Apc	Mm.7883
s02437	Apcs	Mm.330510
s24022	Apeg1	Mm.275397
s12902	Apeh	Mm.219639
s15043	Apeh	Rn.11057
s21296	Apeh	Rn.11057
s05602	Apex1	Mm.203
s07676	Apex2	Mm.34884
s12515	Apg12l	Mm.9852
s13011	Apg16l	Mm.272972
s15799	Apg16l	Mm.272972
s15657	Apg4b	Mm.29087
s14973	Apg4c	Mm.277366
s12842	Apg4d	Mm.232963
s10385	Apg5l	Mm.22264
s11715	Apg5l	Mm.22264
s04791	Apg7l	Mm.275332
s18538	Apg7l	Mm.275332
s03108	Aph1a	Rn.22786
s18377	Aph1a	Rn.22786
s18646	Api5	Mm.181824
s03729	Apln	Mm.29262
s04513	Aplp1	Mm.2381
s17079	Aplp2	Mm.19133
s04356	Apoa1	Mm.26743
s09709	Apoa1	Mm.26743
s11335	Apoa1	Mm.26743
s10757	Apoa1bp	Mm.205996
s17075	Apoa1bp_predicted	Rn.14886
s23916	Apoa2	Mm.43677
s24333	Apoa2	Mm.43677
s00677	Apoa4	Mm.4533
s02175	Apoa4	Mm.4533
s07986	Apoa4	Mm.4533
s10235	Apoa5	Mm.29738
s05144	Apob	Mm.221239
s12202	Apob	Mm.221239
s13458	Apob	Mm.221239
s10921	Apob48r	Mm.170665
s09654	Apobec1	Mm.3333
s16246	Apobec1	Mm.3333
s23470	Apobec1	Mm.3333
s00280	Apobec3	Mm.284059
s19007	Apobec3	Mm.284059
s01411	Apoc1	Mm.182440
s04211	Apoc1	Mm.182440
s00066	Apoc2	Mm.28394
s10498	Apoc2	Mm.28394
s22912	Apoc2	Mm.28394
s00681	Apoc3	Mm.178973
s17583	Apoc3	Mm.178973
s18637	Apoc3	Mm.178973
s02597	Apoc4	Mm.344270
s02344	Apod	Mm.2082
s04221	Apod	Mm.2082
s03588	Apoe	Mm.305152
s04456	Apoe	Mm.305152
s14438	Apof	Mm.26513
s24715	Apof	Mm.26513
s03801	Apoh	Mm.2266
s24841	Apoh	Mm.2266
s01431	Apom	Mm.2161
s19162	App	Mm.277585
s22745	App	Mm.277585
s06741	Appbp1	Mm.237670
s13252	Appbp1	Rn.4279
s23599	Appbp2	Mm.271997
s08549	Aprt	Mm.1786
s11877	Apxl	Mm.40796
s09731	Aqp1	Mm.18625
s13642	Aqp1	Mm.18625
s20195	Aqp1	Mm.18625
s00323	Aqp11	Mm.29756
s16987	Aqp11	Mm.29756
s00422	Aqp8	Mm.273175
s00547	Aqp8	Mm.273175
s19642	Aqp9	Mm.22477
s16002	Aqr	Mm.2545
s08314	Ar	Mm.4470
s00049	Araf	Mm.220946
s11350	Araf	Mm.220946
s12076	Araf	Mm.220946
s02637	Arbp	Mm.324685
s05647	Arbp	Mm.324685
s13909	Arbp	Mm.5286
s05471	Arc	Mm.25405
s20091	Arch	Mm.36575
s22544	Arch	Mm.36575
s04399	Arcn1	Mm.261786
s08208	Arcn1	Mm.261786
s18023	Arcn1	Mm.261786
s02145	Arcp	Mm.200383
s17032	Ard1	Mm.305796
s11714	Ard1b	Mm.11746
s20918	Ard1b	Mm.11746
s20331	ARF1	Hs.286221
s03540	Arf1	Mm.6836
s05942	Arf1	Mm.6836
s12727	Arf1	Mm.6836
s18243	Arf1	Mm.6836
s00535	Arf2	Mm.5061
s10274	Arf2	Mm.5061
s22909	Arf2	Rn.62175
s01274	Arf3	Mm.221298
s06801	Arf3	Mm.221298
s16113	Arf3	Mm.221298
s01662	Arf4	Mm.281836
s13395	Arf4	Mm.281836
s12098	Arf5	Mm.4996
s00538	Arf6	Mm.283882
s08629	Arf6	Mm.283882
s21515	Arfgap1	Mm.33765
s22591	Arfgap1	Mm.33765
s04380	Arfgap3	Mm.258910
s09812	Arfgef2	Mm.297192
s02999	Arfip1	Mm.234947
s19154	Arfip1	Mm.234947
s16942	Arfip2	Mm.41637
s22812	Arfip2	Mm.41637
s08220	Arfrp1	Mm.87720
s09647	Arg1	Mm.154144
s21912	ARH	Hs.184482
s11513	Arhgap1	Mm.22413
s01067	Arhgap10	Mm.165974
s14040	ARHGAP12	Hs.396643
s03657	Arhgap12	Mm.239675
s18709	Arhgap17	Mm.193021
s20586	Arhgap18	Mm.276368
s21469	Arhgap19	Mm.21646
s06724	Arhgap21	Mm.28507
s21542	Arhgap25	Mm.119564
s23455	Arhgap25	Mm.119564
s08995	Arhgap4	Mm.246654
s01869	Arhgap5	Mm.35059
s16438	Arhgap5	Mm.35059
s22179	Arhgap6	Mm.260183
s03775	Arhgap8	Mm.291372
s15346	Arhgap9	Mm.227198
s19073	Arhgap9	Mm.227198
s03209	Arhgdia	Mm.30016
s24454	Arhgdia	Mm.30016
s13486	Arhgdia	Rn.1801
s01607	Arhgdib	Mm.2241
s10648	Arhgdib	Mm.2241
s01180	Arhgdig	Mm.1383
s09920	Arhgdig	Mm.1383
s06056	Arhgef1	Mm.3181
s02685	Arhgef12	Mm.275266
s15569	Arhgef12	Mm.275266
s21478	Arhgef12	Mm.275266
s15495	Arhgef17	Mm.29954
s24779	Arhgef17	Mm.29954
s03568	Arhgef2	Mm.239329
s17005	Arhgef2	Rn.12255
s06084	Arhgef3	Mm.248606
s00757	Arhgef7	Mm.244068
s16082	Arhgef7	Mm.244068
s05143	Arid1a	Mm.22478
s10261	Arid1a	Mm.22478
s16071	Arid1b	Mm.41247
s14954	ARID2	Hs.317304
s17756	ARID2	Hs.317304
s03642	Arid2	Mm.17166
s05841	Arid2	Mm.17166
s09797	Arid2	Mm.17166
s00016	Arid3a	Mm.301282
s14507	Arid3a	Mm.301282
s01491	Arid3b	Mm.25720
s21624	Arid4a	Mm.241601
s16379	Arid4b	Mm.280581
s10247	Arid5a	Mm.34316
s16503	Arid5a	Rn.15775
s04354	ARID5B	Hs.12702
s04494	Arih1	Mm.305925
s05864	Arih1	Mm.305925
s02580	Arih2	Mm.290447
s02599	Arih2	Mm.290447
s23263	Arih2	Mm.290447
s16023	Arih2_predicted	Rn.9570
s05522	Arl1	Mm.291247
s21017	Arl1	Mm.291247
s02871	Arl10a	Mm.89484
s05539	Arl10c	Mm.271178
s07201	Arl10c	Mm.271178
s07789	Arl10c	Mm.271178
s14461	Arl10c	Mm.271178
s18962	Arl10c	Mm.271178
s23297	Arl10c	Mm.271178
s08221	Arl2	Mm.21071
s10414	Arl2	Mm.21071
s18532	Arl2	Mm.21071
s16485	Arl2bp	Mm.139700
s20096	Arl2bp	Mm.139700
s00474	Arl3	Mm.22085
s02737	Arl3	Mm.22085
s15137	Arl3	Mm.22085
s09748	Arl4	Mm.12723
s10399	Arl4	Mm.12723
s16298	Arl4	Mm.12723
s04414	Arl6ip1	Mm.29924
s08190	Arl6ip1	Mm.29924
s10843	Arl6ip1	Mm.29924
s17911	Arl6ip1	Mm.29924
s01791	Arl6ip2	Mm.175403
s02325	Arl6ip2	Mm.175403
s22109	Arl6ip5	Mm.291014
s22233	Arl6ip5	Mm.291014
s02648	Arl6ip6	Mm.37623
s18349	Arl6ip6	Mm.37623
s22395	Armcx1	Mm.289674
s13801	Armcx6	Mm.113272
s02479	Armet	Mm.29778
s09704	Armet	Mm.29778
s01659	Arnt	Mm.250265
s08889	Arnt	Mm.250265
s19729	Arnt	Mm.250265
s04220	Arntl	Mm.12177
s06544	Arntl	Mm.12177
s23666	Arntl	Mm.12177
s01823	Arpc1a	Mm.34695
s19764	Arpc1a	Mm.34695
s03826	Arpc1b	Mm.30010
s18988	ARPC2	Hs.83583
s07793	Arpc2	Mm.218416
s09732	Arpc2	Mm.218416
s13446	Arpc2_predicted	Rn.93317
s15718	Arpc2_predicted	Rn.93317
s23401	Arpc3	Mm.275942
s11317	Arpc4	Mm.289306
s00109	Arpc5	Mm.288974
s10125	Arpc5	Mm.288974
s06439	Arpc5l	Mm.38155
s15300	Arpc5l	Mm.38155
s23414	Arpc5l	Mm.38155
s07560	Arpp19	Mm.247837
s09700	Arpp19	Mm.247837
s11484	Arpp19	Mm.247837
s12866	Arpp19	Mm.247837
s23713	Arpp19	Mm.247837
s23382	Arpp21	Mm.127200
s01088	Arrb2	Mm.203747
s01173	Arrb2	Mm.203747
s02702	Arrb2	Mm.203747
s07221	Arrdc1	Mm.45275
s17689	Arrdc1	Mm.45275
s18305	Arrdc3	Mm.271765
s18074	Arrdc4	Mm.251199
s05497	Ars2	Mm.27932
s14126	Ars2	Mm.27932
s06646	Arsa	Mm.620
s06805	Arsa	Mm.620
s13478	Arsa	Mm.620
s02762	Art1	Mm.261071
s13906	Art3	Mm.263514
s08840	Art5	Mm.2816
s08879	Arts1	Mm.83526
s08968	Arts1	Mm.83526
s16986	Arts1	Mm.83526
s06924	Arvcf	Mm.293599
s12858	Arvcf	Mm.293599
s10303	Arx	Mm.275547
s20291	Asah1	Mm.22547
s13419	Asah2	Mm.104900
s12500	Asahl	Mm.28890
s19556	Asb1	Mm.234152
s21918	Asb10	Mm.207071
s05107	Asb13	Mm.253061
s20770	Asb2	Mm.27159
s14293	Asb3	Mm.24331
s19251	Asb7	Mm.34785
s16930	Asc	Mm.24163
s24394	Asc	Mm.24163
s00942	Ascc1	Mm.155839
s01260	Ascc1	Mm.155839
s18254	Ascc1	Mm.155839
s07311	Ascl3	Mm.29275
s03243	Asf1a	Mm.272989
s04702	Asf1a	Mm.272989
s13396	Asf1b	Mm.29680
s08346	Ash1l	Mm.130752
s04042	Ash2l	Mm.27706
s05004	Ash2l	Mm.27706
s07261	Ash2l	Mm.27706
s19879	Ash2l	Mm.27706
s21418	Ash2l	Mm.27706
s03724	Asl	Mm.23869
s06625	Asna1	Mm.347918
s14483	Asna1	Mm.41475
s18846	Asna1	Mm.41475
s16841	Asns	Mm.2942
s10454	Asph	Mm.239247
s24629	Asph	Mm.239247
s03255	Aspscr1	Mm.294020
s14760	Asrgl1	Mm.272847
s18008	Asrgl1	Mm.272847
s04905	Asrij	Mm.247039
s18518	Asrij	Mm.247039
s16798	Ass1	Mm.3217
s12784	Asxl1	Mm.330677
s21709	Asxl1	Mm.330677
s05544	Atad1	Mm.27123
s12869	Atad2	Mm.331441
s14127	Atad2	Mm.331441
s20853	Atad3a	Mm.241152
s04462	Atbf1	Mm.196564
s07859	Ate1	Mm.216321
s14609	Ate1	Mm.216321
s11832	Atf1	Mm.676
s13867	Atf1	Mm.676
s17800	Atf1	Mm.676
s19413	Atf2	Mm.209903
s03903	Atf3	Mm.2706
s23781	Atf4	Mm.641
s21156	Atf5	Mm.1566
s09264	Atf6	Mm.205201
s23792	Atf7_predicted	Rn.31965
s04903	Atf7ip	Mm.173271
s11497	Atf7ip	Mm.173271
s17727	Atf7ip	Mm.173271
s18072	Atic	Mm.38010
s21791	Atic	Mm.38010
s05254	Atm	Mm.5088
s13473	Atm	Mm.5088
s21819	Atoh1	Mm.57229
s22239	Atoh1	Mm.57229
s22141	Atox1	Mm.217759
s24611	Atox1	Mm.217759
s00578	Atp10a	Mm.135129
s02233	Atp10a	Mm.135129
s23006	Atp10d	Mm.32775
s02127	Atp11a	Mm.257837
s13388	Atp11a	Mm.257837
s16636	Atp11a	Mm.257837
s04172	Atp11b	Mm.239416
s12025	Atp11c	Mm.27144
s02971	Atp13a	Mm.186066
s11822	Atp1a1	Mm.280103
s14775	Atp1a1	Rn.2992
s21764	Atp1a1	Rn.2992
s03294	Atp1b1	Mm.4550
s05590	Atp1b1	Mm.4550
s09903	Atp1b1	Mm.4550
s00111	Atp1b2	Mm.235204
s19860	Atp1b3	Mm.424
s10001	Atp2a1	Mm.35134
s02473	Atp2a2	Mm.227583
s04747	Atp2a2	Mm.227583
s14297	Atp2a2	Mm.227583
s18391	Atp2a2	Mm.227583
s23288	Atp2a2	Mm.227583
s03563	Atp5a1	Mm.276137
s05383	Atp5a1	Mm.276137
s06092	Atp5a1	Mm.276137
s24144	Atp5a1	Mm.276137
s11566	Atp5b	Mm.238973
s14946	Atp5b	Mm.238973
s24270	Atp5b	Mm.238973
s07618	Atp5c1	Mm.12677
s16793	Atp5c1	Mm.12677
s22018	Atp5c1	Mm.12677
s00190	Atp5d	Mm.278560
s12084	Atp5d	Mm.278560
s13565	Atp5d	Mm.278560
s18158	Atp5e	Mm.20841
s06158	Atp5f1	Mm.148721
s18727	Atp5f1	Mm.148721
s21036	Atp5g1	Mm.258
s16047	Atp5g2	Mm.10314
s16481	Atp5g2	Mm.10314
s08149	Atp5g2	Mm.306772
s00581	Atp5g3	Mm.2966
s15623	Atp5g3	Mm.2966
s20756	Atp5g3	Mm.2966
s02314	Atp5h	Mm.182042
s03418	Atp5h	Mm.182042
s19089	Atp5j	Mm.353
s12733	Atp5j2	Mm.133551
s20307	Atp5k	Mm.136093
s10948	Atp5l	Mm.14663
s18697	Atp5l	Mm.14663
s04695	Atp5o	Mm.41
s18696	Atp5o	Mm.41
s20252	Atp5o	Mm.41
s03542	Atp6ap1	Mm.21961
s09625	Atp6ap1	Mm.21961
s22497	Atp6ap1	Mm.21961
s13735	Atp6ap2	Mm.25148
s12008	Atp6v0a1	Mm.20869
s02808	Atp6v0a2	Mm.1158
s12261	Atp6v0a4	Mm.286702
s22651	Atp6v0a4	Mm.286702
s14655	Atp6v0b	Mm.207052
s23231	Atp6v0b	Mm.207052
s01938	Atp6v0c	Mm.30155
s02134	Atp6v0c	Mm.30155
s21973	Atp6v0d1	Mm.17708
s01981	Atp6v0e	Mm.22602
s08405	Atp6v1a1	Mm.217787
s11241	Atp6v1a1	Mm.217787
s18161	Atp6v1a1	Mm.217787
s15402	Atp6v1a1_predicted	Rn.1431
s12001	Atp6v1b2	Mm.249096
s22263	Atp6v1b2	Mm.249096
s24970	Atp6v1b2	Mm.249096
s15891	Atp6v1c1	Mm.276618
s00694	Atp6v1d	Mm.311549
s14988	Atp6v1d	Mm.311549
s18251	Atp6v1d	Mm.311549
s08687	Atp6v1e1	Mm.29045
s13279	Atp6v1f	Mm.289819
s23656	Atp6v1f	Mm.289819
s24857	Atp6v1g1	Mm.29868
s18978	Atp6v1g2	Mm.329000
s15830	Atp6v1h	Mm.27082
s22393	Atp7a	Mm.254297
s00410	Atp8a1	Mm.153230
s01769	Atp8a1	Mm.153230
s20383	ATP8B2	Hs.43577
s00789	Atp8b2	Mm.30455
s12520	Atp8b2	Mm.30455
s00145	Atp9a	Mm.10288
s16561	Atp9a	Mm.10288
s03085	Atp9b	Mm.247138
s23427	Atp9b	Mm.247138
s11851	Atpaf2	Mm.41651
s22357	Atpaf2	Mm.41651
s13088	Atpi	Mm.2171
s19061	Atrn	Mm.119936
s24947	Atrn	Mm.119936
s02595	Atrx	Mm.10141
s04297	Atrx	Mm.10141
s07944	Atrx	Mm.10141
s17370	Atrx	Mm.10141
s20235	Atrx	Mm.10141
s23787	Atrx	Mm.10141
s18814	Atrx	Rn.107838
s13527	Attp	Mm.1999
s14867	Atxn1l	Mm.276770
s24908	AU014756	Mm.25871
s17348	AU015558	Mm.25921
s18160	AU015680	Mm.227443
s15836	AU015723	Mm.25933
s14884	AU015791	Mm.274150
s08071	AU016693	Mm.193678
s13891	AU016977	Mm.332593
s15613	AU017674	Mm.342935
s20976	AU017834	Mm.11321
s14704	AU018122	Mm.255066
s07952	AU018778	Mm.29110
s15877	AU019532	Mm.24552
s17670	AU019532	Mm.24552
s18117	AU019823	Mm.335149
s19181	AU020094	Mm.21250
s16728	AU020206	Mm.200422
s20203	AU020206	Mm.200422
s24793	AU020206	Mm.200422
s20925	AU020772	Mm.276374
s14945	AU020939	Mm.295954
s18187	AU021034	Mm.127107
s13035	AU021092	Mm.325639
s02734	AU021107	Mm.103262
s03316	AU021107	Mm.103262
s17823	AU021107	Mm.103262
s20506	AU021107	Mm.103262
s04758	AU021880	Mm.353036
s07362	AU022096	Mm.353430
s03694	AU022434	Mm.192893
s02938	AU022521	Mm.26321
s01862	AU022726	Mm.95244
s09072	AU022726	Mm.95244
s12166	AU022726	Mm.95244
s13428	AU022751	Mm.199793
s15483	AU022870	Mm.271910
s16223	AU022870	Mm.271910
s06971	AU023617	Mm.349625
s01650	AU024076	Mm.326336
s05516	AU024076	Mm.326336
s07896	AU024076	Mm.326336
s11353	AU024076	Mm.326336
s10234	AU024180	Mm.12065
s03107	AU024245	Mm.350299
s00406	AU024342	Mm.12079
s03038	AU024582	Mm.206371
s20724	AU040320	Mm.206206
s15797	AU040576	Mm.26700
s17120	AU040576	Mm.26700
s17350	AU040950	Mm.275054
s19170	AU041129	Mm.108596
s16414	AU041483	Mm.17807
s20319	AU041483	Mm.17807
s08249	AU041707	Mm.200898
s03806	AU041783	Mm.226284
s11745	AU041783	Mm.226284
s17673	AU043415	Mm.17733
s18947	AU044581	Mm.17803
s24295	AU044856	Mm.17822
s21257	AU045094	Mm.17836
s24196	AU067695	Mm.291208
s04765	AU067744	Mm.38607
s02549	Auh	Mm.252034
s17979	Auh	Mm.252034
s19870	Auh	Mm.252034
s20742	AUP1	Hs.411480
s24285	Aup1	Mm.275961
s01153	Aurkb	Mm.3488
s03781	Aurkb	Mm.3488
s04883	AV028368	Mm.266704
s11775	AV047578	Mm.321674
s10821	AV216087	Mm.288805
s03905	AV312086	Mm.42711
s16641	AV340375	Mm.268341
s15361	Aven	Mm.292041
s10350	Avp	Mm.6190
s04201	Avpi1	Mm.30060
s00738	Avpr1a	Mm.4351
s21120	Avpr1a	Mm.4351
s09100	AW011752	Mm.276386
s21318	AW011752	Mm.276386
s20992	AW011956	Mm.10034
s14769	AW049900	Mm.271620
s20483	AW050020	Mm.262056
s20715	AW050020	Mm.262056
s21223	AW060207	Mm.159681
s24871	AW060714	Mm.292258
s11859	AW111922	Mm.261140
s16747	AW111922	Mm.326506
s20137	AW111922	Mm.326506
s10905	AW112010	Mm.6381
s13009	AW112010	Mm.6381
s03629	AW123240	Mm.146001
s10416	AW146242	Mm.24642
s07935	AW146299	Mm.332837
s01497	AW210570	Mm.45179
s12285	AW210570	Mm.45179
s17750	AW228700	Mm.83277
s21150	AW491445	Mm.5323
s05658	AW538196	Mm.243024
s14219	AW539964	Mm.27627
s20220	AW540478	Mm.11333
s05352	AW544865	Mm.28221
s08293	AW544865	Mm.28221
s23051	AW545966	Mm.41744
s02313	AW547186	Mm.249648
s13601	AW547365	Mm.270088
s16294	AW547365	Mm.270088
s22800	AW548124	Mm.273209
s23906	AW549877	Mm.21299
s15143	AW551984	Mm.208855
s16347	AW552001	Mm.21175
s20521	AW554918	Mm.220443
s23336	AW555464	Mm.23689
s07483	AW555814	Mm.220817
s23416	AW556347	Mm.212546
s24513	AW556347	Mm.212546
s22803	AW557805	Mm.293973
s15554	AW610627	Mm.27140
s20173	AW742319	Mm.308180
s23981	AW822216	Mm.236454
s03068	Axin	Mm.23684
s10099	Axin	Mm.23684
s18318	Axin	Mm.23684
s06581	Axin2	Mm.71710
s16533	Axl	Mm.4128
s04512	Axot	Mm.260635
s23900	Axud1	Mm.125196
s19057	AY238603	Mm.26006
s23173	AY238603	Mm.26006
s00575	AY761184	Mm.14269
s05769	Azi2	Mm.92705
s12204	B130003F20Rik	Mm.220912
s03913	B130017I01Rik	Mm.229287
s10298	B130017I01Rik	Mm.229287
s13842	B130017I01Rik	Mm.229287
s20621	B130017I01Rik	Mm.229287
s09520	B130055D15Rik	Mm.251777
s02013	B230106I24Rik	Mm.24576
s12393	B230106I24Rik	Mm.24576
s17831	B230113M03Rik	Mm.243950
s23419	B230114J08Rik	Mm.290341
s22664	B230208H17Rik	Mm.29600
s03166	B230219D22Rik	Mm.28449
s18372	B230219D22Rik	Mm.28449
s24402	B230219D22Rik	Mm.28449
s24732	B230219D22Rik	Mm.28449
s12718	B230307C21Rik	Mm.347542
s16556	B230312A22Rik	Mm.260162
s01918	B230312B02Rik	Mm.11815
s02225	B230312B02Rik	Mm.11815
s07745	B230312B02Rik	Mm.11815
s15896	B230312B02Rik	Mm.11815
s21069	B230312B02Rik	Mm.11815
s17853	B230315M08Rik	Mm.294439
s06472	B230317C12Rik	Mm.279863
s20816	B230331L10Rik	Mm.100167
s10613	B230333C21Rik	Mm.116704
s08832	B230339H12Rik	Mm.219813
s13250	B230339M05Rik	Mm.212317
s10306	B230342M21Rik	Mm.279932
s20094	B230343A10Rik	Mm.152121
s03934	B230396K10Rik	Mm.37803
s01463	B2m	Mm.163
s04973	B2m	Mm.163
s05001	B3galt4	Mm.11132
s17239	B3galt5	Mm.154783
s04317	B3galt6	Mm.347395
s07729	B3gnt1	Mm.258094
s11970	B3gnt1	Mm.258094
s06330	B3gnt5	Mm.33935
s23175	B430010N18Rik	Mm.69002
s16282	B430108F07Rik	Mm.30933
s18430	B430214A04Rik	Mm.339640
s16592	B430306D02Rik	Mm.261750
s17672	B430315C20Rik	Mm.86367
s05785	B4galt1	Mm.15622
s15425	B4galt1	Mm.15622
s18451	B4galt2	Mm.123843
s06640	B4galt3	Mm.274011
s24932	B4galt4	Mm.182377
s10741	B4galt5	Mm.200886
s00138	B4galt6	Mm.26364
s06618	B4galt6	Mm.26364
s03701	B4galt7	Mm.139825
s23161	B830009D23Rik	Mm.284061
s08235	B830022L21Rik	Mm.271578
s17847	B830022L21Rik	Mm.271578
s19326	B830022L21Rik	Mm.271578
s05252	B930006L02Rik	Mm.260362
s07012	B930006L02Rik	Mm.260362
s18883	B930006L02Rik	Mm.260362
s13360	B930011H20Rik	Mm.210146
s06756	B930041F14Rik	Mm.29083
s23466	B930067F20Rik	Mm.132381
s03247	B930090D16	Mm.36588
s13740	B930095G15Rik	Mm.101449
s02863	B930096L08Rik	Mm.187239
s13153	Baat	Mm.2859
s16779	Baat	Mm.2859
s23760	Bace1	Mm.24044
s20449	Bach	Mm.296191
s00953	Bach1	Mm.5183
s10360	Bach1	Mm.26147
s20549	Bach1	Mm.26147
s09664	Bach2	Mm.317526
s16691	Bach2	Mm.317526
s02333	Bad	Mm.4387
s10899	Bad	Mm.4387
s04547	Bag1	Mm.688
s22948	Bag1	Mm.688
s04649	Bag2	Mm.247037
s07331	Bag3	Mm.84073
s07985	Bag3	Mm.84073
s04755	Bag4	Mm.118400
s23395	Bag4	Mm.118400
s14268	Bag5	Mm.44239
s22862	Bai2	Mm.262241
s00552	Baiap1	Mm.285284
s02051	Baiap1	Mm.285284
s21284	Baiap2	Mm.197534
s02317	Bak1	Mm.2443
s11931	Bak1	Mm.2443
s06947	Bambi	Mm.284863
s08902	Bambi	Mm.284863
s09583	Bambi-ps1	Mm.122640
s00548	Banf1	Mm.299167
s01068	Banf1	Mm.299167
s20364	Banf1	Mm.299167
s11113	Banp	Mm.287163
s15476	Banp	Mm.287163
s08784	Bap1	Mm.3779
s16360	Bard1	Mm.10764
s04261	Basp1	Mm.29586
s09230	Basp1	Mm.29586
s12674	Bat1a	Mm.126043
s16655	Bat1a	Mm.126043
s12519	Bat2	Mm.272462
s15893	Bat2	Mm.272462
s20119	Bat2	Mm.272462
s08626	Bat3	Mm.203962
s06172	Bat4	Mm.7405
s19871	Bat5	Mm.43745
s24905	Bat8	Mm.35345
s00591	Batf	Mm.6672
s13529	Batf	Mm.6672
s21464	Batf	Mm.6672
s02609	Bax	Mm.19904
s03960	Bax	Mm.19904
s16257	Baz1a	Mm.263733
s02816	Baz1b	Mm.40331
s07961	Baz2a	Mm.252213
s11872	Baz2a	Mm.252213
s17029	BB001228	Mm.17774
s02390	BB128963	Mm.214959
s16302	BB128963	Mm.214959
s07294	BB219290	Mm.1850
s19363	BB219290	Mm.1850
s24674	Bbc3	Mm.7660
s02115	Bbp	Mm.331719
s21534	Bbs1	Mm.23636
s19253	Bbs2	Mm.292107
s06017	Bbs4	Mm.200714
s09008	Bbs4	Mm.200714
s19849	Bbs7	Mm.286187
s05242	Bbx	Mm.28940
s18548	Bbx	Mm.28940
s09151	BC002199	Mm.215471
s18034	BC002216	Mm.25556
s05988	BC002230	Mm.224076
s11828	BC003236	Mm.200327
s17060	BC003236	Mm.200327
s15897	BC003262	Mm.90760
s22502	BC003262	Mm.90760
s09758	BC003266	Mm.139607
s09212	BC003322	Mm.259969
s15685	BC003322	Mm.259969
s19196	BC003323	Mm.270003
s17962	BC003324	Mm.29656
s20865	BC003331	Mm.222093
s24867	BC003331	Mm.222093
s17012	BC003332	Mm.100116
s08298	BC003479	Mm.21475
s16066	BC003498	Mm.37607
s17098	BC003885	Mm.312227
s17712	BC003885	Mm.312227
s11234	BC003940	Mm.262300
s13705	BC003993	Mm.288151
s00137	BC004004	Mm.290116
s16410	BC004004	Mm.290116
s11174	BC004012	Mm.28347
s25044	BC004012	Mm.28347
s03272	BC004022	Mm.25117
s05216	BC004044	Mm.6419
s21505	BC004056	Mm.273578
s23590	BC004636	Mm.282641
s12289	BC004728	Mm.26282
s15588	BC004853	Mm.275228
s09063	BC005471	Mm.306038
s17171	BC005471	Mm.306038
s16645	BC005537	Mm.266668
s21608	BC005537	Mm.266668
s18467	BC005624	Mm.235238
s19531	BC005624	Mm.235238
s06523	BC005662	Mm.284649
s07025	BC005662	Mm.284649
s24296	BC005682	Mm.28131
s12994	BC006705	Mm.251804
s16720	BC006705	Mm.251804
s16034	BC006779	Mm.89417
s24978	BC006779	Mm.89417
s17446	BC006909	Mm.44183
s24559	BC006933	Mm.281149
s21745	BC007180	Mm.36446
s08463	BC008103	Mm.196749
s13809	BC008150	Mm.29207
s14287	BC008150	Mm.29207
s20106	BC008155	Mm.26783
s09996	BC008163	Mm.11473
s19436	BC010250	Mm.302038
s02466	BC010304	Mm.315118
s13317	BC010304	Mm.315118
s12080	BC010584	Mm.74718
s21642	BC010584	Mm.74718
s16797	BC011210	Mm.34075
s08966	BC011248	Mm.45101
s17479	BC011248	Mm.45101
s11443	BC011426	Mm.294853
s09311	BC012312	Mm.209329
s14688	BC013481	Mm.332406
s12975	BC013529	Mm.33716
s18091	BC013667	Mm.277958
s12950	BC013712	Mm.290912
s20158	BC013712	Mm.290912
s12830	BC014685	Mm.170023
s13485	BC014795	Mm.185518
s24187	BC016188	Mm.41424
s05261	BC016198	Mm.273081
s10973	BC016198	Mm.273081
s19809	BC016226	Mm.103362
s18412	BC016423	Mm.221609
s10978	BC016495	Mm.211595
s20814	BC017133	Mm.287208
s00407	BC017634	Mm.274540
s03237	BC017643	Mm.27182
s15217	BC017647	Mm.119387
s18599	BC017647	Mm.119387
s13595	BC018507	Mm.139738
s04071	BC018601	Mm.210403
s20125	BC019206	Mm.262102
s18309	BC019537	Mm.87189
s09973	BC019575	Mm.37933
s01596	BC019693	Mm.272077
s08607	BC019731	Mm.46582
s18923	BC020002	Mm.257151
s20434	BC020002	Mm.257151
s05359	BC020184	Mm.293588
s06546	BC021395	Mm.28427
s18112	BC021395	Mm.28427
s21502	BC021523	Mm.24442
s09957	BC021611	Mm.24338
s14286	BC021790	Mm.31586
s00293	BC022641	Mm.28979
s09958	BC022645	Mm.86338
s15811	BC022645	Mm.86338
s21610	BC022765	Mm.342551
s13482	BC022960	Mm.328647
s12665	BC023151	Mm.260139
s24117	BC023296	Mm.347545
s08561	BC023754	Mm.277384
s00362	BC023814	Mm.296008
s07813	BC023823	Mm.258568
s13426	BC023829	Mm.24569
s21235	BC023882	Mm.6452
s18682	BC023957	Mm.156565
s19245	BC023957	Mm.156565
s20058	BC024265	Mm.250731
s05907	BC024322	Mm.25321
s05069	BC024683	Mm.233067
s20389	BC024806	Mm.138512
s19497	BC024814	Mm.214953
s06965	BC024816	Mm.247844
s21119	BC024969	Mm.26594
s23786	BC024969	Mm.26594
s19888	BC025458	Mm.274599
s02725	BC025462	Mm.347510
s15206	BC025474	Mm.34916
s02029	BC025546	Mm.275341
s02912	BC025872	Mm.265552
s16389	BC025872	Mm.265552
s20999	BC026585	Mm.215960
s15121	BC026590	Mm.268148
s09169	BC026682	Mm.222956
s06314	BC026744	Mm.4079
s00650	BC026799	Mm.256137
s04262	BC026978	Mm.268040
s22457	BC026996	Mm.30571
s24804	BC026996	Mm.30571
s04553	BC027231	Mm.34520
s16027	BC027246	Mm.334816
s24023	BC027342	Mm.29046
s23597	BC027663	Mm.277871
s09936	BC027756	Mm.156727
s13897	BC027756	Mm.156727
s04006	BC028278	Mm.5434
s20147	BC028440	Mm.22849
s11551	BC028768	Mm.74084
s09482	BC028799	Mm.300784
s10896	BC028799	Mm.300784
s19243	BC028799	Mm.300784
s24868	BC029214	Mm.261780
s11254	BC029892	Mm.22723
s16401	BC029892	Mm.22723
s19733	BC029892	Mm.22723
s10412	BC030046	Mm.319347
s16911	BC030314	Mm.207872
s11067	BC030335	Mm.31539
s04188	BC030440	Mm.251075
s14510	BC030440	Mm.251075
s07384	BC030867	Mm.247335
s18526	BC031181	Mm.29866
s03261	BC031353	Mm.208955
s08759	BC031407	Mm.270044
s12422	BC031407	Mm.270044
s14038	BC031601	Mm.288949
s04700	BC031748	Mm.260106
s13594	BC031853	Mm.29267
s14125	BC032200	Mm.347608
s19355	BC032271	Mm.291824
s17625	BC033596	Mm.293017
s17178	BC033609	Mm.3224
s05095	BC034054	Mm.297199
s21710	BC034090	Mm.29270
s18444	BC034099	Mm.279897
s05024	BC034753	Mm.281749
s16904	BC034834	Mm.329866
s15314	BC035044	Mm.30745
s04578	BC035275	Mm.245500
s12924	BC035275	Mm.245500
s08333	BC035291	Mm.250391
s19950	BC035291	Mm.250391
s06073	BC036333	Mm.277699
s05884	BC037006	Mm.31267
s23397	BC037006	Mm.31267
s20378	BC037034	Mm.164493
s12835	BC037112	Mm.286885
s17105	BC037112	Mm.286885
s02771	BC037432	Mm.211030
s16057	BC037651	Mm.95512
s17691	BC037674	Mm.27957
s22448	BC037703	Mm.32900
s24441	BC037704	Mm.313570
s15864	BC037708	Mm.34034
s18081	BC038058	Mm.99593
s14748	BC038167	Mm.347681
s13667	BC038286	Mm.273062
s12350	BC038313	Mm.76646
s21842	BC038479	Mm.293696
s19192	BC039161	Mm.239117
s24687	BC040823	Mm.21577
s12421	BC042513	Mm.11186
s07069	BC042775	Mm.210465
s06807	BC042901	Mm.54120
s22215	BC043098	Mm.120151
s05814	BC043118	Mm.246424
s17531	BC043118	Mm.246424
s20623	BC043118	Mm.246424
s04032	BC043476	Mm.34723
s13098	BC046404	Mm.339972
s18482	BC046518	Mm.28319
s11326	BC048546	Mm.259234
s12688	BC048546	Mm.259234
s11981	BC048670	Mm.29625
s21397	BC049349	Mm.334607
s13848	BC049806	Mm.26272
s18342	BC049806	Mm.26272
s10393	BC049807	Mm.209990
s12952	BC049807	Mm.209990
s14465	BC049807	Mm.209990
s09563	BC050099	Mm.333621
s16681	BC051227	Mm.213010
s17031	BC051227	Mm.213010
s09945	BC052216	Mm.274841
s12774	BC052883	Mm.20593
s20457	BC052883	Mm.20593
s10185	BC053393	Mm.271088
s20337	BC053440	Mm.334561
s23077	BC053440	Mm.334561
s05457	BC053917	Mm.228071
s22863	BC053917	Mm.228071
s23030	BC053917	Mm.228071
s12224	BC054059	Mm.28800
s18836	BC054822	Mm.340378
s12757	BC055308	Mm.171477
s21132	BC055915	Mm.306786
s21556	BC055915	Mm.306786
s04907	BC056474	Mm.35790
s21267	BC057552	Mm.260557
s15498	BC057627	Mm.333594
s11786	BC059730	Mm.29897
s07144	BC059812	Mm.302037
s00417	BC059842	Mm.331816
s16815	BC060737	Mm.286570
s22977	BC061212	Mm.335827
s00615	BC061259	Mm.36852
s05291	BC061259	Mm.36852
s15421	BC062185	Mm.278221
s17215	BC063263	Mm.333810
s00288	BC063774	Mm.20271
s17848	BC065078	Mm.252701
s19945	BC065078	Mm.252701
s20269	BC065120	Mm.227484
s20467	BC065120	Mm.227484
s13312	BC065123	Mm.89568
s15689	BC065791	Mm.277896
s22478	BC065791	Mm.277896
s17093	BC066028	Mm.46102
s12752	BC066223	Mm.19440
s23404	BC067047	Mm.34420
s02981	BC068171	Mm.291062
s21021	BC068171	Mm.291062
s00458	Bcap29	Mm.242379
s09682	Bcap29	Mm.242379
s19193	Bcap29	Mm.242379
s04889	Bcap31	Mm.17
s17939	Bcap37	Mm.36241
s04128	Bcar1	Mm.3758
s24856	Bcar1	Mm.3758
s10285	Bcar3	Mm.45815
s17505	Bcas1	Mm.240850
s11531	Bcas3	Mm.287663
s16423	Bcas3	Mm.287663
s05340	Bcat1	Mm.4606
s18204	Bcat1	Mm.4606
s15160	Bcat2	Mm.24210
s24961	Bccip	Mm.150686
s13436	Bckdha	Mm.25848
s00113	Bckdhb	Mm.12819
s07343	Bckdk	Mm.8903
s00829	Bcl10	Mm.239141
s10188	Bcl10	Mm.239141
s10582	Bcl10	Mm.239141
s24833	BCL11A	Hs.314623
s11222	Bcl11a	Mm.53687
s06679	Bcl11b	Mm.116831
s18965	Bcl11b	Mm.116831
s16605	Bcl2	Mm.347397
s01556	Bcl2a1a	Mm.196770
s10867	Bcl2a1a	Mm.196770
s22979	Bcl2a1a	Mm.196770
s24939	Bcl2a1a	Mm.196770
s02168	Bcl2l1	Mm.238213
s10245	Bcl2l1	Mm.238213
s00454	Bcl2l10	Mm.25988
s00768	Bcl2l10	Mm.25988
s11464	Bcl2l10	Mm.25988
s20978	Bcl2l10	Mm.25988
s02186	Bcl2l12	Mm.261006
s13301	Bcl2l12	Mm.261006
s16277	Bcl2l12	Mm.261006
s12396	Bcl2l14	Mm.261391
s06745	Bcl2l2	Mm.6967
s02555	Bcl3	Mm.1068
s09642	Bcl3	Mm.1068
s18495	Bcl6	Mm.347398
s10055	Bcl7a	Mm.151960
s12033	Bcl7b	Mm.31
s04998	Bcl9	Mm.139510
s13770	Bcl9l	Mm.357526
s20967	Bcl9l	Mm.357526
s02527	Bclaf1	Mm.294783
s13528	Bclaf1	Mm.294783
s13606	Bclaf1	Mm.294783
s20242	Bclaf1	Mm.294783
s22452	Bclaf1	Mm.294783
s05924	Bcor	Mm.196328
s02608	Bdh	Mm.293470
s24359	Becn1	Mm.178947
s21137	Bet1	Mm.286457
s21171	Bet1l	Mm.155696
s03894	Bfar	Mm.223689
s07155	Bfar	Mm.223689
s18840	Bfar	Mm.223689
s08575	Bfsp2	Mm.335403
s15437	Bgn	Mm.2608
s00618	Bhc80	Mm.330408
s05011	Bhc80	Mm.330408
s04411	Bhlhb2	Mm.2436
s19734	Bhlhb2	Mm.2436
s09031	Bhlhb3	Mm.154529
s19762	Bhlhb5	Mm.149938
s21499	Bicc1	Mm.286834
s09395	Bicd2	Mm.197387
s11253	Bicd2	Mm.197387
s09810	Bid	Mm.235081
s24921	Bid	Mm.235081
s06940	Biklk	Mm.267006
s15124	Biklk	Mm.267006
s00073	Bin1	Mm.4383
s11827	Bin1	Mm.4383
s07344	Bin3	Mm.24186
s18758	Bin3	Mm.24186
s19688	Bin3	Mm.24186
s05805	Bing4	Mm.2437
s01113	Birc1b	Mm.89961
s21733	Birc1b	Mm.89961
s21606	Birc1e	Mm.290476
s09871	Birc1f	Mm.218759
s00807	Birc2	Mm.335659
s01868	Birc2	Mm.335659
s03514	Birc3	Mm.2026
s04248	Birc3	Mm.2026
s09539	Birc3	Mm.2026
s19465	Birc3	Mm.2026
s03931	Birc4	Mm.259879
s04017	Birc4	Mm.259879
s00670	Birc5	Mm.8552
s04603	Birc5	Mm.8552
s08165	Birc5	Mm.8552
s04446	Birc6	Mm.290908
s16936	Birc6	Mm.290908
s11457	Bk	Mm.156558
s04972	Blcap	Mm.34330
s13767	Bles03	Rn.7405
s12447	Blk	Mm.3962
s19704	Blk	Mm.3962
s22304	Blk	Mm.3962
s01435	Blm	Mm.12932
s07592	Blm	Mm.12932
s19884	BLMH	Hs.387183
s08009	Blmh	Mm.22876
s05892	Blnk	Mm.9749
s07981	Bloc1s1	Mm.30118
s14228	Bloc1s1	Mm.30118
s18833	Bloc1s1	Mm.30118
s11596	Bloc1s2	Mm.124685
s14278	Bloc1s2	Mm.124685
s20573	BLR1	Hs.113916
s13429	Blvra	Mm.22028
s19205	Blvra	Mm.22028
s11560	Blvrb	Mm.24021
s02672	Blzf1	Mm.33285
s18803	Blzf1	Mm.33285
s21259	Bmf	Mm.210125
s00067	Bmi1	Mm.289584
s22421	Bmi1	Mm.289584
s11860	Bmp1	Mm.27757
s19285	Bmp1	Mm.27757
s19813	Bmp1	Mm.27757
s11141	Bmp15	Mm.42160
s15643	Bmp15	Mm.42160
s02223	Bmp2	Mm.235230
s03818	Bmp2	Mm.103205
s23589	Bmp2	Mm.103205
s05843	Bmp2k	Mm.281490
s11240	Bmp2k	Mm.281490
s07301	Bmp4	Mm.6813
s19336	Bmp4	Mm.6813
s21352	Bmp4	Mm.6813
s01298	Bmp5	Mm.118034
s14367	Bmp6	Mm.254978
s16663	Bmp6	Mm.254978
s22282	Bmp7	Mm.595
s03899	Bmpr1a	Mm.237825
s12970	Bmpr1a	Mm.237825
s16299	Bmpr1a	Mm.237825
s13511	Bmpr1b	Mm.39089
s08975	Bms1l	Mm.25269
s01745	Bmx	Mm.504
s20937	Bmyc	Mm.330057
s24014	Bmyc	Mm.330057
s21707	Bnc1	Mm.243802
s09616	Bnc2	Mm.190774
s16022	Bnip1	Mm.21795
s06303	Bnip2	Mm.159777
s21170	Bnip2	Mm.159777
s24853	Bnip2	Mm.159777
s09513	Bnip3	Mm.2159
s10705	Bnip3	Mm.2159
s14640	Bnip3	Mm.2159
s22974	Bnip3	Mm.2159
s07732	Bnip3l	Mm.29820
s20046	Bnip3l	Mm.29820
s23287	Bnip3l	Mm.29820
s21848	Bnipl	Mm.276596
s23356	Bnipl	Mm.331209
s11862	Boc	Mm.41561
s18411	Bok	Mm.3295
s01898	Bop1	Mm.4283
s02517	Bop1	Mm.4283
s13017	Bpgm	Mm.282863
s20123	Bpgm	Mm.282863
s04917	Bpnt1	Mm.227549
s05093	Bpnt1	Mm.227549
s04904	Braf	Mm.245513
s09994	Braf	Mm.245513
s16311	Brap	Mm.153372
s20082	Brap	Mm.153372
s00897	Brca1	Mm.244975
s03051	Brca2	Mm.236256
s14012	BRD1	Hs.127950
s18426	Brd1	Mm.254438
s19076	Brd2	Mm.3444
s12788	Brd3	Mm.28721
s14717	Brd3	Mm.28721
s23708	Brd3	Mm.28721
s08429	Brd4	Mm.253518
s21487	Brd7	Mm.5400
s08364	Brd8	Mm.45602
s06481	Brdt	Mm.182836
s14797	Brdt	Mm.182836
s20905	Brdt	Mm.182836
s17557	Bre	Mm.249822
s12040	BRF1	Hs.424484
s10037	Brf2	Mm.334467
s04345	Bri3	Mm.314035
s19731	Brip1	Mm.186143
s07521	Brms1	Mm.313023
s05527	Brms1l	Mm.24761
s04872	Brp16	Mm.133202
s19136	Brp16	Mm.133202
s18241	Brp17	Mm.248635
s19358	Brp44l	Mm.2576
s05195	Brpf1	Mm.80773
s23826	Brpf1	Mm.80773
s18961	BRRN1	Hs.308045
s16019	BS69	Rn.38301
s15427	Bscl2	Mm.345134
s18232	Bscl2	Mm.345134
s03823	Bsf3	Mm.347919
s08385	Bsg	Mm.726
s08517	Bsg	Mm.726
s09244	Bsn	Mm.20425
s10322	Bspry	Mm.29808
s03998	Bst1	Mm.246332
s04455	Bst1	Mm.246332
s17943	Btbd1	Mm.296945
s17402	Btbd2	Mm.60720
s20728	Btbd4	Mm.307728
s18886	Btbd7	Mm.63456
s13677	Btd	Mm.282679
s05466	Bteb1	Mm.291595
s08438	Bteb1	Mm.291595
s05886	Btf3	Mm.301147
s06082	Btf3	Mm.301147
s14539	Btf3	Mm.301147
s18932	Btf3	Rn.1858
s23160	Btf3	Rn.1858
s21637	Btg1	Mm.272183
s04044	Btg2	Mm.239605
s12451	Btg2	Mm.239605
s09811	Btg3	Mm.2823
s07739	Btg4	Mm.104932
s08484	Btg4	Mm.104932
s18566	Btg4	Mm.104932
s02081	Btk	Mm.4475
s21732	Btla	Mm.38199
s06519	Btrc	Mm.119717
s06650	Btrc	Mm.119717
s17772	Btrc	Mm.119717
s19708	Btrc	Mm.119717
s14276	Bub1	Mm.2185
s18854	Bub1	Mm.2185
s12488	Bub1b	Mm.29133
s25079	Bub1b	Mm.29133
s01969	Bub3	Mm.334364
s07130	Bub3	Mm.334364
s15695	Bub3	Mm.334364
s00878	Bud31	Mm.277413
s03018	Bud31	Mm.277413
s06318	Bud31	Mm.277413
s17582	Bud31	Mm.277413
s15591	Bves	Mm.194313
s09329	Bxdc1	Mm.11480
s13213	Bxdc1	Mm.11480
s22629	Bxdc1	Mm.11480
s09290	Bysl	Mm.27291
s15920	Bysl	Mm.27291
s21356	Bysl	Mm.27291
s07295	Bzrp	Mm.1508
s09571	Bzrp	Mm.1508
s05227	Bzw1	Mm.261831
s17011	Bzw1	Mm.261831
s03378	Bzw2	Mm.288669
s07522	Bzw2	Mm.288669
s08280	C030002J06Rik	Mm.301173
s06218	C030002N13Rik	Mm.29118
s12424	C030004A17Rik	Mm.24197
s16617	C030011O14Rik	Mm.135018
s18177	C030018L16Rik	Mm.288739
s18925	C030027K23Rik	Mm.34720
s11362	C030034J04Rik	Mm.127823
s04949	C030036P15Rik	Mm.36291
s22620	C030046G05	Mm.30811
s18168	C030046I01Rik	Mm.300416
s21783	C030048B08Rik	Mm.38014
s23453	C030048H21Rik	Mm.294552
s07993	C11orf2	Hs.277517
s13504	C130032J12Rik	Mm.212297
s04617	C130033P17Rik	Mm.227759
s18510	C130038G02Rik	Mm.244177
s24936	C130038G02Rik	Mm.244177
s10706	C130051G18Rik	Mm.172808
s16836	C130052I12Rik	Mm.30099
s22492	C130068N17Rik	Mm.138073
s19452	C130074G19Rik	Mm.169542
s16140	C130083N04Rik	Mm.207004
s09030	C130086A10	Mm.12057
s18848	C130092O11	Mm.127172
s01705	C130099A20Rik	Mm.233031
s06430	C130099A20Rik	Mm.233031
s18416	C130099A20Rik	Mm.233031
s22150	C19orf7	Hs.119667
s23994	C19orf7	Hs.119667
s02393	C1d	Mm.287982
s02090	C1galt1	Mm.102752
s24730	C1galt1	Mm.102752
s21543	C1qa	Mm.370
s23476	C1qb	Mm.2570
s11565	C1qbp	Mm.30049
s12559	C1qdc1	Mm.150568
s13497	C1qdc1	Mm.150568
s10139	C1qg	Mm.3453
s07328	C1qr1	Mm.681
s09475	C1qr1	Mm.681
s15972	C1qr1	Mm.681
s09473	C1qtnf5	Mm.227110
s16897	C1qtnf5	Mm.227110
s06539	C1qtnf6	Mm.34776
s15032	C1r	Mm.280267
s07469	C2	Mm.283217
s23471	C230004D03Rik	Mm.29366
s14154	C230006B20	Mm.354428
s22532	C230011H18Rik	Mm.167636
s01256	C230027N18Rik	Mm.295686
s14647	C230052I12Rik	Mm.206921
s24842	C230052I12Rik	Mm.206921
s13752	C230072F16Rik	Mm.215887
s16532	C230080I20Rik	Mm.32497
s09848	C230086A09Rik	Mm.127822
s03198	C230096C10Rik	Mm.271956
s03158	C2ta	Mm.249560
s23507	C2ta	Mm.249560
s13193	C3	Mm.19131
s22719	C3	Mm.19131
s24850	C3	Mm.19131
s18185	C330002I19Rik	Mm.250641
s18465	C330002I19Rik	Mm.250641
s07710	C330003B14Rik	Mm.201536
s05201	C330005L02Rik	Mm.228067
s16696	C330005L02Rik	Mm.228067
s06923	C330005M16Rik	Mm.26022
s17515	C330006K01Rik	Mm.78250
s19928	C330006K01Rik	Mm.78250
s09560	C330007P06Rik	Mm.290704
s16227	C330007P06Rik	Mm.290704
s06149	C330012H03Rik	Mm.294740
s19518	C330016H24Rik	Mm.253771
s13889	C330016O10Rik	Mm.41760
s05292	C330017E21Rik	Mm.11662
s23467	C330017E21Rik	Mm.11662
s17000	C330017I15Rik	Mm.58660
s02044	C330018D20Rik	Mm.256874
s05592	C330018J07Rik	Mm.212606
s17796	C330018J07Rik	Mm.212606
s03507	C330018K18Rik	Mm.213651
s04919	C330018L13Rik	Mm.27090
s05548	C330018L13Rik	Mm.27090
s16737	C330018L13Rik	Mm.27090
s11094	C330019G07Rik	Mm.335866
s08113	C330023F11Rik	Mm.136458
s04627	C330023M02Rik	Mm.33919
s24099	C330023M02Rik	Mm.33919
s14631	C330026N02Rik	Mm.25394
s06636	C330027C09Rik	Mm.24491
s02177	C330027G06Rik	Mm.291032
s18085	C330027G06Rik	Mm.291032
s00089	C330027I04Rik	Mm.28738
s05363	C330027I04Rik	Mm.28738
s04413	C330039G02Rik	Mm.259227
s10250	C330046L10Rik	Mm.59393
s24997	C330046L10Rik	Mm.59393
s18267	C3ar1	Mm.2408
s00148	C4	Mm.16106
s17875	C4	Mm.16106
s09090	C430002N04Rik	Mm.102767
s03204	C430004E15Rik	Mm.308539
s06895	C430014D17Rik	Mm.270999
s12599	C430014D17Rik	Mm.270999
s08756	C430014M02Rik	Mm.89721
s04004	C430017H16Rik	Mm.268854
s19722	C530015C18	Mm.55211
s24367	C530025K05Rik	Mm.169929
s22685	C530028I08Rik	Mm.333624
s02572	C530030P08Rik	Mm.34947
s15557	C530043G21Rik	Mm.229107
s18330	C530043G21Rik	Mm.229107
s21922	C530043K16Rik	Mm.138161
s11154	C530046L02Rik	Mm.301585
s07715	C530047H08Rik	Mm.274560
s24046	C530047H08Rik	Mm.274560
s10310	C530050O22Rik	Mm.260601
s00632	C6.1A	Mm.226957
s13611	C6.1A	Mm.226957
s04337	C630002M10Rik	Mm.262328
s16262	C630007C17Rik	Mm.347635
s10737	C630007L23Rik	Mm.257790
s16707	C630007L23Rik	Mm.257790
s11422	C630015F21Rik	Mm.9823
s19480	C630028C02Rik	Mm.347739
s15802	C630029K18Rik	Mm.278578
s16190	C630029K18Rik	Mm.278578
s16340	C630029K18Rik	Mm.278578
s20231	C6orf106	Hs.300691
s19054	C6orf133	Hs.131842
s18786	C6orf93	Hs.33944
s13045	C730024G19Rik	Mm.209147
s05183	C730026E21Rik	Mm.19223
s18719	C730027P07Rik	Mm.71062
s16076	C730036B01Rik	Mm.26088
s09559	C730042F17Rik	Mm.212846
s21526	C730048E16Rik	Mm.24262
s08828	C76332	Mm.351861
s09052	C76454	Mm.172589
s05888	C76746	Mm.281969
s20426	C76746	Mm.281969
s01688	C77032	Mm.88512
s17601	C77032	Mm.88512
s17878	C77032	Mm.88512
s07036	C77137	Mm.348910
s07918	C77370	Mm.24953
s10102	C77488	Mm.172634
s08590	C77609	Mm.24959
s09235	C77668	Mm.268564
s11235	C77668	Mm.268564
s10578	C77681	Mm.24963
s09402	C77713	Mm.44882
s03397	C78228	Mm.5692
s23588	C78339	Mm.275934
s04825	C78409	Mm.248373
s21079	C78541	Mm.157216
s05511	C78653	Mm.125346
s18336	C78915	Mm.260153
s05763	C79015	Mm.5780
s06995	C79122	Mm.5791
s05035	C79127	Mm.134068
s03070	C79267	Mm.30464
s11755	C79267	Mm.31342
s01451	C79562	Mm.318680
s01674	C79802	Mm.41077
s02645	C79802	Mm.41077
s07121	C79802	Mm.41077
s24291	C79802	Mm.41077
s19728	C7orf28B	Hs.289112
s08914	C80171	Mm.352689
s08410	C80406	Mm.295780
s08088	C80587	Mm.45744
s08676	C80638	Mm.25081
s04589	C80879	Mm.24538
s02964	C80913	Mm.23997
s15746	C80913	Mm.23997
s08172	C81234	Mm.6055
s02113	C820005L12Rik	Mm.39874
s03726	C820010P03Rik	Mm.261022
s08523	C85492	Mm.335551
s17177	C85658	Mm.206631
s06230	C86187	Mm.22314
s09450	C86187	Mm.22314
s19634	C86187	Mm.22314
s12205	C86273	Mm.183821
s18742	C86302	Mm.288709
s11869	C86400	Mm.350663
s21824	C86987	Mm.25457
s04869	C87122	Mm.25467
s03995	C87436	Mm.333219
s20851	C87499	Mm.331698
s09308	C87576	Mm.31313
s05882	C87860	Mm.21062
s04762	C920006C10Rik	Mm.260647
s20733	C920006C10Rik	Mm.260647
s19133	C9orf10	Hs.446534
s21382	C9orf10	Hs.446534
s18659	Ca2	Rn.26083
s09912	Cab39	Mm.26135
s12314	Cab39	Mm.26135
s22129	Cab39	Mm.26135
s16239	Cabc1	Mm.38330
s02891	Cabin1	Mm.257404
s21480	Cabin1	Mm.257404
s09243	Cables2	Mm.45118
s06488	Cacna1a	Mm.334658
s02332	Cacna1b	Mm.4424
s00934	Cacna1c	Mm.4499
s02151	Cacna1d	Mm.9772
s18150	Cacna1d	Mm.9772
s09529	Cacna1g	Mm.29585
s09588	Cacna1g	Mm.29585
s02149	Cacna1h	Mm.268378
s04389	Cacna1h	Mm.268378
s04406	Cacna2d1	Mm.30841
s09234	Cacna2d1	Mm.30841
s05557	Cacna2d3	Mm.125820
s24429	Cacnb1	Mm.41252
s01590	Cacnb3	Mm.3544
s16037	Cacnb3	Mm.3544
s17409	Cacnb3	Mm.3544
s20102	Cacnb3	Mm.3544
s07697	Cacnb4	Mm.330223
s04630	Cacng1	Mm.57093
s12452	Cacng1	Mm.57093
s19878	Cacybp	Mm.10702
s22835	Cacybp	Mm.10702
s15054	CAD	Hs.377010
s00869	Cadm1	Mm.234832
s14470	Cadps2	Mm.259632
s08054	Cai	Mm.2442
s24314	Cain	Rn.4
s13313	Calb1	Mm.277665
s14090	Calb1	Mm.277665
s15293	Calb1	Mm.277665
s18414	Calb1	Mm.277665
s19366	Calb1	Mm.277665
s12856	Calb3	Mm.6891
s15922	Calb3	Mm.6891
s08994	Calca	Mm.4361
s19293	Calca	Mm.4361
s12168	Calcrl	Mm.75467
s03645	Cald1	Mm.212567
s04481	Calm1	Mm.285993
s07541	Calm1	Mm.285993
s10169	Calm1	Mm.285993
s13817	Calm1	Mm.285993
s17072	Calm1	Mm.285993
s20075	Calm1	Mm.285993
s25087	Calm1	Mm.285993
s00874	Calm2	Mm.329243
s05518	Calm2	Mm.329243
s05714	Calm2	Mm.329243
s05910	Calm2	Mm.329243
s17408	Calm2	Rn.5968
s23889	Calm2	Rn.5968
s02951	Calm3	Mm.288630
s03382	Calm3	Mm.288630
s06410	Calmbp1	Mm.168523
s17934	Calmbp1	Mm.168523
s20473	Calml4	Mm.28623
s11785	Caln1	Mm.320206
s08251	Calr	Mm.1971
s24555	Calu	Mm.248254
s24297	Camk1	Mm.277373
s15910	Camk1d	Mm.313822
s18639	Camk1d	Mm.313822
s00539	Camk2b	Mm.4857
s02425	Camk2d	Mm.255822
s02709	Camk2d	Mm.255822
s18183	Camk2d	Mm.255822
s12882	Camk2d	Rn.87208
s18820	Camk2g	Mm.235182
s03678	Camk4	Mm.158291
s08886	Caml	Mm.2313
s07617	Camp	Mm.3834
s22086	Camp	Mm.3834
s23376	Camp	Mm.3834
s18539	Cant1	Rn.7241
s03029	Canx	Mm.248827
s08179	Canx	Mm.248827
s19238	Canx	Mm.248827
s21218	Canx	Mm.248827
s04507	CAP1	Hs.104125
s16247	CAP1	Hs.104125
s06827	Cap1	Mm.8687
s11665	Cap1	Mm.8687
s03769	Capg	Mm.18626
s05084	Capg	Mm.18626
s13178	Capg	Mm.18626
s00773	Capn1	Mm.6221
s18817	Capn1	Mm.6221
s02962	Capn10	Mm.294315
s10074	Capn10	Mm.294315
s01831	Capn2	Mm.19306
s05740	Capn2	Mm.19306
s09431	Capn2	Mm.19306
s23127	Capn2	Mm.19306
s02089	Capn3	Mm.38851
s02094	Capn3	Mm.38851
s16811	Capn3	Mm.38851
s08793	Capn5	Mm.326847
s12658	Capn5	Mm.326847
s03944	Capn6	Mm.30290
s10218	Capn6	Mm.30290
s03638	Capn7	Mm.201535
s24165	Capn9	Mm.6209
s01990	Capns1	Mm.6534
s20705	Capns1	Mm.6534
s08375	Capza1	Mm.19142
s23721	Capza1	Mm.19142
s19120	Capza2	Mm.262039
s25048	Capza2	Mm.262039
s20334	Capza2	Rn.17868
s16126	Capzb	Mm.2945
s12780	Car1	Mm.273195
s10153	Car11	Mm.347403
s05945	Car12	Mm.277921
s07546	Car12	Mm.277921
s12270	Car14	Mm.306954
s05879	Car2	Mm.1186
s20288	Car2	Mm.1186
s09985	Car3	Mm.300
s21900	Car4	Mm.1641
s00810	Car5a	Mm.116761
s09025	Car5a	Mm.116761
s07608	Car7	Mm.129265
s18893	Car8	Mm.119320
s14874	Card10	Mm.17629
s16829	CARD11	Hs.293867
s15980	Card14	Mm.130832
s22547	Card14	Mm.130832
s16121	Card4	Mm.28498
s04057	Carhsp1	Mm.142095
s11473	Carkl	Mm.200905
s03262	Cars	Mm.125659
s11048	Cars	Mm.125659
s24680	Cars	Mm.125659
s14400	Cart	Mm.75498
s04766	Cart1	Mm.19287
s11379	Cart1	Mm.19287
s03715	Casc3	Mm.40120
s09834	Casc3	Mm.40120
s14684	Casc3	Mm.40120
s01926	Cask	Mm.253779
s08074	Cask	Mm.253779
s07004	Caskin2	Mm.215122
s00494	Casp1	Mm.1051
s01133	Casp1	Mm.1051
s01446	Casp12	Mm.42163
s23866	Casp12	Mm.42163
s01179	Casp14	Mm.20940
s09103	Casp14	Mm.20940
s01169	Casp2	Mm.3921
s02915	Casp2	Mm.3921
s08918	Casp3	Mm.34405
s17867	Casp3	Mm.34405
s10716	Casp4	Mm.1569
s12006	Casp4	Mm.1569
s03062	Casp6	Mm.281379
s14307	Casp6	Mm.281379
s23567	Casp6	Mm.281379
s00023	Casp7	Mm.35687
s04052	Casp7	Mm.35687
s11821	Casp8	Mm.131130
s16304	Casp8ap2	Mm.22279
s17937	Casp8ap2	Mm.22279
s02485	Casp9	Mm.88829
s14050	Casp9	Mm.88829
s24386	CAST	Hs.440961
s14752	Cast1	Mm.270703
s06452	Cat	Mm.4215
s18031	Cat	Mm.4215
s21426	Cat	Mm.4215
s21971	Cat	Mm.4215
s04742	Catna1	Mm.18962
s05338	Catna1	Mm.18962
s09292	Catna1	Mm.18962
s04613	Catna2	Mm.34637
s24449	Catna2	Mm.34637
s07314	Catnal1	Mm.218891
s09917	Catnal1	Mm.218891
s01461	Catnb	Mm.291928
s20680	Catnb	Mm.291928
s10727	Catnd2	Mm.6680
s06291	Catns	Mm.35738
s14708	Catns	Mm.35738
s20612	Catns	Mm.35738
s23075	Cav	Mm.28278
s13263	Cav2	Mm.31915
s20654	Cav2	Mm.31915
s02945	Cav3	Mm.3924
s20842	Cbara1	Mm.27199
s14818	Cbfa2t1h	Mm.4909
s01484	Cbfa2t2h	Mm.29914
s20429	Cbfa2t2h	Mm.29914
s00513	Cbfa2t3h	Mm.194339
s00546	Cbfa2t3h	Mm.194339
s09659	Cbfa2t3h	Mm.194339
s14351	Cbfb	Mm.2018
s01127	Cbl	Mm.266871
s09281	Cbl	Mm.266871
s10965	Cblb	Mm.328206
s06775	Cbll1	Mm.273270
s20260	Cbln1	Mm.4880
s14620	Cbr2	Mm.21454
s17686	Cbr2	Mm.21454
s10552	Cbr3	Mm.4512
s21099	Cbs	Mm.206417
s24235	Cbs	Mm.206417
s08750	Cbx1	Mm.29055
s16080	Cbx1	Mm.29055
s01557	Cbx2	Mm.14547
s07255	Cbx4	Mm.268070
s12187	Cbx5	Mm.262059
s16079	Cbx5	Mm.262059
s08487	Cbx8	Mm.99953
s02035	Ccar1	Mm.196371
s06699	Ccar1	Mm.196371
s21799	Ccbl1	Mm.216089
s03549	Ccdc2	Mm.240619
s11131	Ccdc2	Mm.240619
s18555	Ccdc3	Mm.274715
s23903	Ccdc6	Mm.281741
s19974	Ccdc9	Mm.218698
s24827	Ccdc9	Mm.218698
s00764	Cck	Mm.2619
s16658	Cck	Mm.2619
s07501	Cckar	Mm.3521
s07681	Cckar	Mm.3521
s09870	Ccl11	Mm.4686
s02251	Ccl12	Mm.867
s01586	Ccl17	Mm.41988
s10483	Ccl19	Mm.335839
s10790	Ccl20	Mm.116739
s11792	Ccl20	Mm.116739
s08851	Ccl21a	Mm.348219
s12713	Ccl21a	Mm.348219
s15157	Ccl21a	Mm.348219
s17107	Ccl21a	Mm.348219
s03492	Ccl21b	Mm.220853
s00119	Ccl24	Mm.31505
s00918	Ccl25	Mm.7275
s03748	Ccl27	Mm.335946
s15750	Ccl27	Mm.335946
s17924	Ccl3	Mm.1282
s20262	Ccl3	Mm.1282
s02496	Ccl5	Mm.284248
s09108	Ccl5	Mm.284248
s02652	Ccl6	Mm.137
s04139	Ccl6	Mm.137
s00703	Ccl7	Mm.341574
s10170	Ccl7	Mm.341574
s00365	Ccl8	Mm.42029
s10144	Ccl8	Mm.42029
s01947	Ccl9	Mm.2271
s09686	Ccl9	Mm.2271
s17174	Ccm1	Mm.32368
s23354	Ccm2	Mm.221271
s12003	Ccna2	Mm.4189
s14274	Ccna2	Mm.4189
s20427	Ccna2	Mm.4189
s24516	Ccna2	Mm.4189
s02570	Ccnb1	Mm.260114
s05172	Ccnb1	Mm.260114
s09881	Ccnb1	Mm.260114
s19542	Ccnb1	Mm.260114
s24562	Ccnb1	Mm.260114
s00370	Ccnb2	Mm.22592
s20194	Ccnb2	Mm.22592
s03550	Ccnc	Mm.278584
s15611	Ccnc	Mm.278584
s00608	Ccnd1	Mm.273049
s13304	Ccnd1	Mm.273049
s18048	Ccnd1	Mm.273049
s01953	Ccnd2	Mm.333406
s07149	Ccnd2	Mm.333406
s07734	Ccnd2	Mm.333406
s13590	Ccnd2	Mm.333406
s18073	Ccnd2	Mm.333406
s18193	Ccnd2	Mm.333406
s24031	Ccnd2	Mm.333406
s24944	Ccnd2	Mm.333406
s02906	Ccnd3	Mm.246520
s09095	Ccnd3	Mm.246520
s11432	Ccnd3	Mm.246520
s16966	Ccnd3	Mm.246520
s23630	Ccnd3	Mm.246520
s01413	Ccndbp1	Mm.7838
s08694	Ccne2	Mm.35867
s03230	Ccnf	Mm.77695
s05157	Ccnf	Mm.77695
s07212	Ccnf	Mm.77695
s04000	Ccng1	Mm.2103
s05720	Ccng1	Mm.2103
s18509	Ccng1	Mm.2103
s20308	Ccng1	Mm.2103
s04952	Ccng2	Mm.3527
s10911	Ccng2	Mm.3527
s07576	Ccnh	Mm.18474
s00185	Ccni	Mm.250419
s08369	Ccni	Mm.250419
s10952	Ccni	Mm.250419
s13942	Ccni	Mm.250419
s22146	Ccni	Mm.250419
s13588	Ccni_predicted	Rn.6670
s16523	Ccni_predicted	Rn.6670
s10858	Ccnk	Mm.174155
s00028	Ccnl1	Mm.175612
s14521	Ccnl1	Mm.175612
s24844	Ccnl2	Mm.23492
s15560	Ccnt1	Mm.29941
s09768	Ccnt2	Mm.246216
s08619	Ccr1	Mm.274927
s22406	Ccr1	Mm.274927
s07002	Ccr2	Mm.6272
s13586	Ccr2	Mm.6272
s01629	Ccr5	Mm.14302
s02456	Ccr5	Mm.14302
s09820	Ccr7	Mm.2932
s16213	Ccr7	Mm.2932
s01993	Ccr9	Mm.42258
s21811	Ccrk	Mm.74982
s14817	Ccrn4l	Mm.86541
s17994	Ccrn4l	Mm.86541
s06235	Ccs	Mm.21414
s21105	Ccs	Mm.21414
s17798	Cct2	Mm.247788
s24675	Cct2	Mm.247788
s07215	Cct3	Mm.256034
s07411	Cct3	Mm.256034
s09175	Cct3	Mm.256034
s09371	Cct3	Mm.256034
s02988	Cct4	Mm.296985
s07523	Cct4	Mm.296985
s14908	Cct4	Mm.296985
s04415	Cct5	Mm.282158
s04611	Cct5	Mm.282158
s07082	Cct5	Mm.282158
s11999	Cct5	Mm.282158
s20956	Cct5	Mm.282158
s10143	Cct6a	Mm.153159
s19739	Cct6a	Mm.153159
s23007	Cct6a	Mm.153159
s05998	Cct7	Mm.289900
s06194	Cct7	Mm.289900
s10953	Cct7	Mm.289900
s12338	Cct7	Mm.289900
s12699	Cct7	Mm.289900
s15252	Cct7	Mm.289900
s05464	Cct8	Mm.328673
s03279	Cd14	Mm.3460
s04651	Cd151	Mm.30246
s16055	Cd151	Mm.30246
s24977	Cd151	Mm.30246
s14887	Cd160	Mm.34693
s10879	Cd163	Mm.37426
s18811	Cd164	Mm.269815
s09932	Cd19	Mm.4360
s15851	Cd19	Mm.4360
s03436	Cd1d1	Mm.1894
s10912	Cd1d1	Mm.1894
s24179	Cd1d1	Mm.1894
s22200	Cd2	Mm.22842
s22371	Cd2	Mm.22842
s08913	Cd209b	Mm.175163
s19467	Cd209b	Mm.350614
s24085	Cd209b	Mm.350614
s01140	Cd22	Mm.260994
s01896	Cd24a	Mm.29742
s10644	Cd24a	Mm.29742
s22056	Cd24a	Mm.29742
s22231	Cd24a	Mm.29742
s00569	Cd28	Mm.255003
s02514	Cd28	Mm.255003
s00888	Cd2ap	Mm.218637
s04233	Cd2ap	Mm.218637
s16430	Cd2ap	Mm.218637
s05350	Cd2bp2	Mm.28050
s15770	Cd2bp2	Mm.28050
s18766	Cd2bp2	Mm.28050
s02153	Cd33	Mm.140157
s08269	Cd34	Mm.29798
s08929	Cd34	Mm.29798
s23477	Cd34	Mm.29798
s24633	Cd34	Mm.29798
s19886	Cd36	Mm.18628
s01838	Cd37	Mm.3689
s01105	Cd37	Rn.2357
s13295	Cd38	Mm.249873
s13421	Cd38	Mm.249873
s10568	Cd3d	Mm.4527
s12329	Cd3e	Mm.210361
s16137	Cd3e	Mm.210361
s07850	Cd3g	Mm.335106
s16579	Cd3z	Mm.234551
s17775	Cd3z	Mm.234551
s20581	Cd3z	Rn.9997
s09798	Cd4	Mm.2209
s11891	Cd4	Mm.2209
s00510	Cd44	Mm.330428
s01833	Cd44	Mm.330428
s07465	Cd44	Mm.330428
s10016	Cd44	Mm.330428
s08722	Cd47	Mm.299474
s11183	Cd47	Mm.299474
s06707	Cd47	Mm.31752
s10697	Cd48	Mm.1738
s11187	Cd48	Mm.1738
s13778	Cd48	Mm.1738
s21001	Cd48	Mm.1738
s11515	Cd5	Mm.779
s12777	Cd52	Mm.24130
s22570	Cd52	Mm.24130
s22731	Cd52	Mm.24130
s00078	Cd53	Mm.2692
s08847	Cd53	Rn.31988
s13141	Cd53	Rn.31988
s11579	Cd59a	Mm.247265
s07120	Cd5l	Mm.6676
s19155	Cd5l	Mm.6676
s10847	Cd6	Mm.290897
s01426	Cd63	Mm.277857
s09500	Cd63	Mm.277857
s11172	Cd63	Mm.277857
s18936	Cd63	Mm.277857
s02636	Cd68	Mm.15819
s08933	Cd68	Mm.15819
s14710	Cd68	Mm.15819
s24896	Cd68	Mm.15819
s10956	Cd69	Mm.74745
s12458	Cd7	Mm.4100
s24123	Cd72	Mm.188157
s00772	Cd79a	Mm.1355
s11740	Cd79a	Mm.1355
s02105	Cd79b	Mm.2987
s12173	Cd79b	Mm.2987
s09838	Cd80	Mm.89474
s11702	Cd80	Mm.89474
s18857	Cd81	Mm.806
s15577	Cd83	Mm.57175
s18394	Cd83	Mm.57175
s23830	Cd83	Mm.57175
s10827	Cd84	Mm.259115
s19140	Cd8a	Mm.1858
s21554	Cd8a	Mm.1858
s13023	Cd8b	Mm.333148
s02822	Cd9	Mm.210676
s18170	Cd9	Mm.210676
s22495	Cd9	Mm.210676
s06601	Cd97	Mm.334648
s09070	Cd97	Mm.334648
s09461	Cd97	Mm.334648
s15068	Cd97	Mm.334648
s11062	Cdadc1	Mm.2046
s23232	Cdc14a	Mm.17647
s17250	Cdc14b	Mm.25335
s18300	Cdc14b	Mm.25335
s19276	Cdc14b	Mm.25335
s00927	Cdc16	Mm.182412
s19222	Cdc16	Mm.182412
s22293	Cdc16	Mm.182412
s05495	Cdc20	Mm.289747
s20559	Cdc23	Mm.196638
s00500	Cdc25a	Mm.307103
s03019	Cdc25a	Mm.307103
s05456	Cdc25a	Mm.307103
s07687	Cdc25a	Mm.307103
s11811	Cdc25a	Mm.307103
s00554	Cdc25b	Mm.38444
s09615	Cdc25b	Mm.38444
s09714	Cdc25c	Mm.286602
s11754	Cdc25c	Mm.286602
s10546	Cdc26	Mm.109930
s19815	Cdc26	Mm.109930
s22572	Cdc26	Mm.109930
s18845	CDC27	Hs.406631
s14965	Cdc27	Mm.89845
s21380	Cdc27	Mm.89845
s01073	Cdc2a	Mm.281367
s03580	Cdc2a	Mm.281367
s08434	Cdc2a	Mm.281367
s02443	Cdc2l2	Mm.267410
s18259	Cdc2l5	Mm.270504
s16103	CDC34	Hs.423615
s16539	CDC34	Hs.423615
s06388	Cdc37	Mm.32331
s10104	Cdc37	Mm.32331
s10242	Cdc37	Mm.32331
s11068	Cdc37	Mm.32331
s09496	Cdc37l	Mm.78875
s15224	Cdc40	Mm.46063
s04602	Cdc42	Mm.1022
s12133	Cdc42	Mm.1022
s16946	Cdc42	Mm.1022
s18478	Cdc42	Mm.1022
s18247	Cdc42bpa	Mm.259655
s16650	Cdc42ep2	Mm.195932
s14971	Cdc42ep3	Mm.275926
s08915	Cdc42ep5	Mm.34268
s11956	Cdc5l	Mm.28270
s12160	Cdc5l	Mm.28270
s00176	Cdc6	Mm.20912
s08864	Cdc6	Mm.20912
s09699	Cdc6	Mm.20912
s10267	Cdc7	Mm.20842
s12596	Cdca1	Mm.151315
s15895	Cdca1	Mm.151315
s11770	Cdca3	Mm.285723
s02450	Cdca4	Mm.313185
s03590	Cdca7	Mm.270676
s11108	Cdgap	Mm.268397
s11304	Cdgap	Mm.268397
s01356	Cdh1	Mm.35605
s05796	Cdh1	Mm.35605
s16851	Cdh1	Mm.35605
s19303	Cdh1	Mm.35605
s22539	Cdh1	Mm.35605
s24630	Cdh1	Mm.35605
s19128	Cdh11	Mm.1571
s21334	Cdh11	Mm.1571
s23481	Cdh11	Mm.1571
s00233	Cdh13	Mm.334841
s02119	Cdh13	Mm.334841
s24194	Cdh13	Mm.334841
s24585	Cdh13	Mm.334841
s02441	Cdh15	Mm.1976
s09000	Cdh15	Mm.1976
s07550	Cdh16	Mm.19423
s10133	Cdh2	Mm.257437
s18092	Cdh2	Mm.257437
s22662	Cdh2	Mm.257437
s21327	Cdh22	Mm.151819
s20196	Cdh23	Mm.55986
s04364	Cdh3	Mm.4658
s05534	Cdh3	Mm.4658
s14013	Cdh3	Mm.4658
s06352	Cdh4	Mm.184711
s17308	Cdh4	Mm.184711
s08348	Cdh5	Mm.21767
s03283	Cdipt	Mm.28219
s22132	CDK10	Hs.77313
s22788	Cdk105	Rn.15195
s03268	Cdk2	Mm.111326
s09679	Cdk2	Mm.111326
s15100	Cdk2	Mm.111326
s13350	Cdk2ap1	Mm.332693
s07300	Cdk3	Mm.33677
s02937	Cdk4	Mm.6839
s09753	Cdk4	Mm.6839
s22190	Cdk4	Mm.6839
s01340	Cdk5	Mm.298798
s08706	Cdk5	Mm.298798
s16863	Cdk5	Mm.298798
s01518	Cdk5rap1	Mm.289427
s15125	Cdk5rap1	Mm.289427
s15034	Cdk5rap2	Mm.39965
s05800	Cdk5rap3	Mm.28297
s12898	Cdk5rap3	Mm.28297
s16222	Cdk5rap3	Mm.28297
s01508	Cdk6	Mm.278464
s17804	Cdk6	Mm.31672
s00040	Cdk7	Mm.259718
s04355	Cdk7	Mm.259718
s05573	Cdk7	Mm.259718
s00020	Cdk8	Mm.260576
s03829	Cdk8	Mm.260576
s18174	Cdk8	Mm.260576
s24634	Cdk9	Mm.27557
s07447	Cdkal1	Mm.212227
s17826	Cdkl2	Mm.44963
s07034	Cdkn1a	Mm.195663
s08510	Cdkn1a	Mm.195663
s02750	Cdkn1b	Mm.2958
s06577	Cdkn1b	Mm.2958
s08135	Cdkn1b	Mm.2958
s02290	Cdkn1c	Mm.168789
s17162	Cdkn1c	Mm.168789
s18442	Cdkn1c	Mm.168789
s00985	Cdkn2c	Mm.1912
s01545	Cdkn2c	Mm.1912
s20167	Cdkn2c	Mm.1912
s00400	Cdkn2d	Mm.29020
s03399	Cdkn2d	Mm.29020
s12161	Cdkn3	Mm.272394
s17773	Cdkn3	Mm.272394
s05346	Cdo1	Mm.241056
s19025	Cdon	Mm.80509
s03459	Cdr2	Mm.1640
s15763	Cdr2	Mm.1640
s21155	Cdr2	Mm.1640
s01126	Cds2	Mm.284503
s11204	Cds2	Mm.284503
s15071	Cds2	Mm.284503
s18383	Cds2	Mm.284503
s12814	Cdv1	Mm.10125
s15187	Cdv1	Mm.10125
s18895	Cdv1	Mm.10125
s02683	Cdv3	Mm.261025
s03604	Cdv3	Mm.261025
s09222	Cdx1	Mm.144448
s11892	Cdx1	Mm.144448
s00329	Cdx2	Mm.20358
s09741	Cdx2	Mm.20358
s22130	Cdyl	Mm.29002
s20200	Ceacam1	Rn.91235
s19786	Ceacam1	Mm.322502
s02268	Ceacam10	Mm.30300
s06809	Ceacam9	Mm.27096
s04025	Cebpa	Mm.35567
s12391	Cebpa	Mm.35567
s04303	Cebpd	Mm.347407
s11683	Cebpd	Mm.347407
s10472	Cebpe	Rn.44462
s20187	Cebpe	Rn.44462
s08978	Cebpg	Mm.273090
s07062	Cebpz	Mm.24169
s18108	Cecr2	Mm.333357
s10028	Cecr6	Mm.23088
s00254	Cel	Mm.236017
s00649	Cel	Mm.236017
s17116	Celsr1	Mm.22680
s00149	Celsr2	Mm.39728
s00737	Celsr2	Mm.39728
s18728	Celsr2	Mm.39728
s14534	Cenpa	Mm.290563
s15154	Cenpa	Mm.290563
s10877	Cenpe	Mm.161470
s19641	Cenpe	Mm.161470
s18863	Cenph	Mm.273502
s00728	Centa1	Mm.347594
s14115	Centb1_predicted	Rn.2165
s04674	Centd1	Mm.244403
s04117	Centg3	Mm.250703
s01860	Cept1	Mm.14816
s03275	Cept1	Mm.14816
s22794	Cer1	Mm.6780
s15521	Cerk	Mm.222685
s18176	Cerk	Mm.222685
s15127	Ces3	Mm.292803
s02511	Cetn2	Mm.24643
s10002	Cetn2	Mm.24643
s24904	Cetn2	Mm.24643
s15320	Cetn3	Mm.12481
s06415	Cfdp	Mm.279437
s06449	Cfdp	Mm.279437
s24334	Cfdp	Mm.279437
s17596	Cfh	Mm.8655
s06582	Cfhl1	Mm.220362
s22672	Cfi	Mm.117180
s14022	Cfl1	Mm.329655
s06419	Cfl2	Mm.276826
s14563	Cfl2	Mm.276826
s09179	Cflar	Mm.268165
s10564	Cflar	Mm.268165
s22925	Cflar	Mm.268165
s12676	Cggbp1	Mm.10160
s17852	Cggbp1	Mm.10160
s16949	Cgref1	Mm.45127
s00201	Ch25h	Mm.30824
s02584	Ch25h	Mm.30824
s23579	Chaf1a	Mm.27609
s17353	Chaf1b	Mm.274222
s06121	Chc1	Mm.255045
s23963	Chc1l	Mm.280068
s12574	Chchd2	Mm.30133
s18824	Chchd2	Mm.30133
s20523	Chchd3	Mm.21501
s11779	Chchd4	Mm.41622
s01504	Chd1	Mm.8137
s10594	Chd1	Mm.8137
s15985	Chd1	Mm.8137
s17995	Chd1	Mm.8137
s03442	Chd1l	Mm.41447
s15419	CHD2	Hs.436764
s18856	CHD2	Hs.436764
s00969	Chd2	Mm.34955
s05851	Chd2	Mm.34955
s01794	Chd3	Mm.178246
s21688	Chd3	Mm.178246
s22928	Chd3	Mm.178246
s05003	Chd4	Mm.333388
s08775	Chd4	Mm.333388
s23098	Chd4	Mm.333388
s17951	Chd8	Rn.98337
s17982	Chdh	Mm.259916
s00272	Chek1	Mm.16753
s03481	Chek1	Mm.16753
s06127	Chek1	Mm.16753
s10401	Chek1	Mm.16753
s17293	Chek1	Mm.16753
s11242	Chek2	Mm.279308
s12758	Chek2	Mm.279308
s21339	Chek2	Mm.279308
s06664	Cherp	Mm.30136
s11704	Ches1	Mm.341980
s17734	Chfr	Mm.30264
s06527	Chi3l1	Mm.38274
s15297	Chi3l3	Mm.4571
s23720	Chi3l3	Mm.4571
s02615	Chka	Mm.225505
s19267	Chka	Mm.225505
s03926	Chkb	Mm.347409
s04275	Chkb	Mm.347409
s10226	Chl1	Mm.251288
s12748	Chm	Mm.257316
s04795	Chmp6	Mm.306673
s14705	Chmp6_predicted	Rn.7707
s15539	Chn1	Mm.257073
s02739	Chordc1	Mm.103534
s16162	Chordc1	Mm.103534
s20699	Chrac1	Mm.23095
s21615	Chrac1	Mm.23095
s05148	Chrm5	Mm.297624
s00482	Chrna1	Mm.4583
s07725	Chrna1	Mm.4583
s11852	Chrna4	Mm.252369
s03287	Chrna5	Mm.103778
s03007	Chrnb1	Mm.86425
s03202	Chrnb1	Mm.86425
s08798	Chrnd	Mm.2811
s12228	Chrnd	Mm.2811
s01109	Chrne	Mm.4980
s11517	Chrne	Mm.4980
s16799	Chrne	Mm.4980
s00528	Chrng	Mm.2810
s02811	Chrng	Mm.2810
s24742	Chst10	Mm.260054
s15661	Chst11	Mm.339050
s15655	Chst12	Mm.28934
s09789	Chst2	Mm.212446
s21220	Chst4	Mm.89207
s09425	Chst5	Mm.25646
s20180	Chst7	Mm.44827
s10616	Chst8	Mm.29380
s05742	Chtf18	Mm.102540
s02260	Chuk	Mm.3996
s10187	Chuk	Mm.3996
s20351	Chuk	Mm.3996
s09083	Cib1	Mm.30217
s12506	Cic	Mm.28833
s19466	Cic	Mm.28833
s24581	Cic	Mm.28833
s00435	Cidea	Mm.449
s00464	Cidea	Mm.449
s22351	Cideb	Mm.10737
s00456	Cipp	Mm.291360
s21538	Cipp	Mm.291360
s22432	Cipp	Mm.291360
s24397	Cipp	Mm.291360
s13630	Cirbp	Mm.17898
s00948	Cish	Mm.4592
s10601	Cish	Mm.4592
s15218	Cish	Mm.4592
s07168	Cited1	Mm.2390
s11005	Cited2	Mm.272321
s06272	Cited4	Mm.272646
s21530	Ciz1	Mm.170508
s19135	Ckap1	Mm.27947
s21064	Ckap2	Mm.22448
s21191	Ckap4	Mm.334999
s01878	Ckb	Mm.16831
s07211	Cklfsf3	Mm.29658
s17202	Cklfsf3	Mm.29658
s05114	Cklfsf6	Mm.28858
s17811	Cklfsf7	Mm.35600
s23913	Cklfsf7	Mm.35600
s08947	Cklfsf8	Mm.150064
s11784	Ckmt1	Mm.252145
s11554	Ckn1	Mm.212208
s14982	Ckn1	Mm.212208
s22659	Cks1	Mm.3049
s07950	Cks1	Mm.353859
s17475	Cks2	Mm.222228
s20520	Clasp1	Mm.138740
s22777	Clasp1	Mm.138740
s05566	Clasp2	Mm.222272
s11573	Clasp2	Mm.222272
s24422	Clasp2	Mm.222272
s00619	Clca1	Mm.275745
s14416	Clca1	Mm.275745
s02970	Clca2	Mm.20897
s01380	Clcn2	Mm.177761
s11974	Clcn3	Mm.259751
s19051	Clcn4-2	Rn.44406
s23791	Clcn4-2	Rn.44406
s20149	Clcn5	Mm.254370
s08645	Cldn10	Mm.104972
s20703	Cldn12	Mm.40132
s20038	Cldn13	Mm.86652
s20164	Cldn13	Mm.86652
s10795	Cldn15	Mm.87202
s04310	Cldn22	Mm.276295
s20696	Cldn3	Mm.158662
s00802	Cldn4	Mm.7339
s11819	Cldn5	Mm.22768
s05824	Cldn6	Mm.86421
s19448	Cldn7	Mm.281896
s12053	Cldn8	Mm.25836
s12099	Clecsf12	Mm.239516
s08100	Clecsf5	Mm.103765
s24155	Clecsf5	Mm.103765
s03987	Clecsf6	Mm.47384
s04541	Clecsf6	Mm.47384
s05496	Clecsf8	Mm.299633
s00466	Clecsf9	Mm.248327
s06227	Clecsf9	Mm.248327
s01493	Clgn	Mm.29683
s06273	Clgn	Mm.29683
s21153	Clgn	Mm.29683
s19468	Clic1	Mm.29524
s08726	Clic4	Mm.257765
s11077	Clic4	Mm.257765
s14718	Clic4	Mm.257765
s02176	Clk	Mm.1761
s05508	Clk	Mm.1761
s20280	Clk2	Mm.288098
s13453	Clk3	Mm.298103
s10091	Clk4	Mm.239354
s21053	Clk4	Mm.239354
s00218	Cln2	Mm.20837
s00373	Cln2	Mm.20837
s05059	Cln2	Mm.20837
s24806	Cln3	Mm.268930
s04217	Cln5	Mm.295289
s20618	Cln6	Mm.283636
s02329	Cln8	Mm.254027
s20591	Cln8	Mm.254027
s08693	Clns1a	Mm.21482
s04146	Clock	Mm.3552
s07272	Clock	Mm.3552
s09735	Clock	Mm.3552
s05812	Clpp	Mm.287892
s08080	Clpp	Mm.287892
s08771	Clpp	Mm.287892
s11043	Clpp	Mm.287892
s15847	Clptm1	Mm.290960
s00310	Clpx	Mm.30088
s11336	Clpx	Mm.30088
s09667	Clstn1	Mm.38993
s01917	Clta	Mm.298875
s08341	Clta	Mm.298875
s08383	Clta	Mm.298875
s10340	Clta	Mm.298875
s04271	Cltb	Mm.290026
s12265	Cltb	Mm.290026
s07129	Cltc	Mm.254588
s07174	Cltc	Mm.254588
s16457	Cltc	Mm.254588
s12581	Cltc	Rn.3589
s14721	Cltc	Rn.3589
s08634	Clu	Mm.200608
s13207	Clu	Mm.200608
s16442	Clu	Mm.200608
s00339	Cmah	Mm.8396
s12375	Cmah	Mm.8396
s10633	Cmas	Mm.3820
s14292	Cmkor1	Mm.6522
s07115	Cml1	Mm.13036
s17606	Cnbp1	Mm.290251
s17648	Cnbp1	Mm.290251
s17844	Cnbp1	Mm.290251
s08642	Cndp2	Mm.29646
s14088	Cndp2	Mm.29646
s04212	Cnih	Mm.3261
s07801	Cnil	Mm.299737
s12426	Cnksr2	Mm.197074
s07039	Cnn1	Mm.4356
s05581	Cnn2	Mm.157770
s14935	Cnn2	Mm.157770
s01257	Cnn3	Mm.275555
s15668	Cnnm2	Mm.306903
s16509	Cnnm2	Mm.306903
s00060	Cnnm3	Mm.256323
s07169	Cnnm4	Mm.45651
s12754	Cno	Mm.46744
s01893	Cnot10	Mm.283708
s05694	Cnot2	Mm.246293
s06004	Cnot2	Mm.246293
s06608	Cnot2	Mm.246293
s17664	Cnot2	Mm.246293
s09130	Cnot4	Mm.214525
s02448	Cnot7	Mm.272551
s13288	Cnot7	Mm.272551
s15303	CNOT8	Hs.26703
s17846	Cnot8	Mm.28910
s21164	Cnot8	Mm.28910
s02524	Cnp1	Mm.15711
s22970	Cnp1	Mm.15711
s05110	Cnr2	Mm.297251
s05263	Cnr2	Mm.297251
s08792	Cntfr	Mm.272210
s01800	Cntn3	Mm.2968
s21692	Coch	Mm.21325
s11788	Cog1	Mm.182445
s07627	Cog2	Mm.240108
s22755	Cog3	Mm.86507
s13214	Cog4	Mm.272930
s05877	Cog5	Mm.173068
s07461	Cog5	Mm.173068
s02604	Cog6	Mm.249548
s04800	Cog8	Mm.288641
s17661	Cog8	Mm.288641
s02019	Coh1	Mm.309250
s19043	Coil	Mm.268004
s07829	Col11a1	Mm.209715
s01668	Col11a2	Mm.20230
s06276	Col13a1	Mm.300931
s10212	Col13a1	Mm.300931
s01798	Col17a1	Mm.1225
s10422	Col17a1	Mm.1225
s15323	Col18a1	Mm.4352
s24596	Col18a1	Mm.4352
s06811	Col19a1	Mm.329196
s21708	Col1a1	Mm.277735
s14612	Col1a2	Mm.277792
s21205	Col1a2	Mm.277792
s02856	Col1a2	Rn.107239
s06913	Col23a1	Mm.154093
s11628	Col23a1	Mm.154093
s03282	Col2a1	Mm.2423
s14654	Col3a1	Mm.249555
s21889	Col3a1	Mm.249555
s23025	Col3a1	Mm.249555
s12579	Col4a1	Mm.738
s15162	Col4a1	Mm.738
s14375	Col4a2	Mm.181021
s21969	Col4a3bp	Mm.24125
s24419	Col4a3bp	Mm.24125
s15386	Col4a5	Mm.286892
s06828	Col5a1	Mm.7281
s01910	Col5a2	Mm.10299
s23534	Col5a2	Mm.10299
s21629	Col6a1	Mm.2509
s17933	Col6a2	Mm.1949
s11081	Col6a3	Mm.7562
s00617	Col7a1	Mm.6200
s00645	Col7a1	Mm.6200
s18447	Col7a1	Mm.6200
s20512	Col7a1	Mm.6200
s20518	Col9a2	Mm.269384
s19736	Col9a3	Mm.141312
s14019	Commd1	Mm.29542
s15773	Commd1	Mm.29542
s22210	Commd1	Mm.29542
s22243	Commd1	Mm.29542
s04137	Commd10	Mm.210734
s05571	Commd2	Mm.21901
s01566	Commd3	Mm.249586
s20029	Commd3	Mm.249586
s12266	Commd4	Mm.41687
s16473	Commd4	Mm.41687
s10831	Commd5	Mm.291716
s24205	Commd7	Mm.294478
s03910	Commd8	Mm.44223
s07043	Commd9	Mm.330424
s10755	Comt	Mm.100940
s07838	Comtd1	Mm.11827
s23179	Copa	Mm.30041
s05943	Copb2	Mm.261735
s14360	Cope	Mm.28668
s21279	Cope	Mm.28668
s00249	Copeb	Mm.275036
s05140	Copeb	Mm.275036
s04067	Copg	Mm.258785
s16486	Copg	Mm.258785
s11581	Copg2as2	Mm.22891
s04118	Cops2	Mm.3596
s11437	Cops2	Mm.3596
s05116	Cops3	Mm.40
s04934	Cops4	Mm.957
s18501	Cops4	Mm.957
s02957	Cops5	Mm.242459
s14905	Cops5	Mm.242459
s17089	Cops5	Mm.242459
s04475	Cops6	Mm.3981
s19579	Cops6	Mm.3981
s02892	Cops7a	Mm.1444
s22099	Cops7a	Mm.1444
s04565	Cops7b	Mm.12973
s03479	Cops8	Mm.119177
s04095	Copz1	Mm.29473
s09272	Copz1	Mm.29473
s10916	Copz1	Mm.29473
s18609	Coq10a	Mm.296876
s03494	Coq3	Mm.5662
s13614	Coq3	Rn.3824
s19635	Coq7	Mm.20634
s23650	Coq7	Mm.20634
s12557	Coro1a	Mm.290482
s19671	Coro1a	Mm.290482
s05926	Coro1b	Mm.276859
s24480	Coro1c	Mm.320560
s00588	Cotl1	Mm.141741
s01001	Cotl1	Mm.141741
s16174	Cotl1	Mm.141741
s06293	Cox17	Mm.27396
s14934	COX4I1	Hs.433419
s17903	COX4I1	Hs.433419
s22582	COX4I1	Hs.433419
s10941	Cox4i1	Mm.2136
s14564	Cox4i1	Mm.2136
s17812	Cox4i1	Mm.2136
s22296	Cox4i1	Mm.2136
s02774	Cox5a	Mm.273403
s15874	Cox5a	Mm.273403
s17741	Cox6a1	Mm.43415
s11961	Cox6a2	Mm.43824
s13394	Cox6b	Mm.400
s14567	Cox6c	Mm.548
s12349	Cox7a2	Mm.3819
s16242	Cox7a2	Mm.3819
s18271	Cox7a2	Mm.3819
s24885	Cox7a2	Mm.3819
s02383	Cox7a2l	Mm.30072
s09022	Cox7a2l	Mm.30072
s04288	Cox7b	Mm.197728
s12085	Cox7c	Mm.43786
s12260	Cox7c	Mm.43786
s10108	Cox8a	Mm.14022
s10152	Cox8a	Mm.14022
s06762	Cp	Mm.13787
s07210	Cp	Mm.13787
s12417	Cp	Mm.13787
s08831	Cpa1	Mm.25377
s12326	Cpb2	Mm.24242
s16166	Cpd	Mm.276736
s16642	Cpd	Mm.276736
s00219	Cpe	Mm.31395
s09565	Cpe	Mm.31395
s11774	Cpeb1	Mm.344373
s08571	Cpeb2	Mm.7233
s08131	Cpeb3	Mm.206779
s02882	Cpeb4	Mm.23178
s14240	Cpeb4	Mm.23178
s05756	Cpne3	Mm.38390
s16087	Cpne3_predicted	Rn.4034
s01433	Cpne5	Mm.39905
s11354	Cpne8	Mm.290991
s13469	Cpne8	Mm.290991
s10147	Cpox	Mm.291519
s00523	Cps1	Mm.343942
s06475	Cpsf2	Mm.716
s15835	Cpsf3	Mm.28790
s12605	Cpsf4	Mm.196884
s13810	Cpt1a	Mm.18522
s14235	Cpt1a	Mm.18522
s01476	Cpt2	Mm.307620
s07219	Cpt2	Mm.307620
s13139	Cpt2	Mm.307620
s20354	Cpxm1	Mm.112701
s02457	Crabp1	Mm.34797
s13793	Crabp1	Mm.34797
s01729	Crabp2	Mm.4757
s06457	Cradd	Mm.17493
s01157	Crat	Mm.20396
s22097	Crat	Mm.20396
s07972	Crb3	Mm.260076
s06616	Crbn	Mm.290085
s00633	Crcp	Mm.18072
s11310	Crcp	Mm.18072
s14179	Crcp	Mm.18072
s12736	Creb3	Mm.12407
s02133	Crebbp	Mm.132238
s07193	Crebbp	Mm.132238
s10076	Crebbp	Mm.132238
s11368	Crebbp	Mm.132238
s15371	Crebbp	Mm.132238
s24874	Crebbp	Mm.132238
s08389	Crebl1	Mm.4068
s13862	Crebl1	Mm.4068
s18784	Crebl1	Mm.4068
s23371	Crebl1	Mm.4068
s08954	Creg	Mm.294885
s14198	Creld1	Rn.6461
s00205	Crem	Mm.5244
s04379	Crem	Mm.5244
s14540	Cri1	Mm.44244
s00068	Crim1	Mm.19271
s04202	Crim1	Mm.19271
s16344	Crip1	Mm.272368
s21748	Crip2	Mm.133825
s15415	Crip3	Mm.25168
s19715	Crip3	Mm.25168
s24794	Crip3	Mm.25168
s02566	Crisp2	Mm.1296
s11864	Crisp2	Mm.1296
s24658	CRK	Hs.511822
s24006	Crk	Mm.280125
s24278	Crk	Mm.280125
s04375	Crk7	Mm.260516
s13731	Crk7	Mm.260516
s14829	Crk7	Mm.260516
s03953	Crlf1	Mm.335584
s02804	Crlf3	Mm.272093
s10770	Crlf3	Mm.272093
s23908	Crlf3	Mm.272093
s24692	Crlf3	Mm.272093
s00882	Crlz1	Mm.88546
s05058	Crlz1	Mm.88546
s22178	Crlz1	Mm.88546
s01114	Crmp1	Mm.290995
s04260	Crmp1	Mm.290995
s12809	Crmp1	Mm.290995
s04353	Crnkl1	Mm.248755
s10272	Crnkl1	Mm.248755
s17912	Crot	Mm.28197
s01825	Crry	Mm.301652
s05730	Crry	Mm.301652
s08473	Crry	Mm.301652
s19610	Crsp2	Mm.17616
s20796	Crsp2	Mm.17616
s01026	Crsp3	Mm.28020
s22594	Crsp3	Mm.28020
s04725	Crsp6	Mm.44151
s24114	Crsp8	Mm.330109
s07788	Crsp9	Mm.24159
s22529	Crsp9	Mm.24159
s14036	Crtac1	Mm.178767
s05259	Crtap	Mm.20904
s07828	Crtap	Mm.20904
s24922	Cry1	Mm.26237
s09822	Cryaa	Mm.1228
s11488	Cryaa	Mm.1228
s25057	Cryab	Mm.178
s10731	Cryba1	Mm.22830
s10531	Cryba4	Mm.40324
s08585	Crybb1	Mm.29488
s12127	Crybb3	Mm.40616
s05612	Crygb	Mm.298885
s17104	Crygc	Mm.18725
s18101	Cryl1	Mm.25539
s11672	Cryz	Mm.235152
s15870	Cryzl1	Mm.109823
s19316	Cryzl1	Mm.109823
s19920	Cryzl1	Mm.109823
s08218	Cs	Mm.58836
s09327	Cs	Mm.58836
s03849	Csad	Mm.296382
s08568	Csad	Mm.296382
s00709	Csda	Mm.299604
s05722	Csda	Mm.299604
s06024	Csda	Mm.299604
s08003	Csda	Mm.299604
s20086	Csda	Mm.299604
s09415	Cse1l	Mm.22417
s07213	Csen	Mm.29653
s25018	Csen	Mm.29653
s00039	Csf1	Mm.795
s07249	Csf1	Mm.795
s14579	Csf1	Mm.795
s02833	Csf1r	Mm.22574
s12020	Csf1r	Mm.22574
s11091	Csf2	Mm.4922
s08671	Csf2rb1	Mm.235324
s16271	Csf2rb2	Mm.1940
s24809	Csf3	Mm.1238
s04265	Csf3r	Mm.271701
s19563	Csf3r	Mm.271701
s19914	Csf3r	Mm.271701
s03977	Csh1	Mm.233151
s04681	Csh1	Mm.233151
s04959	Csh1	Mm.233151
s05896	Csh1	Mm.233151
s06583	Csh1	Mm.233151
s09278	Csh2	Mm.37203
s05855	Csk	Mm.21974
s09546	Csk	Mm.21974
s10861	Csk	Mm.21974
s23055	Csk	Mm.21974
s19354	Csk	Rn.2759
s10931	Csmd1	Mm.172991
s00227	Csnb	Mm.268737
s09931	Csnk1a1	Mm.26908
s12371	Csnk1a1	Mm.26908
s15066	Csnk1a1	Mm.26908
s19595	Csnk1a1	Mm.26908
s21031	Csnk1a1	Mm.26908
s21772	Csnk1a1	Mm.26908
s22931	Csnk1a1	Mm.26908
s24899	Csnk1a1	Mm.26908
s19388	Csnk1d	Mm.216227
s00582	Csnk1e	Mm.30199
s06701	Csnk1e	Mm.30199
s08636	Csnk1e	Mm.30199
s10887	Csnk1e	Mm.30199
s20047	Csnk1e	Mm.30199
s16225	Csnk1g1	Mm.325816
s19944	Csnk1g2	Mm.29873
s12016	Csnk1g3	Mm.264789
s23701	Csnk1g3	Mm.264789
s02011	Csnk2a1	Mm.298893
s03994	Csnk2a1	Mm.298893
s15401	Csnk2a1	Mm.298893
s13099	Csnk2a1	Rn.4231
s20980	Csnk2a1	Rn.4231
s02682	Csnk2a2	Mm.51136
s04222	Csnk2a2	Mm.51136
s04312	Csnk2a2	Mm.51136
s10466	Csnk2a2	Mm.51136
s20780	Csnk2a2	Mm.51136
s20963	Csnk2a2	Mm.51136
s01658	Csnk2b	Mm.26789
s10075	Csnk2b	Mm.26789
s12069	Csnk2b	Mm.26789
s13913	Csnk2b	Mm.26789
s14850	Csnk2b	Mm.26789
s14058	Csnk2b	Rn.11095
s14673	Csnk2b	Rn.11095
s15758	Cspg2	Mm.158700
s12365	Cspg4	Mm.41329
s18543	Cspg6	Mm.14910
s07109	Csrp1	Mm.196484
s11467	Csrp1	Mm.196484
s06898	Csrp2	Mm.2020
s09462	Csrp2	Mm.2020
s20883	Csrp2	Mm.2020
s07879	Csrp2bp	Mm.227925
s10142	Csrp2bp	Mm.227925
s11380	Csrp2bp	Mm.227925
s10252	Csrp3	Mm.17235
s11870	Csrp3	Mm.17235
s09024	Cst3	Mm.4263
s03656	Cstb	Mm.6095
s06962	Cstb	Mm.6095
s15368	Cstf1	Mm.26944
s20379	Cstf2	Mm.67938
s06658	Cstf2t	Mm.22031
s11160	Cstf2t	Mm.22031
s04279	Cstf3	Mm.259876
s04671	Cstf3	Mm.259876
s12620	Ctbp1	Mm.7286
s13964	Ctbp1	Mm.7286
s05413	Ctcf	Mm.269474
s09863	Ctcf	Mm.269474
s14472	Ctdp1	Mm.312894
s24154	Ctdsp1	Mm.165042
s03787	Ctdsp2	Mm.29490
s19106	Ctdsp2	Mm.29490
s21693	Ctdsp2	Mm.29490
s06130	Ctdspl	Mm.28747
s12126	Cte1	Mm.1978
s03571	Ctgf	Mm.1810
s22923	Cth	Mm.28301
s19047	Ctl1	Rn.97686
s09607	Ctla4	Mm.390
s15791	Ctla4	Mm.390
s22671	Ctla4	Mm.390
s24019	Ctnnbl1	Mm.45193
s03659	Ctps	Mm.1815
s21768	Ctps2	Mm.2065
s22441	Ctps2	Mm.2065
s05167	Cts7	Mm.3692
s06150	Cts8	Mm.342861
s03357	Ctsb	Mm.236553
s03395	Ctsb	Mm.236553
s05037	Ctsc	Mm.180056
s05708	Ctsc	Mm.180056
s09374	Ctsc	Mm.180056
s09933	Ctsc	Mm.180056
s07324	Ctsd	Mm.231395
s23883	Ctsd	Mm.231395
s24329	Ctsd	Mm.231395
s24525	Ctsd	Mm.231395
s02900	Ctse	Mm.230249
s13103	Ctse	Mm.230249
s14439	Ctse	Mm.230249
s10122	Ctsf	Mm.29561
s01120	Ctsg	Mm.4858
s06068	Ctsh	Mm.2277
s01924	Ctsk	Mm.272085
s07430	Ctsk	Mm.272085
s09176	Ctsl	Mm.930
s09372	Ctsl	Mm.930
s25029	Ctso	Mm.254642
s19116	Ctss	Mm.3619
s20725	Ctss	Mm.3619
s00009	Ctsz	Mm.156919
s01392	Ctsz	Mm.156919
s04930	Ctsz	Mm.156919
s11610	Ctsz	Mm.156919
s15364	Cttn	Mm.205601
s14578	Cttnbp2	Mm.224189
s03196	Cuedc2	Mm.218848
s07645	Cugbp1	Mm.29495
s09017	Cugbp1	Mm.29495
s14870	Cugbp1	Mm.29495
s20987	Cugbp1	Mm.29495
s07600	Cugbp2	Mm.147091
s18180	Cugbp2	Mm.147091
s19055	Cugbp2	Rn.30004
s03285	Cul1	Mm.87611
s05403	Cul1	Mm.87611
s08407	Cul1	Mm.87611
s14163	Cul1	Mm.87611
s24335	Cul1	Mm.87611
s10337	Cul2	Mm.291707
s02697	Cul3	Mm.12665
s06849	Cul3	Mm.12665
s16427	Cul3	Mm.12665
s20209	Cul3	Mm.12665
s10783	Cul4a	Mm.212861
s13911	Cul4a	Mm.212861
s21987	Cul4a	Mm.212861
s10500	Cul4b	Mm.26885
s11923	Cul4b	Mm.26885
s10315	Cul5	Mm.218910
s23675	Cul5	Mm.218910
s03898	Cul7	Mm.329078
s17665	Cul7	Mm.329078
s11614	Cutl1	Mm.294371
s04873	Cutl1	Mm.345135
s07094	Cutl1	Mm.345135
s11771	Cutl1	Mm.345135
s02756	Cutl2	Mm.332661
s03129	Cutl2	Mm.332661
s02550	Cwf19l1	Mm.276109
s06628	Cwf19l2	Mm.245482
s02167	Cx3cl1	Mm.103711
s10230	Cx3cl1	Mm.103711
s06392	Cx3cr1	Mm.44065
s03596	Cxadr	Mm.66222
s15207	Cxadr	Mm.66222
s05751	Cxcl1	Mm.21013
s00720	Cxcl10	Mm.877
s07654	Cxcl10	Mm.877
s01216	Cxcl12	Mm.303231
s10744	Cxcl12	Mm.303231
s13294	Cxcl12	Mm.303231
s16204	Cxcl12	Rn.54439
s10997	Cxcl13	Mm.10116
s11152	Cxcl13	Mm.10116
s07605	Cxcl14	Mm.30211
s09489	Cxcl14	Mm.30211
s00367	Cxcl15	Mm.64326
s22093	Cxcl15	Mm.64326
s07001	Cxcl16	Mm.340612
s04525	Cxcl4	Mm.332490
s11407	Cxcl4	Mm.332490
s12170	Cxcl7	Mm.293614
s19296	Cxcl7	Mm.293614
s04686	Cxcl9	Mm.766
s10607	Cxcl9	Mm.766
s15390	Cxcr3	Mm.12876
s07827	Cxcr4	Mm.1401
s12857	Cxcr4	Mm.1401
s25036	Cxxc1	Mm.17537
s05957	Cxxc5	Mm.94560
s03407	Cxxc6	Mm.249744
s10003	Cyb5	Mm.31018
s18096	Cyb561	Mm.149403
s12282	Cyb561d2	Mm.24833
s14576	Cyba	Mm.271671
s12206	Cybb	Mm.200362
s06666	Cyc1	Mm.29196
s11179	Cyfip1	Mm.37249
s03150	Cyfip2	Mm.154358
s03666	Cyfip2	Mm.154358
s22881	Cyfip2	Mm.154358
s04551	Cygb	Mm.34598
s13074	Cyhr1	Mm.291710
s19289	Cyhr1	Mm.291710
s12966	Cyld	Mm.24282
s01842	Cyln2	Mm.255138
s06717	Cyln2	Mm.255138
s09504	Cyp11a1	Mm.302865
s16285	Cyp11a1	Mm.302865
s16649	Cyp11a1	Mm.302865
s03700	Cyp17a1	Mm.1262
s05415	Cyp1b1	Mm.214016
s12125	Cyp1b1	Mm.214016
s02980	Cyp21a1	Mm.57192
s18906	Cyp27a1	Mm.85083
s05318	Cyp2a4	Mm.154643
s12044	Cyp2a4	Mm.154643
s16439	Cyp2b20	Mm.218749
s03867	Cyp2b9	Mm.333690
s04728	Cyp2c29	Mm.20764
s06520	Cyp2c29	Mm.20764
s10349	Cyp2d10	Mm.174372
s06386	Cyp2e1	Mm.21758
s09943	Cyp2f2	Mm.4515
s13333	Cyp2j5	Mm.12838
s01673	Cyp2j6	Mm.98200
s23552	Cyp2j6	Mm.98200
s01339	Cyp2s1	Mm.275188
s13110	Cyp39a1	Mm.17991
s03857	Cyp4a10	Mm.10742
s13037	Cyp4a10	Mm.10742
s10590	Cyp4a14	Mm.250901
s14591	Cyp4a14	Mm.250901
s13599	Cyp4f13	Mm.254838
s14074	Cyp4f13	Mm.254838
s16398	Cyp4f14	Mm.10976
s24602	Cyp4f16	Mm.30504
s12885	Cyp4f18	Mm.160020
s14733	Cyp4f18	Mm.160020
s08156	Cyp4v3	Mm.346421
s18319	Cyp4v3	Mm.346421
s07262	Cyp7a1	Mm.57029
s10065	Cyp7b1	Mm.278588
s02228	Cyp8b1	Mm.20889
s10367	Cys1	Mm.52265
s01741	Cysltr1	Mm.287166
s03765	D030007L05Rik	Mm.212539
s07353	D030015G18Rik	Mm.31816
s16478	D030022P06Rik	Mm.144944
s19295	D030022P06Rik	Mm.256720
s13553	D030041N04Rik	Mm.268349
s13390	D030046N04Rik	Mm.235296
s13112	D030049F17Rik	Mm.347809
s09525	D030051D21	Mm.260103
s13656	D030051N19Rik	Mm.17686
s06639	D030056L22	Mm.28101
s22520	D030063E12	Mm.102877
s20504	D030068L24Rik	Mm.102872
s00587	D030074E01Rik	Mm.273769
s22634	D030074E01Rik	Mm.273769
s17382	D0H4S114	Mm.128733
s12186	D10Bur2e	Mm.304382
s20819	D10Bwg0940e	Mm.297971
s16952	D10Bwg1364e	Mm.29802
s21937	D10Bwg1364e	Mm.29802
s02030	D10Bwg1379e	Mm.40491
s13700	D10Ertd214e	Mm.254114
s05182	D10Ertd438e	Mm.199964
s07072	D10Ertd438e	Mm.199964
s02181	D10Ertd447e	Mm.25423
s13970	D10Ertd516e	Mm.203965
s14114	D10Ertd516e	Mm.203965
s09554	D10Ertd610e	Mm.22583
s16816	D10Ertd641e	Mm.21793
s18664	D10Ertd641e	Mm.21793
s01036	D10Ertd718e	Mm.250875
s03380	D10Ertd749e	Mm.62876
s12074	D10Ertd802e	Mm.27651
s22767	D10Ertd802e	Mm.27651
s22761	D10Jhu81e	Mm.268691
s08091	D10Jhu82e	Mm.80609
s16252	D10Ucla1	Mm.41272
s03920	D10Wsu102e	Mm.196210
s04912	D10Wsu102e	Mm.196210
s20053	D10Wsu102e	Mm.196210
s07914	D10Wsu52e	Mm.9257
s04425	D10Wsu93e	Mm.344267
s11402	D11Bwg0280e	Mm.1144
s21324	D11Bwg0280e	Mm.1144
s24631	D11Bwg0280e	Mm.1144
s24788	D11Ertd172e	Mm.28073
s04223	D11Ertd18e	Mm.131618
s02433	D11Ertd416e	Mm.288072
s03848	D11Ertd461e	Mm.22361
s03877	D11Ertd461e	Mm.22361
s01986	D11Ertd497e	Mm.289456
s04954	D11Ertd498e	Mm.35817
s03530	D11Ertd530e	Mm.283410
s04495	D11Ertd530e	Mm.283410
s09670	D11Ertd530e	Mm.283410
s19137	D11Ertd603e	Mm.276504
s24534	D11Ertd636e	Mm.229207
s18985	D11Ertd686e	Mm.264210
s23327	D11Ertd686e	Mm.264210
s05931	D11Ertd707e	Mm.277638
s01922	D11Ertd730e	Mm.28200
s10093	D11Ertd730e	Mm.28200
s17698	D11Ertd730e	Mm.28200
s12348	D11Ertd736e	Mm.266885
s23434	D11Ertd759e	Mm.133342
s18242	D11Ertd99e	Mm.52
s05438	D11Lgp1e	Mm.37308
s19521	D11Lgp2e	Mm.271830
s21187	D11Moh34	Mm.288927
s08097	D11Wsu68e	Mm.301020
s11369	D11Wsu99e	Mm.261620
s15474	D123	Rn.11096
s16051	D123	Rn.11096
s20405	D12Ertd551e	Mm.273755
s07909	D12Ertd553e	Mm.275699
s05676	D12Ertd604e	Mm.273724
s18268	D12Ertd647e	Mm.2121
s21400	D12Ertd647e	Mm.2121
s21735	D12Ertd748e	Mm.255150
s22377	D12Wsu95e	Mm.23808
s07041	D130005A03Rik	Mm.320059
s19777	D130005A03Rik	Mm.320059
s21328	D130009B15Rik	Mm.168666
s23484	D130009B15Rik	Mm.168666
s18829	D130019J16Rik	Mm.103211
s12626	D130026O08Rik	Mm.236401
s06427	D130059B05Rik	Mm.229141
s13619	D130059B05Rik	Mm.229141
s16484	D130059B05Rik	Mm.229141
s05507	D130059P03Rik	Mm.302831
s07867	D130059P03Rik	Mm.302831
s14052	D130062J10Rik	Mm.169789
s02292	D130064H19Rik	Mm.31012
s14156	D130064H19Rik	Mm.31012
s18086	D130072O21Rik	Mm.88364
s05302	D13Ertd275e	Mm.274466
s04342	D13Wsu123e	Mm.260009
s08516	D13Wsu123e	Mm.260009
s03909	D13Wsu14e	Mm.155058
s06289	D13Wsu177e	Mm.157758
s19164	D13Wsu64e	Mm.234944
s06231	D14Abb1e	Mm.247767
s05688	D14Ertd226e	Mm.28876
s07751	D14Ertd231e	Mm.71332
s03553	D14Ertd436e	Mm.287279
s08870	D14Ertd436e	Mm.287279
s17642	D14Ertd436e	Mm.287279
s23724	D14Ertd436e	Mm.287279
s12093	D14Ertd449e	Mm.33344
s14580	D14Ertd449e	Mm.33344
s18455	D14Ertd500e	Mm.202152
s20349	D14Ertd500e	Mm.202152
s20685	D14Ertd581e	Mm.22835
s12812	D14Ertd668e	Mm.205022
s03229	D14Wsu89e	Mm.288693
s05406	D14Wsu89e	Mm.288693
s17188	D14Wsu89e	Mm.288693
s18458	D14Wsu89e	Mm.288693
s19166	D14Wsu89e	Mm.288693
s18969	D15Ertd366e	Mm.33207
s06311	D15Ertd405e	Mm.196630
s11127	D15Ertd417e	Mm.323442
s09962	D15Ertd50e	Mm.352759
s09352	D15Ertd735e	Mm.324695
s02623	D15Ertd747e	Mm.28597
s04951	D15Ertd781e	Mm.28904
s21407	D15Ertd781e	Mm.344848
s11813	D15Ertd785e	Mm.143167
s20074	D15Ertd785e	Mm.143167
s23248	D15Ertd785e	Mm.143167
s03337	D15Mit260	Mm.196480
s22430	D15Mit260	Mm.196480
s18381	D15Wsu75e	Mm.213261
s00181	D16Bwg1494e	Mm.246388
s01357	D16Bwg1494e	Mm.246388
s10249	D16Bwg1547e	Mm.567
s08882	D16Ertd472e	Mm.37332
s06677	D16Ertd480e	Mm.24035
s10820	D16Ertd480e	Mm.24035
s05374	D16Ertd502e	Mm.21473
s09154	D16Ertd519e	Mm.188475
s19922	D16H22S680E	Mm.265990
s02196	D16Wsu109e	Mm.213292
s12325	D16Wsu109e	Mm.213292
s21714	D16Wsu109e	Mm.213292
s04820	D17Ertd288e	Mm.196330
s21320	D17Ertd288e	Mm.196330
s05677	D17Ertd29e	Mm.154696
s00319	D17Ertd441e	Mm.34546
s21695	D17Ertd441e	Mm.34546
s05178	D17Ertd488e	Mm.25923
s24256	D17H6S56E-5	Mm.22506
s08261	D17Wsu104e	Mm.294870
s07491	D17Wsu155e	Mm.303441
s23703	D17Wsu92e	Mm.196577
s17280	D17Wsu94e	Mm.248769
s24404	D18Ertd653e	Mm.125857
s14477	D18Wsu98e	Mm.172411
s18686	D18Wsu98e	Mm.172411
s07200	D19Bwg1357e	Mm.261027
s06252	D19Ertd144e	Mm.29609
s06212	D19Ertd386e	Mm.254169
s00613	D19Ertd652e	Mm.202058
s14086	D19Ertd652e	Mm.202058
s12372	D19Ertd678e	Mm.294908
s15307	D19Ertd678e	Mm.294908
s07006	D19Ertd703e	Mm.284686
s06989	D19Ertd721e	Mm.27839
s18221	D19Ertd721e	Mm.27839
s01138	D19Ertd737e	Mm.290183
s06972	D19Ertd737e	Mm.290183
s12502	D19Wsu12e	Mm.267131
s13303	D19Wsu12e	Mm.267131
s04440	D19Wsu162e	Mm.297791
s11747	D1Bwg0212e	Mm.259421
s15733	D1Bwg0491e	Mm.186943
s20423	D1Bwg1363e	Mm.260577
s00527	D1Ertd251e	Mm.100665
s00767	D1Ertd251e	Mm.100665
s16488	D1Ertd251e	Mm.100665
s19148	D1Ertd251e	Mm.100665
s05848	D1Ertd396e	Mm.289914
s24992	D1Ertd396e	Mm.289914
s02573	D1Ertd448e	Mm.289667
s03989	D1Ertd578e	Mm.30737
s07766	D1Ertd578e	Mm.30737
s19318	D1Ertd578e	Mm.30737
s19754	D1Ertd622e	Mm.12309
s21423	D1Pas1	Mm.108054
s23113	D1Pas1	Mm.108054
s00097	D1Ucla4	Mm.159915
s07269	D1Ucla4	Mm.159915
s11049	D1Wsu40e	Mm.291745
s08325	D230002A01Rik	Mm.238044
s10440	D230016N13Rik	Mm.21686
s15771	D230016N13Rik	Mm.21686
s04408	D230019K20Rik	Mm.131328
s23284	D230019K20Rik	Mm.131328
s23646	D230019K20Rik	Mm.131328
s21601	D230019K24Rik	Mm.247453
s09209	D2Bwg0891e	Mm.195525
s18882	D2Bwg1356e	Mm.264096
s13988	D2Ertd145e	Mm.254530
s17718	D2Ertd145e	Mm.254530
s05412	D2Ertd145e	Mm.330210
s19953	D2Ertd145e	Mm.330210
s06408	D2Ertd357e	Mm.353984
s23859	D2Ertd391e	Mm.28492
s09224	D2Ertd485e	Mm.249405
s20569	D2Ertd485e	Mm.249405
s17249	D2Ertd750e	Mm.252695
s06518	D2Ertd97e	Mm.245948
s17311	D2Ertd97e	Mm.245948
s10925	D2Wsu81e	Mm.4449
s06208	D330013L20Rik	Mm.290916
s19877	D330023L08Rik	Mm.127550
s16480	D330024H06Rik	Mm.25891
s24287	D330034A10Rik	Mm.25225
s09246	D330037H05Rik	Mm.28811
s11582	D330037H05Rik	Mm.28811
s18692	D330037H05Rik	Mm.28811
s22347	D330037H05Rik	Mm.28811
s09896	D330038K10Rik	Mm.159434
s12095	D330038K10Rik	Mm.211963
s22289	D330038K10Rik	Mm.211963
s08061	D330038O06	Mm.41364
s04576	D330050I23Rik	Mm.230853
s04735	D3Ertd194e	Mm.21617
s09260	D3Ertd250e	Mm.259105
s02202	D3Ertd300e	Mm.37356
s06321	D3Ertd300e	Mm.37356
s17538	D3Ertd300e	Mm.37356
s02530	D3Ertd330e	Mm.278922
s05101	D3Ertd330e	Mm.278922
s13695	D3Ertd330e	Mm.278922
s22998	D3Ertd330e	Mm.278922
s02926	D3Ertd711e	Mm.26114
s23619	D3Ertd789e	Mm.40931
s09274	D3Jfr1	Mm.277713
s14325	D3Jfr1	Mm.277713
s18353	D3Jfr1	Mm.277713
s20239	D3Jfr1	Mm.277713
s07661	D3Ucla1	Mm.29702
s07182	D430024F16Rik	Mm.217004
s17166	D430024F16Rik	Mm.217004
s06668	D430025H09Rik	Mm.269413
s15898	D430026P16Rik	Mm.169755
s22475	D430026P16Rik	Mm.169755
s21540	D430038H04Rik	Mm.303036
s24364	D430039N05Rik	Mm.330351
s11929	D4Bwg1540e	Mm.282029
s07631	D4Ertd196e	Mm.244748
s05649	D4Ertd22e	Mm.332006
s06362	D4Ertd421e	Mm.28038
s07356	D4Ertd478e	Mm.28540
s13987	D4Ertd765e	Mm.270783
s07582	D4Ertd89e	Mm.27184
s10570	D4Wsu114e	Mm.250504
s23124	D4Wsu132e	Mm.28207
s21129	D4Wsu53e	Mm.331964
s07440	D530020C15Rik	Mm.34411
s05839	D530033C11Rik	Mm.176347
s12140	D5Bwg0860e	Mm.270469
s01103	D5Ertd110e	Mm.347359
s18905	D5Ertd110e	Mm.347359
s02220	D5Ertd135e	Mm.244719
s05729	D5Ertd33e	Mm.290142
s15296	D5Ertd579e	Mm.26480
s00209	D5Ertd593e	Mm.21965
s22514	D5Ertd606e	Mm.236587
s14366	D5Ertd679e	Mm.185467
s13651	D5Ertd689e	Mm.249474
s05129	D5Wsu178e	Mm.168854
s11762	D5Wsu178e	Mm.168854
s19840	D5Wsu178e	Mm.168854
s09907	D5Wsu46e	Mm.61193
s09400	D630024B06Rik	Mm.265615
s13113	D630028G08Rik	Mm.84328
s24854	D630029K19Rik	Mm.207907
s04387	D630041K24Rik	Mm.132172
s03252	D630048P19Rik	Mm.239583
s03930	D6Ertd245e	Mm.221038
s07152	D6Ertd245e	Mm.221038
s21381	D6Ertd245e	Mm.37361
s21544	D6Ertd32e	Mm.305562
s06576	D6Ertd349e	Mm.344921
s12305	D6Ertd474e	Mm.354898
s18149	D6Ertd527e	Mm.282851
s18967	D6Wsu116e	Mm.28524
s22752	D6Wsu163e	Mm.44228
s14566	D6Wsu176e	Mm.258484
s24062	D6Wsu176e	Mm.258484
s13231	D730003I15Rik	Mm.16927
s20068	D730048J04Rik	Mm.17626
s14161	D7Bwg0611e	Mm.27366
s19100	D7Bwg0611e	Mm.27366
s20753	D7Bwg0611e	Mm.27366
s01605	D7Ertd156e	Mm.274811
s07151	D7Ertd413e	Mm.155687
s15878	D7Ertd413e	Mm.155687
s16465	D7Ertd413e	Mm.155687
s02867	D7Ertd443e	Mm.25414
s01817	D7Ertd445e	Mm.223639
s02840	D7Ertd445e	Mm.223639
s13487	D7Ertd445e	Mm.223639
s02461	D7Ertd458e	Mm.227506
s06264	D7Ertd458e	Mm.227506
s10871	D7Ertd458e	Mm.227506
s03713	D7Ertd462e	Mm.278798
s04418	D7Ertd743e	Mm.43212
s07616	D7Ertd743e	Mm.43212
s17474	D7Ertd743e	Mm.43212
s23565	D7Rp2e	Mm.47904
s06351	D7Wsu128e	Mm.282122
s25028	D7Wsu128e	Mm.282122
s03221	D7Wsu87e	Mm.246240
s12529	D7Wsu87e	Mm.246240
s15169	D7Wsu87e	Mm.246240
s11890	D830039M14Rik	Mm.136116
s06799	D8Ertd233e	Mm.28199
s09885	D8Ertd233e	Mm.28199
s05509	D8Ertd319e	Mm.24117
s11840	D8Ertd325e	Mm.178818
s19165	D8Ertd325e	Mm.178818
s24577	D8Ertd325e	Mm.178818
s07556	D8Ertd354e	Mm.28326
s03177	D8Ertd457e	Mm.289346
s04029	D8Ertd457e	Mm.289346
s04422	D8Ertd531e	Mm.294871
s03518	D8Ertd594e	Mm.235074
s07663	D8Ertd594e	Mm.235074
s11459	D8Ertd633e	Mm.236123
s03634	D8Ertd67e	Mm.350239
s07358	D8Ertd69e	Mm.34348
s08440	D8Ertd69e	Mm.34348
s21471	D8Ertd738e	Mm.200723
s00182	D8Ertd812e	Mm.275720
s05017	D8Ertd812e	Mm.275720
s04670	D8Ertd82e	Mm.244971
s02907	D8Wsu151e	Mm.274894
s17301	D8Wsu49e	Mm.334685
s09181	D930015E06Rik	Mm.28838
s15662	D930036F22Rik	Mm.131941
s11434	D9Ertd280e	Mm.258310
s14236	D9Ertd392e	Mm.268475
s15676	D9Ertd392e	Mm.268475
s15710	D9Ertd660e	Mm.38198
s23451	D9Ertd660e	Mm.38198
s16994	Daam1	Mm.87417
s16253	Daam2	Mm.211275
s08714	Dab2	Mm.240830
s22169	Dab2	Mm.240830
s20041	Dab2ip	Mm.29629
s20438	Dab2ip	Mm.29629
s15497	Dach1	Mm.320593
s08689	Dact1	Mm.46662
s00890	Dad1	Mm.319038
s02947	Dad1	Mm.319038
s17246	Dad1	Mm.319038
s21797	Dad1	Mm.319038
s20611	Daf1	Mm.101591
s01891	Dag1	Mm.7524
s03238	Dag1	Mm.7524
s05659	Dag1	Mm.7524
s07226	Dag1	Mm.7524
s17112	Damp1	Rn.32168
s22702	Damp1	Rn.32168
s00901	Dao1	Mm.20115
s14929	Dao1	Mm.20115
s12604	Dap	Mm.222867
s15647	Dap	Mm.222867
s08000	Dap3	Mm.29028
s07643	Dap4	Rn.11279
s10487	Dapk1	Mm.24103
s02306	Dapk2	Mm.335252
s07807	Dapk2	Mm.335252
s02621	Dapk3	Mm.10294
s23301	Dapk3	Mm.10294
s24057	Dapk3	Mm.10294
s02452	Dapp1	Mm.254835
s22844	Dapp1	Mm.254835
s05732	Dars	Mm.28693
s13046	Dars	Mm.28693
s16136	Dars	Mm.28693
s03296	Daxx	Mm.271809
s09078	Daxx	Mm.271809
s23562	Dazap1	Mm.351488
s02520	Dazap2	Mm.292530
s08123	Dazap2	Mm.292530
s18671	Dazap2	Mm.292530
s19254	Dazap2	Mm.292530
s18770	Dazl	Mm.280641
s22605	Dbi	Mm.2785
s23221	Dbn1	Mm.19016
s01449	Dbnl	Mm.256925
s02985	Dbnl	Mm.256925
s03435	Dbnl	Mm.256925
s12683	Dbnl	Mm.256925
s04465	Dbpht2	Mm.341686
s17455	Dbr1	Mm.31324
s04957	Dbt	Mm.3636
s11926	Dbt	Mm.3636
s01047	Dbx1	Mm.296640
s08744	Dcamkl1	Mm.295263
s15179	Dcamkl1	Mm.295263
s14742	Dcbld1	Mm.62982
s04777	Dcbld2	Mm.37787
s06559	Dcbld2	Mm.37787
s16648	Dcc	Mm.167882
s02877	Dci	Mm.291743
s06298	Dci	Mm.291743
s10528	Dci	Mm.291743
s22822	Dck	Mm.298892
s08790	Dclre1a	Mm.2805
s14922	Dcn	Mm.56769
s23367	Dctd	Mm.121549
s08216	Dctn1	Mm.6919
s13937	Dctn2	Mm.167537
s21757	Dctn2	Mm.167537
s11875	Dctn3	Mm.29025
s12609	Dctn3	Mm.29025
s23841	Dctn3	Mm.29025
s00872	Dctn4	Mm.272801
s24485	Dctn4	Mm.272801
s05719	Dctn5	Mm.27270
s22699	Dctn6	Mm.150373
s21550	Dcxr	Mm.231091
s24737	Ddah1	Mm.234247
s17481	Ddah2	Mm.1457
s06162	Ddb1	Mm.289915
s06904	Ddb1	Mm.289915
s09370	Ddb2	Mm.260747
s11773	Ddb2	Mm.260747
s08946	Ddit3	Mm.110220
s20475	Ddit4	Mm.21697
s22990	Ddit4	Mm.21697
s20674	Ddost	Mm.7236
s00029	Ddr1	Mm.5021
s00813	Ddr1	Mm.5021
s18420	Ddt	Mm.298947
s21125	Ddt	Mm.298947
s18152	Ddx1	Mm.251255
s05271	Ddx10	Mm.133560
s04748	Ddx18	Mm.44219
s21283	Ddx18	Mm.44219
s17336	Ddx19	Mm.287901
s20192	Ddx20	Mm.272826
s21760	Ddx20	Mm.272826
s04920	Ddx21	Mm.25264
s10168	Ddx21	Mm.25264
s05047	Ddx24	Mm.3935
s03627	Ddx25	Mm.291723
s03293	Ddx26	Mm.319684
s19969	Ddx26	Mm.319684
s04412	Ddx27	Mm.295031
s13551	Ddx27	Mm.295031
s09328	Ddx31	Mm.44179
s05396	Ddx39	Mm.28222
s04358	Ddx3x	Mm.289662
s04586	Ddx3x	Mm.289662
s07066	Ddx3x	Mm.289662
s19150	Ddx3x	Mm.289662
s07183	Ddx3y	Mm.302938
s07323	Ddx3y	Mm.302938
s17916	Ddx4	Mm.12818
s08358	DDX41	Hs.274317
s15969	DDX41	Hs.274317
s08941	Ddx41	Mm.205045
s18083	Ddx42	Mm.41367
s22023	Ddx46	Mm.202725
s23638	Ddx47	Mm.166524
s23292	Ddx48	Mm.197555
s00638	Ddx5	Mm.220038
s01699	Ddx5	Mm.220038
s03855	Ddx5	Mm.220038
s18489	Ddx5	Mm.220038
s24258	Ddx5	Mm.220038
s07141	Ddx50	Mm.114116
s10717	Ddx50	Mm.114116
s09339	Ddx52	Mm.280544
s17729	Ddx52	Mm.280544
s19972	Ddx54	Mm.24495
s01048	Ddx55	Mm.281601
s03339	Ddx55	Mm.281601
s20428	Ddx56	Mm.29810
s07493	Ddx58	Mm.86382
s06778	Ddx6	Mm.267061
s02192	Deaf1	Mm.28392
s06521	Deaf1	Mm.28392
s07983	Deb1	Mm.24848
s09042	Decr2	Mm.292869
s20065	Dedd	Mm.270139
s00408	Dedd2	Mm.280594
s19508	Dedd2	Mm.280594
s10054	Def6	Mm.204731
s20324	Def8	Mm.275127
s00533	Defcr-rs1	Mm.326937
s22028	Defcr2	Mm.290589
s24282	Defcr2	Mm.290589
s19299	Defcr6	Mm.290584
s21763	Defcr6	Mm.290584
s24968	Defcr6	Mm.290584
s17604	Defcr9	Mm.290583
s20292	Defcr9	Mm.290583
s13783	Degs	Mm.29648
s15978	Degs	Mm.29648
s23147	Degs	Mm.29648
s09061	Dek	Mm.131150
s24231	Dek	Mm.131150
s12124	Denr	Mm.28549
s01509	Depdc5	Mm.92904
s23977	Depdc5	Mm.92904
s00612	Depdc6	Mm.295397
s12473	Depdc6	Mm.295397
s15801	Depdc6	Mm.295397
s03464	Des	Mm.6712
s21749	Des	Rn.39196
s00675	Dexi	Mm.250665
s15821	Dexi	Mm.353006
s24537	Dffb	Mm.86386
s00258	Dfy	Mm.6393
s01951	Dgat1	Mm.22633
s03180	Dgat1	Mm.22633
s04081	Dgat1	Mm.22633
s16359	Dgat2	Mm.180189
s15243	Dgcr2	Mm.254515
s09959	Dgcr6	Mm.27155
s18626	Dgcr6	Mm.27155
s14380	Dgcr8	Mm.235287
s09499	Dgka	Mm.291235
s24911	Dgka	Mm.291235
s19753	Dgkb	Mm.341406
s01217	Dgkd	Mm.277217
s07964	Dgke	Mm.153695
s01528	Dgkg	Mm.194986
s05696	Dgkh	Mm.102293
s09451	Dgkz	Mm.295226
s16853	Dgkz	Rn.11208
s19439	Dguok	Mm.42234
s20128	Dhcr24	Mm.133370
s03683	Dhcr7	Mm.249342
s16175	Dhcr7	Mm.249342
s23944	Dhcr7	Mm.249342
s15510	Dhdds	Mm.100290
s11431	Dhfr	Mm.23695
s03971	Dhh	Mm.272135
s04061	Dhps	Mm.193086
s10533	Dhrs1	Mm.21623
s19454	Dhrs3	Mm.14063
s14690	Dhrs4	Mm.27427
s15838	Dhrs4	Mm.27427
s19716	Dhrs8	Mm.46019
s22172	Dhrs8	Mm.46019
s11504	Dhrsx	Mm.200161
s02919	Dhx15	Mm.993
s11334	Dhx16	Mm.298300
s14065	Dhx29	Mm.35094
s07816	Dhx30	Mm.276305
s00021	Dhx32	Mm.199223
s00913	Dhx33	Mm.35399
s01529	Dhx35	Mm.45260
s08651	DHX36	Hs.9414
s06834	Dhx36	Mm.224233
s07782	Dhx36	Mm.224233
s09416	Dhx36	Mm.224233
s11397	Dhx37	Mm.296385
s13674	Dhx38	Mm.23705
s17770	Dhx40	Mm.260627
s04846	Dhx8	Mm.28186
s01134	Dhx9	Mm.20000
s01460	Dhx9	Mm.20000
s17817	Dhx9	Mm.20000
s03888	Dia1	Mm.22560
s06866	Diablo	Mm.303537
s11636	Diablo	Mm.303537
s11188	Diap1	Mm.195916
s15964	Diap1	Mm.195916
s16967	Diap1	Mm.195916
s24201	Diap3	Mm.26064
s19553	DIBD1	Hs.120824
s05395	Dibd1	Mm.160035
s10396	Dicer1	Mm.21135
s14910	Dido1	Mm.347619
s00463	Dio1	Mm.148342
s22407	Dio1	Mm.148342
s14652	Dio2	Mm.21389
s21689	Dio3	Mm.154427
s14194	Dio3as	Mm.312896
s23661	Dip2	Mm.33183
s18224	Dip3b	Mm.282985
s07840	Dirc2	Mm.24094
s19188	Disp1	Mm.326525
s20072	DKFZP434B0335	Hs.511979
s23106	DKFZp761G2113	Hs.512651
s00385	Dkk1	Mm.214717
s08378	Dkk1	Mm.214717
s04182	Dkk2	Mm.103593
s16154	Dkk3	Mm.55143
s21676	Dlat	Mm.285076
s23992	Dlat	Mm.285076
s16764	Dlc1	Mm.210875
s24064	Dld	Mm.3131
s01355	Dlg7	Mm.240543
s06154	Dlg7	Mm.240543
s11814	Dlg7	Mm.240543
s09165	Dlgap4	Mm.22094
s24109	Dlgh1	Mm.382
s21376	Dlgh2	Mm.257035
s01375	Dlgh3	Mm.4615
s11587	Dlgh3	Mm.4615
s21115	Dlgh3	Mm.4615
s10455	Dlgh4	Mm.27256
s00777	Dlk1	Mm.157069
s00920	Dlk1	Mm.157069
s16326	Dll1	Mm.4875
s07450	Dlst	Mm.296221
s17568	Dlst	Mm.296221
s23636	Dlst	Mm.296221
s01172	Dlx1	Mm.4543
s12219	Dlx1	Mm.4543
s10693	Dlx5	Mm.4873
s12578	Dmap1	Mm.29142
s00847	Dmd	Mm.275608
s06777	Dmrt2	Mm.275572
s13956	Dmtf1	Mm.22480
s19690	Dmtf1	Mm.22480
s15448	Dmwd	Mm.2852
s11837	Dnahc8	Mm.254797
s24351	Dnahc8	Mm.254797
s03350	Dnaja1	Mm.27897
s04206	Dnaja1	Mm.27897
s09632	Dnaja1	Mm.27897
s15259	Dnaja1	Mm.27897
s03531	Dnaja2	Mm.279692
s15699	Dnaja2	Mm.279692
s18595	Dnaja2	Mm.279692
s03220	Dnaja3	Mm.248337
s11889	Dnaja3	Mm.248337
s15382	Dnaja3	Mm.248337
s12419	Dnaja4	Mm.52319
s00891	Dnajb1	Mm.282092
s04683	Dnajb1	Mm.282092
s00377	Dnajb10	Mm.248776
s10949	Dnajb10	Mm.248776
s19554	Dnajb11	Mm.37516
s00625	Dnajb3	Mm.3075
s11909	Dnajb3	Mm.3075
s17499	Dnajb3	Mm.3075
s17751	Dnajb3	Mm.3075
s09252	Dnajb4	Mm.46746
s01151	Dnajb5	Mm.20437
s09759	Dnajb6	Mm.290110
s12120	Dnajb6	Mm.290110
s02244	Dnajb7	Mm.87433
s21673	Dnajb9	Mm.27432
s24597	Dnajb9	Mm.27432
s02873	Dnajc1	Mm.246674
s16114	Dnajc10	Mm.21762
s21222	Dnajc10	Mm.21762
s04120	Dnajc11	Mm.21353
s08030	Dnajc11	Mm.21353
s04372	Dnajc12	Mm.296380
s08563	Dnajc13	Mm.217256
s12643	Dnajc13	Mm.217256
s22332	DNAJC3	Hs.6019
s01483	Dnajc3	Mm.12616
s02838	Dnajc3	Mm.12616
s10251	Dnajc3	Mm.12616
s16209	Dnajc3	Mm.12616
s16425	Dnajc3	Mm.12616
s07659	Dnajc4	Mm.10721
s02576	Dnajc5	Mm.140761
s02166	Dnajc7	Mm.258140
s06094	Dnajc7	Mm.258140
s20295	Dnajc7	Mm.258140
s06020	Dnajc8	Mm.29685
s13067	Dnajc8	Mm.29685
s13875	Dnajc8	Mm.29685
s20945	Dnajc9	Mm.2871
s17065	Dnajd1	Mm.248046
s12135	Dnalc4	Mm.288159
s01081	Dnase1l2	Mm.29017
s09160	Dnase1l3	Mm.272258
s14990	Dnase2a	Mm.279794
s15841	Dnchc1	Mm.181430
s20339	Dncic2	Mm.249479
s21806	Dncic2	Mm.249479
s03321	Dncl2a	Mm.23693
s20759	Dncl2a	Mm.23693
s21004	Dncl2b	Mm.23114
s00134	Dnclc1	Mm.256858
s12252	Dnclc1	Mm.256858
s12613	Dnclc1	Mm.256858
s18249	Dnclc1	Mm.256858
s13745	Dncli2	Rn.31981
s23099	Dncli2	Rn.31981
s06403	Dnclic1	Mm.128627
s11377	Dnclic1	Mm.128627
s13726	Dnclic1	Mm.128627
s11177	Dner	Mm.292560
s00011	Dnm	Mm.44736
s09190	Dnm	Mm.44736
s20491	Dnm1l	Mm.218820
s10495	Dnm2	Mm.39292
s09611	Dnmt1	Mm.128580
s20055	Dnmt1	Mm.128580
s20966	Dnmt1	Mm.128580
s21547	Dnmt1	Mm.128580
s17578	Dnmt3a	Mm.5001
s17628	Dnmt3a	Mm.5001
s16061	Dnmt3l	Mm.13433
s11933	Dnpep	Mm.24680
s12103	Dntt	Mm.25620
s24160	Dnttip1	Mm.30062
s11472	Doc2a	Mm.275376
s09953	Dock2	Mm.215465
s11025	Dock2	Mm.215465
s14875	Dock2	Mm.215465
s03132	Dock4	Mm.109852
s06215	Dock4	Mm.109852
s22455	Dock4	Mm.109852
s06704	Dock7	Mm.260623
s11482	Dock8	Mm.307840
s02807	Dok1	Mm.156
s04696	Dok1	Mm.156
s19473	Dok1	Mm.156
s15793	Dok2	Mm.243323
s12503	Dok4	Mm.203949
s03742	Dolpp1	Mm.285167
s19046	Dom3z	Mm.275309
s12795	Dorz1	Mm.268925
s15354	Dot1l	Mm.152371
s05893	Dp1	Mm.280075
s13750	Dp1	Mm.280075
s13936	Dp1	Mm.280075
s18201	Dp1	Mm.280075
s10501	Dp1l1	Mm.28147
s09901	Dpagt1	Mm.18353
s12096	Dpep3	Mm.173395
s01814	Dpf2	Mm.2651
s03606	Dpf2	Mm.2651
s15769	Dpf2	Mm.2651
s17358	Dpf2	Mm.2651
s18954	Dpf2	Mm.2651
s22103	Dpf2	Mm.2651
s12521	Dph2l2	Mm.13823
s07350	Dpm1	Mm.279693
s09734	Dpm1	Mm.279693
s10382	Dpm1	Mm.279693
s17532	Dpm1	Mm.279693
s20439	Dpm2	Mm.22001
s16719	Dpm2	Rn.2122
s07878	Dpp3	Mm.234769
s10780	Dpp3	Mm.234769
s11086	Dpp3	Mm.234769
s11267	Dpp4	Mm.1151
s11943	Dpp4	Mm.1151
s05484	Dpp7	Mm.21440
s09690	Dpp8	Mm.202749
s21682	Dpp8	Mm.202749
s22546	Dppa1	Mm.18119
s04263	Dppa2	Mm.27857
s22203	Dppa3	Mm.27982
s18219	Dppa5	Mm.139314
s01037	Dpt	Mm.28935
s10333	Dpys	Mm.275974
s22696	DPYSL2	Hs.173381
s20129	Dpysl2	Mm.235283
s03128	Dpysl3	Mm.8180
s07065	Dpysl3	Mm.8180
s19866	Dr1	Mm.303534
s17569	Drap1	Mm.275446
s02813	Drctnnb1a	Mm.304976
s24770	Drd1ip	Mm.44241
s23054	Drg1	Mm.3250
s00812	Drg2	Mm.41803
s21628	Drpla	Mm.321901
s20448	Drr1	Mm.218676
s00216	Dsc2	Mm.280547
s06470	Dsc2	Mm.280547
s10634	Dsc2	Mm.280547
s20771	Dscr1	Mm.265744
s15973	Dscr1l2	Mm.331970
s14639	Dscr2	Mm.328727
s05630	Dscr3	Mm.7472
s14997	Dscr3	Mm.7472
s09510	Dscr5	Mm.328717
s14903	Dscr6	Mm.42604
s01382	Dsg2	Mm.345891
s01297	Dsg3	Mm.106811
s01983	Dsg3	Mm.106811
s12618	Dsip1	Mm.22216
s22816	Dsip1	Mm.22216
s01442	Dst	Mm.25326
s10189	Dst	Mm.25326
s19331	Dst	Mm.25326
s19631	Dst	Mm.25326
s14554	Dstn	Mm.28919
s08417	Dte	Mm.304252
s00761	Dtna	Mm.94371
s01230	Dtna	Mm.94371
s05187	Dtnb	Mm.286202
s06821	Dtnbp1	Mm.348056
s19887	Dtnbp1	Mm.348056
s04148	Dtprp	Mm.291450
s02763	Dtr	Mm.289681
s19856	Dtr	Mm.289681
s16490	Dtx1	Mm.1645
s05391	Dtx2	Mm.275574
s16317	Dtymk	Mm.250332
s21019	Dtymk	Mm.250332
s14242	Dtymk_predicted	Rn.95
s02242	Dullard	Mm.41678
s00057	Dusp1	Mm.239041
s00785	Dusp1	Mm.239041
s05371	Dusp10	Mm.266191
s11146	Dusp12	Mm.34365
s24843	Dusp14	Mm.240885
s15507	Dusp16	Mm.3994
s16631	Dusp16	Mm.3994
s04027	Dusp19	Mm.306818
s02818	Dusp2	Mm.4729
s18472	Dusp3	Mm.229761
s06907	Dusp4	Mm.170276
s07994	Dusp4	Mm.170276
s19639	Dusp4	Mm.170276
s15828	Dusp6	Mm.1791
s23748	Dusp6	Mm.1791
s23927	Dusp6	Mm.1791
s07505	Dusp9	Mm.16479
s00616	Dutp	Mm.282499
s00747	Dutp	Mm.282499
s17419	Dvl1	Mm.3400
s22108	Dvl2	Mm.5114
s23018	Dvl2	Mm.5114
s11600	DXErtd11e	Mm.24907
s03914	DXImx39e	Mm.28850
s09663	DXImx40e	Mm.288192
s06091	DXImx46e	Mm.142827
s20606	DXImx47e	Mm.194811
s06096	Dyrk1a	Mm.245539
s11939	Dyrk2	Mm.45565
s21962	Dyrk2	Mm.45565
s03126	Dysf	Mm.220982
s24512	Dyt1	Mm.154994
s11400	Dyx1c1	Mm.31817
s00120	E030006K04Rik	Mm.247642
s14349	E030010A14	Mm.86388
s23593	E030013G06Rik	Mm.278572
s09028	E030019O05	Mm.9741
s05889	E030024M05Rik	Mm.5675
s12005	E030026I10Rik	Mm.347677
s09880	E030041M21Rik	Mm.268922
s11224	E030041M21Rik	Mm.268922
s20885	E030045D18Rik	Mm.131917
s19321	E030046B03Rik	Mm.11567
s09733	E130012A19Rik	Mm.24506
s08160	E130012P22Rik	Mm.335229
s03759	E130013N09Rik	Mm.355601
s09166	E130014J05Rik	Mm.99850
s13629	E130016E03Rik	Mm.249437
s19357	E130016I23Rik	Mm.275411
s24548	E130103I17Rik	Mm.176725
s13659	E130107N23Rik	Mm.34483
s09620	E130113K08Rik	Mm.101711
s14762	E130113K08Rik	Mm.101711
s15881	E130119P06Rik	Mm.93636
s19484	E130306I01Rik	Mm.277582
s03557	E130307C13	Mm.154564
s15844	E130307J07Rik	Mm.191459
s17361	E130309D02Rik	Mm.138281
s01946	E130309D14Rik	Mm.274369
s21015	E130309D14Rik	Mm.274369
s16714	E130310N06	Mm.9935
s02488	E130314M08Rik	Mm.243962
s20182	E130314M08Rik	Mm.243962
s03484	E130315B21Rik	Mm.21492
s05898	E130315B21Rik	Mm.21492
s06463	E130318E12Rik	Mm.198119
s24564	E130318E12Rik	Mm.198119
s03032	E230006M18Rik	Mm.24928
s04536	E230011A21Rik	Mm.244233
s23832	E230011A21Rik	Mm.244233
s22104	E230015L20Rik	Mm.214556
s03273	E230022H04Rik	Mm.290804
s15301	E230024E03Rik	Mm.124800
s15000	E230025K15	Mm.17670
s01865	E2f1	Mm.18036
s03959	E2f1	Mm.18036
s01399	E2f2	Mm.307932
s11031	E2f2	Mm.307932
s00157	E2f3	Mm.268356
s21743	E2f3	Mm.268356
s24127	E2f4	Mm.34554
s00817	E2f5	Mm.153415
s03094	E2f5	Mm.153415
s08089	E2f5	Mm.153415
s20603	E2f6	Mm.23296
s04452	E2f7	Mm.11747
s21447	E330005K07Rik	Mm.130843
s21633	E330008O22Rik	Mm.216325
s21042	E330013P04Rik	Mm.245813
s22318	E330013P04Rik	Mm.245813
s11536	E330017A01	Mm.26145
s18303	E330017N17	Mm.252206
s13933	E330021D16Rik	Mm.21182
s18119	E330021D16Rik	Mm.21182
s05908	E330034G19Rik	Mm.2077
s07963	E330034G19Rik	Mm.2077
s12193	E330034G19Rik	Mm.2077
s07277	E330034L11Rik	Mm.316711
s08663	E330034L11Rik	Mm.316711
s05170	E330036I19Rik	Mm.344918
s08960	E330037G11Rik	Mm.173396
s12351	E430007K15Rik	Mm.273990
s13194	E430007K15Rik	Mm.273990
s08739	E430012K20Rik	Mm.290937
s24132	E430012M05Rik	Mm.296441
s09231	E430025E21Rik	Mm.218665
s24979	E430025E21Rik	Mm.218665
s15907	E430025L02Rik	Mm.33498
s23176	E430025L02Rik	Mm.33498
s18098	E430026A01Rik	Mm.29402
s09491	E430033K04Rik	Mm.314030
s05804	E430034L04Rik	Mm.290530
s10289	E430034L04Rik	Mm.290530
s10643	E430034L04Rik	Mm.290530
s10700	E430034L04Rik	Mm.290530
s11438	E430034L04Rik	Mm.290530
s14250	E430034L04Rik	Mm.290530
s18593	E430034L04Rik	Mm.290530
s11445	E430036I04Rik	Mm.35303
s03015	E4f1	Mm.163132
s04574	E4f1	Mm.163132
s10372	E4f1	Mm.163132
s22256	Ear1	Mm.86948
s24995	Ear1	Mm.86948
s10307	Ear11	Mm.153688
s02206	Ear3	Mm.327088
s06674	Ear3	Mm.327088
s12938	Eat2	Mm.57009
s11946	Ebag9	Mm.287896
s16416	Ebag9	Mm.287896
s23387	Ebag9	Mm.287896
s00498	Ebf1	Mm.255321
s10312	Ebf1	Mm.255321
s05698	Ebf2	Mm.319947
s09375	Ebf3	Mm.258708
s18907	Ebf4	Mm.32582
s23148	EBI2	Hs.784
s02468	Ebi3	Mm.256798
s22638	Ebi3	Mm.256798
s05088	Ebna1bp2	Mm.29906
s06795	Ebp	Mm.27183
s11815	Ebp	Mm.27183
s16755	Ebpl	Mm.22758
s15257	Ece1	Mm.274463
s18063	Ece1	Mm.274463
s23727	Ece1	Mm.274463
s20847	Ecgf1	Mm.287977
s17980	Ech1	Mm.349610
s10929	Ech1	Mm.291776
s24015	Ech1	Mm.291776
s24852	Echdc1	Mm.41728
s10216	Echs1	Mm.24452
s24497	Ecm1	Mm.3433
s03046	Ect2	Mm.261453
s09483	Ect2	Mm.261453
s07677	Edem1	Mm.21596
s24671	Edem1	Mm.21596
s18989	Edf1	Mm.29945
s14803	Edg1	Mm.982
s21901	Edg1	Mm.982
s08702	Edg2	Mm.4772
s18288	Edg2	Mm.4772
s19577	Edg2	Mm.4772
s02217	Edg3	Mm.136736
s22882	Edg3	Mm.136736
s04165	Edg4	Mm.23253
s18935	Edg5	Mm.46493
s19157	Edg5	Mm.46493
s01797	Edg6	Mm.33065
s12562	Edg6	Mm.33065
s14341	Edg7	Mm.155520
s18787	Ednra	Mm.283168
s00970	Ednrb	Mm.229532
s07853	Ednrb	Mm.229532
s14334	Eea1	Mm.210035
s05235	Eed	Mm.18203
s23033	Eed	Mm.18203
s03615	Eef1a1	Mm.335315
s04726	Eef1a1	Mm.335315
s04885	Eef1a1	Mm.335315
s05441	Eef1a1	Mm.335315
s07481	Eef1a1	Mm.335315
s12694	Eef1a1	Mm.335315
s13354	Eef1a1	Mm.335315
s14359	Eef1a1	Mm.335315
s14671	Eef1a1	Mm.335315
s16206	Eef1a1	Mm.335315
s17035	Eef1a1	Mm.335315
s18110	Eef1a1	Mm.335315
s21387	Eef1a1	Mm.335315
s21711	Eef1a1	Mm.335315
s22191	Eef1a1	Mm.335315
s22269	Eef1a1	Mm.335315
s25043	Eef1a1	Mm.335315
s10265	Eef1b2	Mm.2718
s24060	Eef1b2	Mm.2718
s08850	Eef1d	Mm.258927
s17141	Eef1e1	Mm.36683
s06541	Eef1g	Mm.247762
s15563	Eef1g	Mm.247762
s22869	Eef1g	Mm.247762
s24829	Eef1g	Mm.247762
s24915	Eef1g	Mm.247762
s24935	Eef1g	Mm.247762
s25025	Eef1g	Mm.247762
s03381	Eef2	Mm.289431
s15535	Eef2	Mm.289431
s17327	Eef2	Mm.289431
s17523	Eef2	Mm.289431
s24848	Eef2	Mm.289431
s05905	Eef2k	Mm.25997
s20751	Eef2k	Mm.354943
s08639	Eefsec	Mm.333237
s12606	Eefsec	Mm.333237
s22339	Eefsec	Mm.333237
s13821	Efemp2	Mm.276367
s14666	Efemp2	Mm.276367
s17660	Efemp2	Mm.276367
s20530	Efemp2	Mm.276367
s20163	EFG2	Hs.171055
s15905	Efhd1	Mm.247951
s15715	Efhd2	Mm.17917
s23081	Efhd2	Mm.17917
s11817	Efna1	Mm.15675
s21445	Efna5	Mm.7978
s24517	Efna5	Mm.7978
s22982	Efnb3	Mm.249637
s05966	Efs	Mm.236438
s17641	Eftud1	Mm.238020
s04270	EG209550	Mm.341257
s00623	EG226654	Mm.46366
s02611	EG226654	Mm.46366
s23494	EG226957	Mm.25966
s17669	EG245263	Mm.291161
s24214	EG382639	Mm.11350
s03366	EG434233	Mm.334198
s23023	EG626058	Mm.31556
s09549	EG664889	Mm.325052
s24344	EG665033	Mm.39826
s00177	EG665467	Mm.354730
s08023	EG666009	Mm.44184
s14626	EG666190	Mm.278948
s03946	EG667727	Mm.352248
s12258	EG668033	Mm.327235
s21276	Egfl5	Mm.251188
s08969	Egln1	Mm.140619
s23196	Egln1	Mm.140619
s13849	Egln2	Mm.29978
s18512	Egln2	Mm.29978
s02598	Egr1	Mm.181959
s08068	Egr1	Mm.181959
s14213	Egr1	Mm.181959
s01994	Egr2	Mm.290421
s19522	Egr3	Mm.103737
s20148	Egr3	Mm.103737
s05685	Ehd1	Mm.30169
s14424	Ehd3	Mm.18526
s17490	Ehd3	Mm.18526
s05674	Ehd4	Mm.132226
s21467	Ehd4	Mm.132226
s08820	Ehf	Mm.10724
s14589	Ehf	Mm.10724
s00537	Ehhadh	Mm.28100
s16621	Ehmt1	Mm.24176
s01948	Ei24	Mm.4337
s07688	Eif1a	Mm.262037
s09203	Eif1a	Mm.262037
s09836	Eif1a	Mm.262037
s22589	Eif1a	Mm.262037
s15383	Eif1ay	Mm.294623
s15926	Eif1ay	Mm.294623
s24257	Eif2ak1	Mm.332821
s16608	Eif2ak3	Mm.23375
s21793	Eif2ak4	Mm.26931
s07259	Eif2b1	Mm.28839
s21639	Eif2b2	Mm.29041
s05213	Eif2b3	Mm.34612
s07949	Eif2b4	Mm.29394
s12243	Eif2b4	Mm.29394
s08004	Eif2b5	Mm.233855
s09373	Eif2b5	Mm.233855
s23261	Eif2c1	Mm.30800
s20297	Eif2c2	Mm.274482
s20825	Eif2s1	Mm.196220
s06141	Eif2s2	Mm.330690
s06982	Eif2s2	Mm.330690
s08360	Eif2s2	Mm.330690
s18409	Eif2s2	Mm.330690
s16334	Eif2s3x	Mm.218851
s13893	Eif2s3x	Rn.87025
s21491	Eif2s3y	Mm.250909
s06163	Eif3b	Mm.21671
s14347	Eif3b	Mm.21671
s10798	Eif3s1	Mm.354769
s01698	Eif3s10	Mm.2238
s04402	Eif3s10	Mm.2238
s04853	Eif3s10	Mm.2238
s05741	Eif3s10	Mm.2238
s05755	Eif3s10	Mm.2238
s08599	Eif3s10	Mm.2238
s15590	Eif3s10	Mm.2238
s21697	Eif3s10	Mm.2238
s03979	Eif3s2	Mm.250874
s12438	Eif3s2	Mm.250874
s17194	Eif3s2	Mm.250874
s21867	Eif3s3	Mm.289800
s22353	Eif3s3	Mm.289800
s07172	Eif3s4	Mm.260064
s24983	Eif3s4	Mm.260064
s07673	Eif3s5	Mm.182962
s07105	Eif3s6	Mm.289992
s09470	Eif3s6ip	Mm.206404
s21984	Eif3s6ip	Rn.22102
s22806	Eif3s6ip	Rn.22102
s21082	Eif3s7	Mm.3955
s19989	EIF3S8	Hs.388163
s24370	Eif3s8	Mm.22776
s02410	Eif4a1	Mm.328549
s02606	Eif4a1	Mm.328549
s02802	Eif4a1	Mm.328549
s04007	Eif4a1	Mm.328549
s06839	Eif4a2	Mm.260084
s17599	Eif4a2	Mm.260084
s21198	Eif4a2	Mm.260084
s03916	Eif4b	Mm.290022
s05270	Eif4b	Mm.290022
s15253	Eif4b	Mm.290022
s23643	Eif4b	Mm.290022
s03510	Eif4e	Mm.3941
s04819	Eif4e	Mm.3941
s14388	Eif4e	Mm.3941
s20695	Eif4e	Mm.3941
s21527	Eif4e	Mm.3941
s13655	Eif4ebp1	Mm.6700
s23362	Eif4ebp1	Mm.6700
s12481	Eif4ebp2	Mm.259516
s23921	Eif4el3	Mm.227183
s03005	Eif4enif1	Mm.255649
s04264	Eif4enif1	Mm.255649
s18230	Eif4enif1	Mm.255649
s11648	EIF4G1	Hs.433750
s21929	EIF4G1	Hs.433750
s06491	Eif4g1	Mm.260256
s23489	Eif4g1	Mm.260256
s00290	Eif4g2	Mm.185453
s03506	Eif4g2	Mm.185453
s03702	Eif4g2	Mm.185453
s09555	Eif4g2	Mm.185453
s13998	Eif4g2	Mm.185453
s17321	Eif4g2	Mm.185453
s17619	Eif4g2	Mm.185453
s21970	EIF4G3	Hs.402697
s21261	Eif4g3	Mm.268903
s04273	Eif5	Mm.271222
s24881	Eif5	Rn.40123
s22157	Eif5a	Mm.196607
s21415	Eif5a2	Mm.193670
s07599	Eif5b	Mm.260943
s11092	Eif5b	Mm.260943
s16358	Eif5b	Mm.260943
s21501	Eif5b	Mm.260943
s23502	Ela1	Mm.2131
s00168	Ela2	Mm.45316
s22747	Elac1	Mm.50642
s04929	Elac2	Mm.157711
s13836	Elac2	Mm.157711
s04390	Elavl1	Mm.119162
s05974	Elavl1	Mm.119162
s07971	Elavl1	Mm.119162
s20688	Elavl1	Mm.119162
s00427	Elavl2	Mm.3823
s00664	Elavl2	Mm.3823
s03290	Elavl2	Mm.3823
s22991	Elavl2	Mm.3823
s13985	Elavl3	Mm.276030
s11164	Elavl4	Mm.3970
s10151	Elf1	Mm.301204
s14253	Elf1	Mm.301204
s00018	Elf2	Mm.131038
s02341	Elf3	Mm.3963
s16384	Elk1	Mm.347420
s03552	Elk3	Mm.4454
s04680	Elk3	Mm.4454
s11669	Elk3	Mm.4454
s20089	Ell	Mm.271973
s22958	Ell2	Mm.21288
s24884	Ell2	Mm.21288
s22947	Ell3	Mm.330522
s11707	Elmo1	Mm.214934
s21518	Elmo2	Mm.35064
s03113	Elovl1	Mm.282096
s24253	Elovl2	Mm.2567
s24238	Elovl3	Mm.21806
s16303	Elovl5	Mm.19130
s06261	Elovl6	Mm.314113
s08660	Elovl6	Mm.314113
s16661	Elovl6	Mm.314113
s22387	Elovl6	Mm.314113
s15047	Elp3	Mm.29719
s15114	Elp4	Mm.33870
s07596	Eltd1	Mm.331440
s04834	Elys	Mm.128165
s06263	Emb	Mm.274926
s06278	Emb	Mm.274926
s06112	Emcn	Mm.27343
s10443	Emd	Mm.18892
s11498	Emd	Mm.18892
s14943	Emd	Mm.18892
s18685	Emd	Mm.18892
s09429	Emid1	Mm.840
s14218	Emilin1	Mm.286375
s15283	Emilin2	Mm.23462
s24765	Emilin3	Mm.330747
s24863	Emilin3	Mm.330747
s04788	Eml2	Mm.154121
s18310	Eml4	Mm.295565
s10405	Emp1	Mm.182785
s00199	Emp3	Mm.20829
s00262	Emr1	Mm.2254
s03240	Emr1	Mm.2254
s11996	Emr4	Mm.210497
s12357	Emx2	Mm.245394
s16597	Emx2	Mm.245394
s19172	En2	Mm.4298
s11873	Enah	Mm.87759
s00388	Endog	Mm.259967
s11528	Endog	Mm.259967
s20607	Endogl1	Mm.101578
s23522	Endogl1	Mm.101578
s01447	Eng	Mm.225297
s01616	Eno1	Mm.70666
s03576	Eno1	Mm.70666
s03772	Eno1	Mm.70666
s03153	Eno3	Mm.251322
s00150	Enpp1	Mm.27254
s08044	Enpp1	Mm.27254
s12271	Enpp1	Mm.27254
s12441	Enpp2	Mm.250256
s13899	Enpp2	Mm.250256
s20546	Enpp2	Mm.250256
s24222	Enpp3	Mm.194888
s16615	Enpp5	Mm.30145
s13777	Ensa	Mm.241365
s18573	Ensa	Rn.23442
s09409	ENSMUSG00000048936	Mm.329801
s16185	ENSMUSG00000053178	Mm.129815
s09944	ENSMUSG00000060893	Mm.124738
s19207	ENSMUSG00000065522	Mm.30815
s02819	ENSMUSG00000073783	Mm.166919
s06435	Entpd1	Mm.2824
s06934	Entpd1	Mm.2824
s08543	Entpd1	Mm.2824
s11656	Entpd1	Mm.2824
s03164	Entpd2	Mm.298775
s01097	Entpd5	Mm.10211
s06659	Entpd5	Mm.10211
s08041	Entpd5	Mm.10211
s04219	Entpd7	Mm.296789
s05928	Entpd8	Mm.177551
s08842	Eomes	Mm.200692
s11731	Ep400	Mm.348016
s02391	Epas1	Mm.1415
s04283	Epas1	Mm.1415
s05588	Epb4.1l1	Mm.20852
s06282	Epb4.1l1	Mm.20852
s10856	Epb4.1l2	Mm.210413
s13465	Epb4.1l2	Mm.210413
s01000	Epb4.1l3	Mm.131135
s08173	Epb4.1l3	Mm.131135
s00235	Epb4.1l4a	Mm.3465
s02916	Epb4.1l4a	Mm.3465
s00864	Epb4.1l4b	Mm.28217
s14244	Epb4.1l4b	Mm.28217
s02569	Epb4.1l5	Mm.253156
s03821	Epb4.1l5	Mm.253156
s04648	Epb4.1l5	Mm.253156
s07839	Epb7.2	Mm.295284
s09790	Epb7.2	Mm.295284
s19803	Epc1	Mm.20828
s16125	Epc2	Mm.29167
s21088	Epc2	Mm.29167
s01185	Epha1	Mm.133330
s19543	Epha1	Mm.133330
s09777	Epha2	Mm.2581
s13078	Epha3	Mm.1977
s03225	Ephb1	Mm.22897
s06653	Ephb4	Mm.34533
s20600	Ephb6	Mm.271976
s24563	Ephx1	Mm.9075
s13307	Ephx2	Mm.15295
s14819	Ephx2	Mm.15295
s10295	Epim	Mm.260716
s18806	Epim	Mm.260716
s20420	Epm2aip1	Mm.209005
s01458	Epn1	Mm.3091
s07123	Epn2	Mm.139695
s12965	Epn2	Mm.139695
s16229	Epn2	Mm.139695
s24149	Epn2	Mm.139695
s00122	Epor	Mm.2653
s08181	Eppb9	Mm.261226
s07564	Eprs	Mm.154511
s13089	Eprs	Mm.154511
s06844	Eps15	Mm.22627
s10400	Eps15	Mm.22627
s15756	Eps15	Mm.22627
s13116	Eps15-rs	Mm.288894
s01104	Eps8	Mm.235346
s03253	Eps8l2	Mm.27451
s15961	Eral1	Mm.21096
s02386	Erbb2	Mm.290822
s06712	Erbb2	Mm.290822
s03138	Erbb2ip	Mm.277354
s17163	Erbb2ip	Mm.277354
s10773	Erbb3	Mm.29023
s06682	Ercc1	Mm.280913
s08598	Ercc1	Mm.280913
s18182	Ercc3	Mm.282335
s12553	Ercc4	Mm.287837
s14337	Ercc4	Mm.287837
s17607	Ercc5	Mm.2213
s07077	Erf	Mm.8068
s23508	Erf	Mm.8068
s01439	Erh	Mm.246551
s07110	Erh	Mm.246551
s17857	Erh	Mm.246551
s04659	Ern1	Mm.276007
s07683	Ern1	Mm.276007
s21185	Ern1	Mm.276007
s24960	Ern1	Mm.276007
s18726	Erp29	Mm.154570
s22110	Es1	Mm.88078
s04532	Es2el	Mm.256480
s18579	Es2el	Mm.256480
s17352	Es31	Mm.295534
s07760	Esam1	Mm.41751
s07704	Esd	Mm.38055
s19367	Espl1	Mm.288324
s24200	Espl1	Mm.288324
s03526	Espn	Mm.264215
s11250	Esr1	Mm.9213
s21354	Esr1	Mm.9213
s22012	Esr1	Mm.9213
s22545	Esr1	Mm.9213
s00298	Esrra	Mm.260481
s05323	Esrra	Mm.260481
s01740	Esrrbl1	Mm.241276
s19415	Etf1	Rn.98549
s07969	Etf1	Mm.329353
s15635	Etfa	Mm.290853
s13401	Etfb	Mm.30200
s20391	Etfb	Mm.30200
s22123	Etfdh	Mm.28336
s14009	Ethe1	Mm.346919
s02208	Etnk1	Mm.272548
s22240	Etnk1	Mm.272548
s21175	Etnk1_predicted	Rn.7630
s22338	Etnk1_predicted	Rn.7630
s17635	Etnk2	Mm.52111
s13264	Etohi2	Mm.293142
s19441	Etohi2	Mm.293142
s10083	Etos1	Mm.296952
s01742	Ets1	Mm.292415
s24613	Ets1	Mm.292415
s19525	Ets1	Rn.88756
s23253	Ets1	Rn.88756
s04892	Ets2	Mm.290207
s24536	Etv5	Mm.155708
s11446	Etv6	Mm.269995
s11642	Etv6	Mm.269995
s15245	Etv6	Mm.269995
s17396	Evc2	Mm.25506
s22090	Ever2	Mm.116675
s08777	Evi1	Mm.56965
s12327	Evi1	Mm.56965
s22084	Evi1	Mm.56965
s00492	Evi2a	Mm.164948
s11211	Evi2a	Mm.164948
s00782	Evi5	Mm.35796
s10359	Evi5	Mm.35796
s00239	Evl	Mm.238841
s12551	Evl	Mm.238841
s12761	Evl	Mm.238841
s19411	Evl	Mm.238841
s16157	Evpl	Mm.293683
s06416	Ewsh	Mm.142822
s23385	Ewsh	Mm.142822
s02729	Exo1	Mm.283046
s08859	Exo1	Mm.283046
s10812	Exoc7	Mm.22530
s16831	Exoc7	Mm.22530
s05646	Exosc1	Mm.289086
s13195	Exosc3	Mm.275788
s06456	Exosc4	Mm.322752
s07407	Exosc5	Mm.27853
s02773	Exosc6	Mm.347992
s08045	Exosc7	Mm.41562
s15049	Exosc8	Mm.29253
s18498	Expi	Mm.1650
s09021	Ext1	Mm.1424
s07044	Ext2	Mm.4336
s23188	Extl3	Mm.103748
s07392	Eya2	Mm.282719
s08040	Eya3	Mm.227733
s02144	Eya4	Mm.332128
s13901	Ezh1	Mm.5027
s01379	Ezh2	Mm.246688
s10213	Ezh2	Mm.246688
s19653	Ezh2	Mm.246688
s10253	F10	Mm.262589
s18278	F11r	Mm.294882
s21209	F11r	Mm.294882
s07108	F13b	Mm.30105
s07696	F13b	Mm.30105
s02293	F2r	Mm.24816
s09332	F2rl1	Mm.1614
s06597	F3	Mm.273188
s10520	F3	Mm.273188
s24410	F630043A04Rik	Mm.30173
s21773	F630045L20Rik	Mm.330538
s23629	F630045L20Rik	Mm.330538
s15659	F730004D16Rik	Mm.277387
s10562	F730011J02	Mm.41072
s18798	F730014I05Rik	Mm.241134
s18931	F730014I05Rik	Mm.241134
s20253	F730014I05Rik	Mm.241134
s12897	F730047E07Rik	Mm.152855
s11538	F8	Mm.1805
s23563	F830010I22Rik	Mm.337820
s08583	F830021D11Rik	Mm.291291
s20525	F830029L24Rik	Mm.272185
s24776	F830029L24Rik	Mm.272185
s23064	F8a	Mm.165807
s00514	Faah	Mm.256025
s00597	Faah	Mm.256025
s13054	Fabp1	Mm.22126
s23117	Fabp2	Mm.28398
s00281	Fabp3	Mm.22220
s10750	Fabp3	Mm.22220
s17803	Fabp3	Mm.22220
s18611	Fabp3	Mm.22220
s00133	Fabp4	Mm.582
s23902	Fabp4	Mm.582
s03001	Fabp5	Mm.741
s23469	Fabp5	Mm.741
s07480	Fabp7	Mm.3644
s23412	Fadd	Mm.5126
s02331	Fads1	Mm.30158
s13519	Fads1	Mm.30158
s15675	Fads1	Mm.30158
s06919	Fads2	Mm.38901
s13222	Fads2	Mm.38901
s16502	Fads2	Mm.38901
s20031	Fads2	Mm.38901
s02189	Fads3	Mm.253875
s23677	Fads3	Mm.253875
s16036	Faf1	Mm.3722
s22126	Faf1	Mm.3722
s25052	Fah	Mm.3798
s10535	Faim	Mm.74605
s03361	Falz	Mm.343986
s23719	Falz	Mm.343986
s15992	Fam38a_predicted	Rn.20892
s00987	Fanca	Mm.6536
s10704	Fancc	Mm.126106
s12309	Fancc	Mm.126106
s08387	Fancd2	Mm.160061
s18076	Fancd2	Mm.160061
s17047	Fance	Mm.201859
s14230	Fancg	Mm.23122
s05032	Farp1	Mm.223980
s17411	Farsla	Mm.292517
s09678	Farslb	Mm.28922
s01150	Fasn	Mm.236443
s05911	Fasn	Mm.236443
s16418	Fasn	Mm.236443
s17399	Fastk	Mm.28123
s00397	Fath	Mm.27365
s04142	Fath	Mm.27365
s10743	Fath	Mm.27365
s02411	Fau	Mm.329631
s20997	Fau	Mm.329631
s21477	Fau	Mm.329631
s22831	Fau	Mm.329631
s04034	Fbl	Mm.4595
s20070	Fbl	Mm.4595
s10890	Fbln2	Mm.249146
s21736	Fbln2	Mm.249146
s16958	Fbln5	Mm.288381
s07393	Fbn1	Mm.271644
s18994	Fbn1	Mm.271644
s14113	Fbp2	Mm.289741
s14897	Fbxl10	Mm.86406
s18667	Fbxl10	Mm.86406
s01784	Fbxl11	Mm.255929
s12416	Fbxl11	Mm.255929
s15803	Fbxl11	Mm.255929
s02265	Fbxl12	Mm.24608
s19858	Fbxl14	Mm.125477
s22522	Fbxl14	Mm.125477
s03547	Fbxl18	Mm.89753
s24207	Fbxl20	Mm.218350
s20656	Fbxl3a	Mm.214746
s06624	Fbxl5	Mm.25794
s09189	Fbxl5	Mm.25794
s07567	Fbxl6	Mm.275279
s18650	Fbxl6	Mm.275279
s21953	Fbxl6	Mm.275279
s23496	Fbxl6	Mm.275279
s09675	Fbxo13	Mm.329156
s11760	Fbxo15	Mm.28369
s18398	Fbxo15	Mm.28369
s19060	Fbxo15	Mm.28369
s09397	Fbxo16	Mm.65308
s24242	Fbxo18	Mm.24088
s00624	Fbxo2	Mm.262287
s18402	Fbxo22	Mm.276429
s19112	Fbxo23	Mm.32883
s11666	Fbxo25	Mm.37950
s14957	Fbxo25	Mm.37950
s19059	Fbxo3	Mm.143768
s23472	Fbxo3	Mm.143768
s24170	Fbxo3	Mm.143768
s23182	Fbxo30	Mm.276229
s10432	Fbxo33	Mm.311026
s03163	Fbxo34	Mm.11935
s13932	Fbxo34	Mm.11935
s18481	Fbxo36	Mm.27888
s06187	Fbxo38	Mm.21295
s07067	Fbxo5	Mm.197520
s00905	Fbxo6b	Mm.27445
s10875	Fbxo6b	Mm.27445
s11609	Fbxo6b	Mm.27445
s09254	Fbxo7	Mm.44236
s00774	Fbxo8	Mm.251174
s20191	Fbxo8	Mm.251174
s04160	Fbxo9	Mm.28584
s13431	Fbxo9	Mm.28584
s22789	Fbxo9	Mm.28584
s05027	Fbxw1b	Mm.28017
s08569	Fbxw2	Mm.4465
s24988	Fbxw5	Mm.29170
s22356	Fbxw7	Mm.196475
s03884	Fcer1g	Mm.22673
s06522	Fcer1g	Mm.22673
s03258	Fcer2a	Mm.1233
s02878	Fcgr1	Mm.150
s25080	Fcgr1	Mm.150
s01803	Fcgr2b	Mm.22119
s12369	Fcgr2b	Mm.22119
s17832	Fcgr2b	Mm.22119
s20411	Fcgrt	Mm.3303
s13990	Fcho1	Mm.22025
s18993	Fcho1	Mm.22025
s16729	Fchsd2	Mm.29833
s21274	Fchsd2	Mm.29833
s20735	Fcmd	Mm.247210
s07665	Fcna	Mm.10510
s13111	Fcna	Mm.10510
s22379	Fcna	Mm.10510
s21808	Fcnb	Mm.182935
s14018	Fcrl3	Mm.251254
s05964	Fdft1	Mm.343538
s23274	Fdft1	Mm.343538
s02318	Fdps	Mm.39472
s17190	Fdps	Mm.39472
s16566	Fdps	Rn.2848
s24430	Fdps	Rn.2848
s03706	Fdx1	Mm.1061
s04304	Fdxr	Mm.4719
s17232	Fdxr	Mm.4719
s12358	Fech	Mm.1070
s13658	Fech	Mm.1070
s01978	Fem1a	Mm.290813
s03143	Fem1a	Mm.290813
s09035	Fem1a	Mm.290813
s21063	Fem1a	Mm.290813
s07140	Fem1b	Mm.24069
s12411	Fem1b	Mm.24069
s19817	Fem1b	Mm.24069
s23012	Fem1c	Mm.30654
s11220	Fem1c	Mm.38249
s03375	Fen1	Mm.307998
s02498	Fes	Mm.48757
s16814	Fez1	Mm.5264
s24215	Fez2	Mm.236835
s10993	Fgb	Mm.30063
s07512	Fgd2	Mm.279187
s07727	Fgd6	Mm.269596
s09552	Fgf1	Mm.241282
s12455	Fgf10	Mm.317323
s01184	Fgf12	Mm.7996
s13974	Fgf13	Rn.15709
s10834	Fgf15	Mm.3904
s09643	Fgf6	Mm.3403
s03453	Fgf9	Mm.8846
s00753	Fgfr1	Mm.265716
s12077	Fgfr1	Mm.265716
s15931	Fgfr1	Mm.265716
s21027	Fgfr1	Mm.265716
s23808	Fgfr1op2	Mm.333499
s00361	Fgfr2	Mm.16340
s20099	Fgfr2	Mm.16340
s21936	Fgfr2	Mm.16340
s01438	Fgfr3	Mm.6904
s02387	Fgfr3	Mm.6904
s04249	Fgfr4	Mm.276715
s09528	Fgfr4	Mm.276715
s18722	Fgfrl1	Mm.35691
s22799	Fgl1	Mm.277955
s11411	Fgl2	Mm.292100
s07454	Fh1	Mm.41502
s18920	Fhit	Mm.12929
s00932	Fhl1	Mm.3126
s04108	Fhl1	Mm.3126
s18729	Fhl1	Mm.3126
s08716	Fhl2	Mm.6799
s09989	Fhl2	Mm.6799
s11586	Fhl2	Mm.6799
s03257	Fhl4	Mm.46163
s03355	Fhl4	Mm.46163
s02459	FHOS2	Mm.329322
s16640	Fibp	Mm.329656
s23234	Fibp	Mm.329656
s05718	Fignl1	Mm.236114
s04035	Fin15	Mm.3421
s07750	Fip1l1	Mm.272468
s13322	Fip1l1	Mm.272468
s01095	Fiz1	Mm.38911
s17707	Fiz1	Mm.38911
s04770	Fkbp10	Mm.3894
s09259	Fkbp1a	Mm.278458
s17203	Fkbp1a	Mm.278458
s10449	Fkbp1b	Mm.20453
s17620	Fkbp3	Mm.28480
s01796	Fkbp4	Mm.12758
s06969	Fkbp4	Mm.12758
s11404	Fkbp4	Mm.12758
s22471	Fkbp4	Mm.12758
s24133	Fkbp5	Mm.276405
s14530	Fkbp6	Mm.26037
s01911	Fkbp8	Mm.141864
s18996	Fkbp9	Mm.20943
s21177	Fkbp9	Mm.20943
s13459	Fkbpl	Mm.10025
s00733	Fkhl18	Mm.205798
s07251	Fkhl18	Mm.205798
s04351	Fli1	Mm.258908
s04434	Fli1	Mm.258908
s05330	Fliih	Mm.339755
s18054	Fliih	Mm.339755
s09589	FLJ10201	Hs.318127
s21561	FLJ10357	Hs.22451
s14401	FLJ20345	Hs.408843
s13407	FLJ20530	Hs.370888
s22303	FLJ20530	Hs.370888
s23673	FLJ22028	Hs.192570
s13163	FLJ23235	Hs.211501
s16522	FLJ23476	Hs.301564
s07209	FLN29	Hs.5148
s23435	Fln29	Mm.20488
s12669	Flna	Mm.295533
s22940	Flna	Mm.295533
s24950	Flna	Mm.295533
s06246	Flnb	Mm.28095
s10505	Flnb	Mm.28095
s02801	Flot1	Mm.2931
s24967	Flot1	Mm.2931
s10813	Flot2	Mm.130227
s13094	Flot2	Mm.130227
s16511	Flot2	Mm.130227
s12959	Flrt2	Mm.341947
s13298	Flrt2	Mm.341947
s13912	Flrt2	Mm.341947
s01813	Flt1	Mm.3464
s23202	Flt1	Mm.3464
s02402	Flt3	Mm.194
s08656	Flt3l	Mm.1658
s07146	Flvcr1	Mm.134053
s14082	Fmip	Mm.28969
s00081	Fmn2	Mm.330620
s04043	Fmn2	Mm.330620
s02048	Fmnl1	Mm.138913
s07806	Fmnl3	Mm.29043
s08297	Fmo1	Mm.976
s01482	Fmo4	Mm.155164
s06593	Fmo5	Mm.281718
s14117	Fmo5	Mm.281718
s18809	Fmr1	Mm.3451
s23877	Fn1	Mm.193099
s16387	Fn1	Rn.1604
s23773	Fn1	Rn.1604
s14568	Fn3k	Mm.266448
s00998	Fnbp1	Mm.52297
s13866	Fnbp2	Mm.276259
s04330	Fnbp3	Mm.257474
s10096	Fnbp3	Mm.257474
s24953	Fnbp4	Mm.207895
s02465	Fndc3	Mm.205421
s04001	Fndc3	Mm.205421
s10232	Fndc5	Mm.44075
s23042	Fndc5	Mm.44075
s13690	Fnta	Mm.3496
s12433	Fntb	Mm.151174
s00907	Folr4	Mm.86738
s08390	Folr4	Mm.86738
s19280	Fos	Mm.246513
s06050	Fosl1	Mm.6215
s11807	Fosl1	Mm.6215
s11439	Fosl2	Mm.24684
s24115	Fosl2	Mm.24684
s02397	Foxa1	Mm.4578
s10940	Foxa1	Mm.4578
s00481	Foxa2	Mm.938
s11901	Foxa2	Mm.938
s02909	Foxa3	Mm.42260
s09452	Foxa3	Mm.42260
s01168	Foxb2	Mm.7971
s00442	Foxc1	Mm.12949
s02178	Foxc1	Mm.12949
s17442	Foxc1	Mm.12949
s09430	Foxc2	Mm.14092
s02976	Foxd1	Mm.347441
s11124	Foxd3	Mm.4758
s08423	Foxf1a	Mm.33897
s10928	Foxf1a	Mm.33897
s12974	Foxi1	Mm.32926
s13144	Foxj2	Mm.87142
s02881	Foxk1	Mm.24214
s06744	Foxk1	Mm.24214
s24912	Foxl2	Mm.151239
s00226	Foxm1	Mm.42148
s09125	Foxm1	Mm.42148
s14823	Foxm1	Mm.42148
s11879	Foxn1	Mm.4496
s12175	Foxn1	Mm.4496
s00139	Foxn2	Mm.112824
s02025	Foxn2	Mm.112824
s15351	Foxn4	Mm.17709
s02374	Foxo1	Mm.29891
s05501	Foxo1	Mm.29891
s12239	Foxo1	Mm.29891
s18429	Foxo1	Mm.29891
s02024	Foxo3	Mm.4948
s03650	Foxo3	Mm.4948
s04014	Foxo3	Mm.4948
s24418	Foxo3	Mm.4948
s11749	Foxp1	Mm.234965
s15134	Foxp1	Mm.234965
s14133	Foxp4	Mm.240062
s15185	Foxp4	Mm.240062
s19612	Foxp4	Mm.240062
s11009	Foxq1	Mm.44235
s01811	Fpgs	Mm.3830
s16981	Frap1	Mm.21158
s15285	Fras1	Mm.291120
s00423	Frat1	Mm.4573
s00875	Frat1	Mm.4573
s03779	Frat2	Mm.222723
s02979	Freq	Mm.249318
s12216	Freq	Mm.249318
s20981	Frg1	Mm.302275
s03468	Frk	Mm.332432
s18754	Frk	Mm.332432
s02190	Frmd4a	Mm.37932
s23831	Frmpd1	Mm.24783
s05317	Frs2	Mm.135965
s09315	Frzb	Mm.314721
s06259	Fscn1	Mm.289707
s09360	Fsp27	Mm.10026
s19034	Fstl1	Mm.182434
s08807	Fstl3	Mm.251710
s10995	Fstl3	Mm.251710
s07422	Fth	Mm.1776
s02483	Ftl1	Mm.30357
s02679	Ftl1	Mm.30357
s02875	Ftl1	Mm.30357
s03419	Ftl1	Mm.30357
s07649	Ftl1	Mm.30357
s18361	Ftl1	Mm.30357
s03014	Fto	Mm.302814
s06385	Fts	Mm.279449
s06555	Ftsj	Mm.227141
s16529	Ftsj	Mm.227141
s05313	Ftsj3	Mm.29795
s12961	FUBP1	Hs.118962
s22096	Fuca	Mm.290126
s06296	Furin	Mm.5241
s11542	Fus	Mm.277680
s12577	Fus	Mm.277680
s22284	Fus	Mm.277680
s10087	Fusip1	Mm.10229
s22906	Fusip1	Mm.10229
s09825	Fut10	Mm.334478
s03096	Fut8	Mm.35628
s12851	Fxr1h	Mm.259021
s14909	Fxr1h	Mm.259021
s15638	Fxr2h	Mm.41930
s08824	Fxyd1	Mm.1491
s00074	Fxyd2	Mm.22742
s02825	Fxyd3	Mm.263847
s14958	Fxyd4	Mm.250392
s12247	Fxyd5	Mm.1870
s00459	Fxyd6	Mm.208287
s19775	Fxyd6	Mm.208287
s01689	Fyb	Mm.170905
s04942	Fyb	Mm.170905
s14064	Fyb	Mm.170905
s03534	Fyn	Mm.4848
s10939	Fyn	Mm.4848
s17187	Fyn	Mm.4848
s24810	Fzd1	Mm.246003
s23228	Fzd2	Mm.36416
s23802	Fzd2	Mm.36416
s20007	Fzd3	Mm.243722
s24365	Fzd3	Mm.243722
s09567	Fzd4	Mm.86755
s15570	Fzd5	Mm.150813
s22234	Fzd5	Mm.150813
s05215	Fzd7	Mm.297906
s08950	Fzd7	Mm.297906
s15374	Fzd8	Mm.184289
s15671	Fzr1	Mm.24202
s09872	G0s2	Mm.3283
s09919	G0s2	Mm.3283
s19749	G0s2	Mm.3283
s19746	G1p2	Mm.4950
s22089	G1p2	Mm.4950
s00666	G22p1	Mm.288809
s11260	G22p1	Mm.288809
s16281	G22p1	Mm.288809
s05953	G2an	Mm.3196
s23545	G2an	Mm.3196
s03932	G3bp	Mm.39631
s07284	G3bp	Mm.39631
s10451	G3bp	Mm.39631
s18710	G3bp	Mm.39631
s11619	G3BP2	Hs.303676
s15267	G3BP2	Hs.303676
s02646	G430041M01Rik	Mm.196598
s05813	G430055L02Rik	Mm.245739
s24746	G430055L02Rik	Mm.245739
s03406	G431004K08Rik	Mm.261932
s16993	G630039H03Rik	Mm.272045
s20416	G630055P03Rik	Mm.334775
s04359	G6pc3	Mm.22385
s16106	G6pc3	Mm.22385
s05341	G6pdx	Mm.27210
s12917	Ga17	Mm.30078
s25027	Ga17	Mm.30078
s19210	Gaa	Mm.4793
s24044	Gaa	Mm.4793
s07870	Gab1	Mm.277409
s07148	Gabarap	Mm.272460
s16020	Gabarap	Mm.272460
s20228	Gabarap	Mm.272460
s00269	Gabarapl1	Mm.14638
s11106	Gabarapl1	Mm.14638
s21830	Gabarapl1	Mm.14638
s06531	Gabarapl2	Mm.257442
s09233	Gabbr1	Mm.32191
s09949	Gabpa	Mm.18974
s12346	Gabpa	Mm.18974
s05543	Gabpb1	Mm.293266
s13234	Gabrq	Mm.117125
s10301	Gad1	Mm.272120
s04580	Gad2	Mm.4784
s07724	Gadd45a	Mm.1236
s24389	Gadd45b	Mm.1360
s01915	Gadd45g	Mm.281298
s13124	Gadd45gip1	Mm.276291
s17271	Gak	Mm.276647
s00260	Gal	Mm.4655
s08313	Gal	Mm.4655
s00453	Galc	Mm.5120
s00943	Galc	Mm.5120
s05366	Gale	Mm.247946
s01837	Galk2	Mm.20216
s21662	Galm	Mm.29098
s00099	Galnact2	Mm.300317
s22115	Galnact2	Mm.300317
s22363	Galnact2	Mm.300317
s02076	Galns	Mm.34702
s13803	Galnt1	Mm.30249
s13724	Galnt10	Mm.271670
s10377	Galnt11	Mm.246718
s03685	Galnt2	Mm.33808
s04296	Galnt3	Mm.38441
s07225	Galnt7	Mm.62886
s03785	Gamt	Mm.7329
s00165	Gap43	Mm.1222
s02952	Gap43	Mm.1222
s16674	Gap43	Mm.1222
s00572	GAPD	Hs.169476
s14891	GAPD	Hs.169476
s16671	GAPD	Hs.169476
s21559	GAPD	Hs.169476
s02135	Gapd	Mm.333399
s09134	Gapd	Mm.333399
s15935	Gapdh	Mm.309092
s14370	Garnl1	Mm.292180
s19328	Garnl1	Mm.292180
s19893	Garnl1	Mm.292180
s06398	GARS	Hs.293885
s14528	Gars	Mm.250004
s08998	Gart	Mm.4505
s20437	Gart	Mm.4505
s00792	Gas1	Mm.22701
s19709	Gas1	Mm.22701
s10527	Gas2	Mm.207360
s12479	Gas2	Mm.207360
s07007	Gas41	Mm.233529
s07199	Gas41	Mm.233529
s06204	Gas5	Mm.270065
s17955	Gas5	Mm.270065
s14505	Gas6	Mm.3982
s14685	Gas6	Mm.3982
s07175	Gas8	Mm.117265
s23026	Gasz	Mm.73091
s24610	Gasz	Mm.73091
s03242	Gata1	Mm.335973
s14450	Gata1	Mm.335973
s06722	Gata2	Mm.272747
s08500	Gata2	Mm.272747
s11919	Gata2	Mm.272747
s12504	Gata2	Mm.272747
s13438	Gata2	Mm.272747
s10160	Gata3	Mm.289671
s12283	Gata3	Mm.289671
s22094	Gata3	Mm.289671
s05181	Gata6	Mm.329287
s05946	Gata6	Mm.329287
s08818	Gata6	Mm.329287
s09568	Gata6	Mm.329287
s14411	Gata6	Mm.329287
s13058	Gatm	Mm.29975
s00105	Gba	Mm.5031
s24323	Gba	Mm.5031
s00391	Gbas	Mm.12468
s13963	Gbas	Mm.12468
s14830	Gbas	Mm.12468
s21180	Gbas	Mm.12468
s04687	Gbif	Mm.272618
s15779	Gbif	Mm.272618
s07957	Gbl	Mm.289516
s09723	Gbp2	Mm.24038
s03599	Gbp3	Mm.1909
s15435	Gbp3	Mm.1909
s18730	Gbp3	Mm.1909
s02003	Gbp5	Mm.287324
s09708	Gbx2	Mm.204730
s24760	Gc	Mm.196595
s10013	Gcdh	Mm.2475
s03374	Gch	Mm.10651
s08431	Gch	Mm.10651
s07721	Gcipip	Mm.29989
s09993	Gcipip	Mm.29989
s17195	Gck	Mm.220358
s07856	Gcl	Mm.321452
s10095	Gcl	Mm.321452
s03613	Gclc	Mm.89888
s07995	Gclc	Mm.89888
s02986	Gclm	Mm.292676
s18463	Gclm	Rn.2460
s19169	Gcm2	Mm.1399
s23230	GCN1L1	Hs.298716
s05510	Gcn5l2	Mm.218837
s18851	Gcnt1	Mm.244825
s19662	Gcnt1	Mm.244825
s06232	Gcnt2	Mm.26734
s05149	Gcs1	Mm.28188
s18087	Gcs1	Mm.28188
s24628	Gda	Mm.45054
s24636	Gda	Rn.24783
s08257	Gdap1	Mm.18218
s09280	Gdap1	Mm.18218
s11207	Gdap2	Mm.279228
s03133	Gdf10	Mm.40323
s10105	Gdf10	Mm.40323
s04866	Gdf3	Mm.299742
s00893	Gdf9	Mm.9714
s06949	Gdi1	Mm.205830
s07537	Gdi1	Mm.205830
s15552	Gdi3	Mm.153226
s04362	Gem	Mm.247486
s10830	Gem	Mm.247486
s19763	Gemin4	Mm.188413
s11655	Gemin6	Mm.279985
s02983	Gemin7	Mm.24540
s03147	Gfap	Mm.1239
s15366	Gfer	Mm.28124
s11499	Gfi1	Mm.2078
s22737	Gfi1	Mm.2078
s12489	Gfi1b	Mm.10804
s03340	Gfm	Mm.122466
s13680	Gfpt1	Mm.19893
s16220	Gfpt1	Mm.19893
s22548	Gfpt1	Mm.19893
s10452	Gfra1	Mm.88367
s12272	Gfra1	Mm.88367
s14412	Gfra1	Mm.88367
s22910	Gfra2	Rn.90137
s02894	Gfra3	Mm.16520
s23539	Gfra3	Mm.16520
s23775	Gga1	Mm.251331
s24862	Gga2	Mm.29619
s19903	Gga3	Mm.119479
s08015	Ggcx	Mm.19937
s09032	Ggcx	Mm.19937
s09677	Ggcx	Mm.19937
s09423	Ggh	Mm.20461
s21242	Ggh	Mm.20461
s22893	Ggh	Mm.20461
s01227	Ggps1	Mm.148039
s06063	Ggps1	Mm.148039
s23374	Ggps1	Mm.148039
s03214	Ggta1	Mm.281124
s17049	Ggtla1	Mm.257927
s03674	Ghitm	Mm.182912
s15060	Ghitm	Mm.182912
s16278	Ghitm	Rn.98375
s17555	Ghitm	Rn.98375
s17521	Ghr	Mm.3986
s14983	Gig1	Mm.212908
s23411	Gig1	Mm.212908
s12769	Git1	Rn.34521
s13015	Git1	Rn.34521
s00508	Git1	Mm.290182
s01723	Git1	Mm.290182
s21766	Git1	Mm.290182
s09751	Git2	Mm.195632
s03954	Gja1	Mm.4504
s10547	Gja1	Mm.4504
s19131	Gja1	Mm.4504
s17738	Gja4	Mm.24615
s03911	Gja7	Mm.354719
s22866	Gjb1	Mm.21198
s02749	Gjb2	Mm.34118
s02821	Gjb2	Mm.34118
s05826	Gjb3	Mm.90003
s07883	Gjb3	Mm.90003
s05240	Gjb5	Mm.26859
s00491	Gjb6	Mm.25652
s10171	Gkap1	Mm.296625
s09859	Gla	Mm.1114
s09895	Gla	Mm.1114
s18875	Gla	Mm.1114
s21375	Glb1	Mm.290516
s23943	Glb1	Mm.290516
s02742	Glcci1	Mm.274415
s17121	Glcci1	Mm.274415
s20834	Glcci1	Mm.274415
s15946	Glce	Mm.24411
s04767	Gldc	Mm.274852
s04963	Gldc	Mm.274852
s07817	Gle1l	Mm.275121
s06498	Glg1	Mm.276271
s12527	Glg1	Mm.276271
s13622	Glg1	Mm.276271
s21626	Glg1	Mm.276271
s22486	Gli	Mm.336839
s21884	Gli2	Mm.273292
s24087	Gli2	Mm.273292
s20786	Gli3	Mm.5098
s04679	Glis2	Mm.134072
s16777	Glmn	Mm.41417
s09187	Glo1	Mm.261984
s14305	Glo1	Mm.261984
s03731	Glrx1	Mm.25844
s11918	Glrx2	Mm.272727
s21796	Gls	Mm.253800
s19275	Gls	Rn.5762
s24772	Gls2	Mm.30102
s05487	Glt25d1_predicted	Rn.105830
s17386	Glt25d1_predicted	Rn.105830
s19569	Glt8d3	Mm.22819
s22276	Glt8d3	Mm.22819
s02668	Gltp	Mm.275766
s24245	Gltp_predicted	Rn.4111
s08546	Gltscr2	Mm.277634
s04285	Glud	Mm.10600
s16447	Glud	Mm.10600
s03680	Glul	Mm.210745
s11265	Glycam1	Mm.219621
s18721	Gm104	Mm.11282
s19988	Gm110	Mm.301632
s16506	Gm111	Mm.291874
s21552	Gm129	Mm.331218
s20026	Gm1305	Mm.330803
s01670	Gm1395	Mm.275340
s18134	Gm1395	Mm.275340
s23277	Gm1395	Mm.275340
s22975	Gm149	Mm.7732
s14928	Gm169	Mm.296088
s23259	Gm1752	Mm.310635
s06620	Gm1965	Mm.333241
s08035	Gm1965	Mm.333241
s17839	Gm1965	Mm.333241
s22207	Gm1965	Mm.333241
s02601	Gm1967	Mm.9889
s19239	Gm1967	Mm.9889
s23249	Gm208Gpr	Mm.329929
s06217	Gm237	Mm.297250
s06747	Gm276	Mm.71912
s06168	Gm2a	Mm.287807
s22235	Gm317	Mm.207121
s20954	Gm561	Mm.27391
s24861	Gm603	Mm.86671
s10988	Gm631	Mm.292465
s12130	Gm941	Mm.204722
s20898	Gm941	Mm.204722
s18805	Gm944	Mm.312276
s08680	Gm97	Mm.297596
s17534	Gm97	Mm.297596
s00815	Gmeb1	Mm.103489
s16127	Gmeb2	Mm.220423
s18535	Gmeb2	Mm.220423
s00051	Gmfb	Mm.87312
s07875	Gmfb	Mm.87312
s15076	Gmfb	Mm.87312
s02594	Gmfg	Mm.194536
s20490	Gmfg	Mm.194536
s05141	Gmip	Mm.798
s18963	Gmnn	Mm.12239
s15620	Gmppa	Mm.23951
s01933	Gmppb	Mm.22554
s06759	Gmpr	Mm.290802
s10264	Gmpr2	Mm.29346
s15452	Gmps	Mm.331051
s22453	Gmps	Rn.12593
s08432	Gna-rs1	Mm.335754
s11942	Gna-rs1	Mm.335754
s13361	Gna-rs1	Mm.335754
s04287	Gna11	Mm.260925
s04657	Gna12	Mm.332796
s07818	Gna12	Mm.332796
s24733	Gna12	Mm.332796
s07726	Gna13	Mm.193925
s10794	Gna13	Mm.193925
s11758	Gna13	Mm.193925
s20896	Gna13	Mm.193925
s21829	Gna14	Mm.313181
s10172	Gna15	Mm.1546
s15966	Gnai1	Mm.254629
s00255	Gnai2	Mm.196464
s07270	Gnai2	Mm.196464
s09724	Gnai2	Mm.196464
s16974	Gnai2	Mm.196464
s23794	Gnai2	Mm.196464
s12263	Gnai2	Rn.3036
s09882	Gnao	Mm.354720
s03313	Gnaq	Mm.275685
s07967	Gnaq	Mm.275685
s15113	Gnaq	Mm.275685
s15885	Gnaq	Mm.275685
s16540	Gnaq	Mm.275685
s00311	Gnas	Mm.125770
s04483	Gnas	Mm.125770
s13886	Gnas	Mm.125770
s22541	Gnas	Mm.125770
s22726	Gnas	Mm.125770
s06494	Gnat1	Mm.284853
s06859	Gnaz	Rn.10943
s00413	Gnb1	Mm.2344
s05770	Gnb1	Mm.2344
s10358	Gnb1	Mm.2344
s16845	Gnb1	Mm.2344
s18934	Gnb1	Rn.7106
s00455	Gnb2	Mm.30141
s22313	Gnb2	Mm.30141
s00614	Gnb2-rs1	Mm.5305
s02568	Gnb2-rs1	Mm.5305
s05019	Gnb2-rs1	Mm.5305
s20430	Gnb2-rs1	Mm.5305
s24572	Gnb2-rs1	Mm.5305
s10662	Gnb4	Mm.139192
s10181	Gnb5	Mm.17604
s11920	Gnb5	Mm.17604
s24141	Gnb5	Mm.17604
s22899	Gne	Mm.256718
s16591	Gnefr	Mm.76659
s01542	Gng10	Mm.41780
s23245	Gng10	Mm.41780
s06622	Gng10	Rn.3319
s15843	Gng10	Rn.3319
s00801	Gng12	Mm.234342
s12670	Gng12	Mm.234342
s13403	Gng12	Mm.234342
s14433	Gng13	Mm.171123
s00308	Gng2	Mm.41737
s11684	Gng2	Mm.41737
s24417	Gng2	Mm.41737
s00600	Gng3	Mm.329700
s02426	Gng3	Mm.329700
s08720	Gng3	Mm.329700
s09005	Gng4	Mm.215394
s01156	Gng5	Mm.140804
s06838	Gng5	Mm.140804
s00759	Gng8	Mm.103770
s10819	Gng8	Mm.103770
s06881	Gngt2	Mm.46299
s00593	Gnpat	Mm.29114
s02380	Gnpat	Mm.29114
s09806	Gnpat	Mm.29114
s02455	Gnpda1	Mm.22374
s19313	Gnpda2	Mm.33830
s13890	Gnpnat1	Mm.233534
s15859	Gnpnat1	Mm.233534
s22797	Gnpnat1	Mm.233534
s24954	Gnpnat1	Mm.233534
s10334	Gns	Mm.207683
s23740	Golga1	Mm.131098
s15201	Golga2	Mm.106376
s21408	Golga3	Mm.9392
s24319	Golga3_predicted	Rn.50695
s09514	Golga4	Mm.10409
s17575	Golga4	Mm.10409
s17837	Golga4	Mm.10409
s25053	Golga7	Mm.196269
s16891	Golgb1	Mm.244815
s24813	Golgb1	Mm.244815
s18791	GOLPH3	Hs.18271
s17040	Golph3	Mm.250936
s18628	Golph4	Mm.249232
s09354	Gopc	Mm.155704
s14807	Gorasp2	Mm.271950
s21835	Gorasp2	Mm.271950
s01992	Gosr1	Mm.20931
s01828	Gosr2	Mm.195451
s22734	Gosr2	Mm.195451
s01018	Got1	Mm.19039
s12886	Got2	Mm.230169
s18227	Got2	Mm.230169
s07647	Gp1bb	Mm.20365
s11195	Gp1bb	Mm.20365
s15959	Gp1bb	Mm.20365
s15358	Gp49b	Mm.34408
s19797	Gp49b	Mm.34408
s12988	Gp5	Mm.3519
s11243	Gp9	Mm.12897
s15548	Gpaa1	Mm.5903
s03529	Gpatc2	Mm.138321
s03725	Gpatc2	Mm.138321
s21855	Gpatc2	Mm.138321
s24260	Gpc1	Mm.297976
s06796	Gpc3	Mm.22515
s01464	Gpc4	Mm.1528
s06587	Gpd1	Mm.252391
s08334	Gpd2	Mm.3711
s11006	Gpd2	Mm.3711
s00716	Gpha2	Mm.344535
s08233	Gphn	Mm.40282
s15951	Gphn	Rn.11032
s09601	Gpi1	Mm.589
s19519	Gpi1	Mm.589
s21765	Gpi1	Mm.589
s12687	Gpiap1	Mm.254134
s16722	Gpiap1	Mm.254134
s19823	Gpihbp1	Mm.46367
s17432	Gpkow	Mm.148753
s18670	Gpkow	Mm.148753
s00917	Gpld1	Mm.291831
s05512	Gpld1	Mm.291831
s21431	Gpld1	Mm.291831
s22127	Gpld1	Mm.291831
s02969	Gpm6b	Mm.222320
s24728	Gpm6b	Mm.222320
s01414	Gpr1	Mm.103354
s11914	Gpr1	Mm.103354
s06441	Gpr105	Mm.347424
s05427	Gpr108	Mm.28468
s16368	Gpr123	Mm.39863
s25069	Gpr124	Mm.87046
s22278	Gpr137b_predicted	Rn.60453
s21666	Gpr19	Mm.4787
s13462	Gpr22	Mm.68486
s07997	Gpr27	Mm.35009
s03269	Gpr33	Mm.12890
s00701	Gpr35	Mm.152780
s21726	Gpr56	Mm.290834
s01879	Gpr65	Mm.2840
s12973	Gpr65	Mm.2840
s13305	Gpr65	Mm.2840
s10197	Gpr83	Mm.4672
s24711	Gpr86	Mm.90067
s10529	Gpr88	Mm.347932
s00630	Gprc5b	Mm.103439
s04162	Gprc5c	Mm.242413
s07588	Gprc5c	Mm.242413
s17407	Gprk5	Mm.279400
s01056	Gprk6	Mm.10193
s10883	Gprk6	Mm.10193
s04847	Gps1	Mm.30195
s10305	Gps2	Mm.18026
s24778	Gps2	Mm.18026
s03390	Gpsm2	Mm.226941
s04583	Gpt1	Mm.30130
s07053	Gpt2	Mm.200423
s21184	Gpt2	Mm.200423
s01398	Gpx1	Mm.1090
s07370	Gpx1	Mm.1090
s16804	Gpx1	Mm.1090
s19306	Gpx1	Mm.1090
s17257	Gpx3	Mm.200916
s21372	Grap	Mm.202760
s24538	Grap	Mm.202760
s04864	Grb10	Mm.273117
s21517	Grb2	Mm.6900
s04510	Grb7	Mm.276702
s07749	Grb7	Mm.276702
s01164	Grca	Mm.2514
s19602	Grca	Mm.2514
s01054	Grcc10	Mm.3172
s18000	Grcc2f	Mm.6390
s11924	Grcc3f	Mm.273915
s04394	Greb1	Mm.218957
s24502	Grhpr	Mm.196574
s16381	Gria3	Mm.234688
s00654	Grik5	Mm.2879
s17046	Grim19	Mm.21162
s00521	Grin2c	Mm.39090
s20285	Grina	Mm.41665
s05030	Grinl1a	Mm.21094
s09047	Grinl1a	Mm.21094
s00300	Grm5	Mm.101058
s13665	Grn	Mm.1568
s19069	Grn	Mm.1568
s22362	Grp	Mm.20298
s00653	Grp58	Mm.263177
s03410	Grp58	Mm.263177
s17224	Grp58	Mm.263177
s18311	Grp58	Mm.263177
s13618	Grpel1	Mm.21535
s16684	Grpel2	Mm.269657
s06422	Grsf1	Mm.332474
s09544	Grtp1	Mm.34901
s09780	Gsc	Mm.129
s03318	Gse1	Mm.334856
s06976	Gse1	Mm.334856
s11244	Gsg2	Mm.42045
s00845	Gsk3a	Mm.294664
s02805	Gsk3b	Mm.200770
s19021	Gsk3b	Mm.200770
s23343	Gsk3b	Mm.200770
s23304	Gsn	Mm.21109
s09866	Gspt1	Mm.325827
s10145	Gspt1	Mm.325827
s10554	Gspt1	Mm.325827
s24409	Gspt1	Mm.325827
s01639	Gsr	Mm.283573
s05036	Gss	Mm.252316
s13268	Gss	Mm.252316
s00268	Gsta2	Mm.197422
s03025	Gsta3	Mm.14719
s19552	Gsta4	Mm.2662
s12806	Gstm1	Mm.37199
s16516	Gstm1	Mm.37199
s14210	Gstm2	Mm.272792
s19211	Gstm2	Mm.272792
s15817	Gstm4	Mm.31203
s17292	Gstm5	Mm.282351
s15524	Gstm6	Mm.347437
s22264	Gsto1	Mm.282
s05014	Gstp1	Mm.299292
s07290	Gstp1	Mm.299292
s00242	Gstt2	Mm.24118
s14089	Gstt2	Mm.24118
s14143	Gstt2	Mm.24118
s11613	Gstz1	Mm.29652
s01759	Gt(ROSA)26asSor	Mm.781
s15440	Gt(ROSA)26asSor	Mm.781
s09191	Gt(ROSA)26Sor	Mm.280950
s19593	Gt(ROSA)26Sor	Mm.280950
s24762	Gtf2a1	Mm.275728
s23337	Gtf2a2	Mm.293117
s23696	Gtf2b	Mm.271756
s12731	Gtf2e1	Mm.287795
s15061	Gtf2e2	Mm.286104
s21863	Gtf2f2	Mm.20415
s14188	Gtf2h1	Mm.22700
s15229	Gtf2h1	Mm.22700
s03157	Gtf2h2	Mm.272533
s07425	Gtf2h4	Mm.10182
s03286	Gtf2i	Mm.261570
s09490	Gtf2i	Mm.261570
s15509	Gtf2i	Mm.261570
s24427	Gtf2i	Mm.261570
s00284	Gtf2ird1	Mm.348989
s00382	Gtf3c1	Mm.294173
s09228	Gtf3c1	Mm.294173
s17074	Gtf3c3	Mm.25856
s14745	Gtf3c4	Mm.26043
s21576	Gtf3c4	Mm.26043
s24505	Gtf3c5	Mm.274120
s14169	Gtl3	Mm.2080
s03135	Gtl6	Mm.209265
s03411	Gtl6	Mm.209265
s05296	Gtl6	Mm.209265
s11421	Gtl6	Mm.209265
s19947	Gtl6	Mm.209265
s05989	Gtl7	Mm.33437
s12751	Gtl7	Mm.33437
s23357	Gtl7	Mm.33437
s21741	Gtlf3b	Mm.22780
s07717	Gtpbp1	Mm.19080
s22208	Gtpbp2	Mm.22147
s06509	Gtpbp4	Mm.41800
s20667	Gtpbp4	Mm.41800
s09521	Gtrgeo22	Mm.22623
s13336	Gtse1	Mm.20858
s10537	Guca1a	Mm.16224
s11418	Gucy1a3	Mm.143831
s20237	Gucy1a3	Mm.143831
s04210	Gucy1b3	Mm.9445
s24506	Guk1	Mm.3624
s24981	Guk1	Mm.3624
s18047	Gulo	Mm.26207
s18439	Gulo	Mm.26207
s02705	Gus	Mm.3317
s04065	Gus	Mm.3317
s15221	Gyg1	Mm.6375
s01904	Gypa	Mm.13123
s10319	Gypa	Mm.13123
s12027	Gypa	Mm.13123
s13980	Gypa	Mm.13123
s13827	Gypc	Mm.292145
s02021	Gys2	Mm.275975
s14323	Gzma	Mm.15510
s00259	Gzmb	Mm.14874
s11247	Gzmb	Mm.14874
s23960	Gzmc	Mm.14465
s16596	Gzmd	Mm.14095
s19607	Gzme	Mm.14424
s23568	Gzme	Mm.14424
s21394	Gzmf	Mm.14431
s06748	Gzmm	Mm.22302
s17030	H13	Mm.277327
s11719	H19	Mm.14802
s12890	H19	Mm.14802
s13689	H19	Mm.14802
s13885	H19	Mm.14802
s14302	H19	Mm.14802
s17103	H19	Mm.14802
s19022	H19	Mm.14802
s19834	H19	Mm.14802
s09792	H1f0	Mm.24350
s10203	H1f0	Mm.24350
s13320	H1f0	Mm.24350
s13324	H1f0	Mm.24350
s22694	H1f0	Rn.3129
s05808	H1foo	Mm.21899
s07500	H2-Aa	Mm.235338
s11008	H2-Aa	Mm.235338
s01124	H2-Ab1	Mm.254067
s21617	H2-Ab1	Mm.254067
s24390	H2-Ab1	Mm.254067
s12887	H2-Bf	Mm.653
s19014	H2-Bf	Mm.653
s08823	H2-D1	Mm.33263
s10863	H2-D1	Mm.33263
s12070	H2-D1	Mm.33263
s18477	H2-D1	Mm.33263
s24280	H2-D1	Mm.33263
s24072	H2-DMa	Mm.16373
s06047	H2-DMb1	Mm.195060
s06637	H2-DMb1	Mm.195060
s17119	H2-DMb1	Mm.195060
s00610	H2-Eb1	Mm.22564
s07492	H2-Eb1	Mm.22564
s11426	H2-Eb1	Mm.22564
s00542	H2-K1	Mm.16771
s10957	H2-K1	Mm.16771
s07015	H2-Ke2	Mm.2948
s11906	H2-Ke2	Mm.2948
s20801	H2-Ke6	Mm.275452
s00213	H2-Oa	Mm.116
s18136	H2-Oa	Mm.116
s20671	H2-Oa	Mm.116
s01989	H2-Ob	Mm.327358
s13757	H2-Ob	Mm.327358
s22917	H2-Ob	Mm.327358
s24722	H2-Q10	Mm.88795
s13039	H2-Q7	Mm.34421
s09506	H2-T10	Mm.87776
s11203	H2-T10	Mm.87776
s00842	H2-T22	Mm.195061
s02865	H2afx	Mm.245931
s09114	H2afx	Mm.245931
s02790	H2afy	Mm.283802
s06892	H2afy	Mm.283802
s24461	H2afy	Mm.283802
s24641	H2afy	Rn.11098
s23528	H2afy3	Mm.272870
s14906	H2AFZ	Hs.119192
s17735	H2AFZ	Hs.119192
s22554	H2AFZ	Hs.119192
s01756	H2afz	Mm.117541
s04752	H2afz	Mm.117541
s04948	H2afz	Mm.117541
s08948	H2afz	Mm.117541
s12308	H2afz	Mm.117541
s17062	H2afz	Mm.117541
s18295	H2afz	Mm.117541
s23491	H2afz	Mm.117541
s05687	H2afz	Mm.305545
s20087	H3F3A	Hs.181307
s15772	H3f3a	Mm.138832
s23351	H3f3a	Mm.138832
s02699	H3f3b	Mm.18516
s02975	H3f3b	Mm.18516
s10657	H3f3b	Mm.18516
s10853	H3f3b	Mm.18516
s11210	H47	Mm.22362
s22779	H47	Mm.22362
s18090	H6pd	Mm.22183
s01329	Haao	Mm.30100
s15744	Haao	Mm.30100
s07844	Habp4	Mm.40989
s18222	Hadh2	Mm.6994
s13815	Hadha	Mm.200497
s16191	Hadha	Mm.200497
s14329	Hadhb	Mm.291463
s01560	Hadhsc	Mm.260164
s06869	Hadhsc	Mm.260164
s18559	Hadhsc	Mm.260164
s10101	Hagh	Mm.43784
s14428	Hagh	Mm.43784
s20010	Hagh	Mm.43784
s17761	Haghl	Mm.353018
s00634	Hand1	Mm.4746
s01003	Hand1	Mm.4746
s06697	Hand1	Mm.4746
s22517	Hao1	Mm.26634
s02205	Hao3	Mm.281874
s18483	Hapln2	Mm.294467
s03866	Hars	Mm.10528
s14543	Hars2	Mm.28109
s07100	Harsl	Mm.282700
s06695	Has2	Mm.5148
s25049	Haspp28	Rn.6158
s10933	Hat1	Mm.272472
s15205	Hat1	Mm.272472
s17061	Hat1	Mm.272472
s16805	Havcr1	Mm.17771
s00892	Hba-a1	Mm.196110
s00916	Hba-a1	Mm.196110
s10062	Hba-a1	Mm.196110
s12803	Hba-a1	Mm.196110
s17354	Hba-a1	Mm.196110
s17550	Hba-a1	Mm.196110
s17861	Hba-a1	Mm.196110
s18053	Hba-a1	Mm.196110
s18517	Hba-a1	Mm.196110
s19776	Hba-a1	Mm.196110
s20085	Hba-a1	Mm.196110
s20281	Hba-a1	Mm.196110
s20407	Hba-a1	Mm.196110
s20701	Hba-a1	Mm.196110
s20840	Hba-a1	Mm.196110
s22436	Hba-a1	Mm.196110
s22841	Hba-a1	Mm.196110
s24327	Hba-a1	Mm.196110
s24494	Hba-a1	Mm.196110
s24690	Hba-a1	Mm.196110
s24886	Hba-a1	Mm.196110
s25082	Hba-a1	Mm.196110
s10109	Hba-x	Mm.141758
s15813	Hba-x	Mm.141758
s01628	Hbb-y	Mm.288567
s02934	Hbb-y	Mm.288567
s07357	Hbb-y	Mm.288567
s13097	Hbb-y	Mm.288567
s13293	Hbb-y	Mm.288567
s16210	Hbb-y	Mm.288567
s17300	Hbb-y	Mm.288567
s18417	Hbb-y	Mm.288567
s20531	Hbb-y	Mm.288567
s23584	Hbb-y	Mm.288567
s23780	Hbb-y	Mm.288567
s10713	Hbld2	Mm.7884
s11281	Hbp1	Mm.87639
s14134	Hbp1	Mm.87639
s00460	Hbs1l	Mm.25527
s12197	Hbs1l	Mm.25527
s05175	Hbxap	Mm.292789
s18016	Hbxap	Mm.292789
s01697	Hbxip	Mm.290035
s05547	Hcfc1	Mm.248353
s10089	Hck	Mm.715
s19010	Hck	Mm.715
s23731	Hck	Mm.715
s00860	Hcls1	Mm.4091
s16535	Hcls1	Mm.4091
s10438	Hcn2	Mm.12956
s21166	Hcngp	Mm.267810
s18015	Hcph	Mm.271799
s23969	Hcph	Mm.271799
s07299	Hcst	Mm.24026
s14960	Hcst	Mm.24026
s01923	Hdac1	Mm.202504
s18933	Hdac1	Mm.202504
s20881	Hdac1	Mm.202504
s17526	Hdac10	Mm.346413
s22449	Hdac11	Mm.206218
s00549	Hdac2	Mm.19806
s02513	Hdac2	Mm.19806
s16570	Hdac2	Mm.19806
s20947	Hdac2	Mm.19806
s09713	Hdac3	Mm.20521
s11107	Hdac3	Mm.20521
s16181	Hdac3	Mm.20521
s22042	Hdac5	Mm.22665
s02360	Hdac6	Mm.29854
s04361	Hdac6	Mm.29854
s04204	Hdac7a	Mm.259829
s11984	Hdac7a	Mm.259829
s23342	Hdac7a	Mm.259829
s13236	Hdc	Mm.18603
s17688	Hdc	Mm.18603
s21599	Hdc	Mm.18603
s06562	Hdgf	Mm.292208
s18826	Hdgf	Mm.292208
s19638	Hdgf	Mm.292208
s20421	Hdgfrp2	Mm.279188
s14518	Hdh	Mm.209071
s24315	Hdh	Mm.209071
s05297	Hdlbp	Mm.30012
s05314	Hdlbp	Mm.30012
s11453	Hdlbp	Mm.30012
s15517	Heatr1_predicted	Rn.47600
s03004	Heatr2	Mm.5547
s14209	Hebp1	Mm.247996
s19902	HECTD1	Hs.210850
s04751	Hectd1	Mm.275852
s07907	Hectd1	Mm.275852
s07260	Hel308	Mm.21469
s23676	Helb	Mm.214703
s00827	Hells	Mm.57223
s15481	Hells	Mm.57223
s19433	Hells	Mm.57223
s20245	Hells	Mm.57223
s22066	Helz	Mm.272047
s06706	Hemgn	Mm.25793
s07562	Hemgn	Mm.25793
s24657	Hemgn	Mm.25793
s13221	HERC1	Hs.133411
s09102	Herc1	Mm.120333
s11847	Herc2	Mm.20929
s15457	Herc2	Mm.20929
s19174	Herpud1	Mm.29151
s12363	Hes1	Mm.287081
s09668	Hes5	Mm.137268
s03868	Hes6	Mm.280029
s13211	Hes6	Mm.280029
s19601	Hes6	Mm.280029
s00977	Hexa	Mm.2284
s02234	Hexa	Mm.2284
s06851	Hexa	Mm.2284
s18226	Hexa	Mm.2284
s07557	Hexb	Mm.27816
s17417	Hexb	Mm.27816
s08846	Hey1	Mm.29581
s09752	Hey1	Mm.29581
s23997	Hey2	Mm.103573
s01492	Heyl	Mm.103615
s02784	Heyl	Mm.103615
s06848	Heyl	Mm.103615
s00490	Hfe	Mm.2681
s10515	Hfe	Mm.2681
s23890	Hgf	Mm.267078
s00309	Hgs	Mm.7919
s08189	Hgs	Mm.7919
s10034	Hhex	Mm.33896
s22784	Hhex	Rn.12188
s13681	Hiat1	Mm.280077
s14698	Hibadh	Mm.286458
s03241	Hic1	Mm.57250
s05951	Hic1	Mm.57250
s04805	Hic2	Mm.261602
s06081	Hic2	Mm.261602
s01886	Hif1a	Mm.3879
s07900	Hif1a	Mm.3879
s09356	Hif1a	Mm.3879
s19227	Hif1a	Mm.3879
s20350	Hif3a	Mm.354757
s06309	Hils1	Mm.30482
s18899	Hils1	Mm.30482
s23057	Hils1	Mm.30482
s01576	Hint1	Mm.425
s02482	Hint1	Mm.425
s11907	Hint1	Mm.425
s13785	Hint2	Mm.25285
s15159	Hip1	Mm.280805
s15174	Hip1r	Mm.149954
s19686	Hip2	Mm.319512
s21506	Hip2	Mm.319512
s24079	Hip2	Mm.319512
s16477	Hipk1	Mm.20827
s17949	Hipk1	Mm.20827
s20246	Hipk1	Mm.20827
s07785	Hipk2	Mm.23790
s08104	Hipk3	Mm.257925
s11976	Hipk3	Mm.257925
s13323	Hipk3	Mm.257925
s23211	Hipk3	Mm.257925
s23306	Hipk3	Mm.257925
s03815	Hira	Mm.15694
s03872	Hira	Mm.15694
s08021	Hirip5	Mm.23809
s11209	Hirip5	Mm.23809
s23068	Hirip5	Mm.23809
s24651	Hirip5	Mm.23809
s01739	Hist1h1c	Mm.193539
s10471	Hist1h1c	Mm.193539
s22374	Hist1h1c	Mm.193539
s09216	Hist1h1d	Mm.247046
s16108	Hist1h2ae	Mm.261665
s12377	Hist1h2ao	Mm.250564
s19464	Hist1h2ao	Mm.250564
s22676	Hist1h2bc	Mm.261676
s10481	Hist2h2bb	Mm.5220
s07675	Hist2h4	Mm.227295
s15261	Hist3h2ba	Mm.28022
s07977	Hivep2	Mm.42157
s12535	Hk1	Mm.196605
s18644	Hk1	Mm.196605
s12517	Hlcs	Mm.30921
s10077	Hlx	Mm.1347
s00338	Hmbs	Mm.247676
s07811	Hmbs	Mm.247676
s19979	Hmbs	Mm.247676
s24269	Hmg20a	Mm.150856
s09652	Hmg20b	Mm.38474
s06645	Hmga2	Mm.157190
s11543	Hmga2	Mm.157190
s15646	Hmga2	Mm.157190
s17509	Hmga2	Mm.157190
s24424	Hmga2	Mm.157190
s09305	Hmgb1	Mm.16421
s06557	Hmgb1	Mm.207047
s07796	Hmgb1	Mm.207047
s22073	Hmgb1	Mm.207047
s23448	Hmgb1	Mm.207047
s10302	Hmgb1	Mm.313345
s08548	Hmgb2	Mm.279998
s10480	Hmgb2	Mm.279998
s19915	Hmgb2	Mm.279998
s13669	Hmgb2	Rn.2874
s25017	Hmgb2	Rn.2874
s00369	Hmgb3	Mm.336087
s01019	Hmgb3	Mm.336087
s04207	Hmgb3	Mm.336087
s02004	Hmgcl	Mm.22668
s06167	Hmgcl	Mm.22668
s10374	Hmgcl	Mm.22668
s02371	Hmgcr	Mm.316652
s04977	Hmgcr	Mm.316652
s16859	Hmgcr	Mm.316652
s24403	Hmgcs1	Mm.61526
s13604	Hmgcs1	Rn.5106
s20948	Hmgcs1	Rn.5106
s04552	Hmgcs2	Mm.289131
s07236	Hmgcs2	Mm.289131
s20913	Hmgcs2	Mm.289131
s00054	Hmgn1	Mm.2756
s00357	Hmgn1	Mm.2756
s24186	Hmgn1	Mm.2756
s12387	Hmgn2	Mm.911
s09737	Hmgn3	Mm.244426
s22873	Hmgn3	Mm.244426
s02258	Hmox1	Mm.276389
s01273	Hmox2	Mm.272866
s20964	Hmox2	Mm.272866
s09122	Hn1	Mm.1775
s10538	Hn1	Mm.1775
s17928	Hn1	Mm.1775
s22804	Hn1	Mm.1775
s02326	Hnf4	Mm.202383
s00189	Hnrpa1	Mm.299367
s15379	Hnrpa1	Mm.299367
s15575	Hnrpa1	Mm.299367
s02356	Hnrpa2b1	Mm.155896
s09131	Hnrpa2b1	Mm.155896
s14917	Hnrpa2b1	Mm.155896
s20213	Hnrpa2b1	Mm.155896
s23970	Hnrpa2b1	Mm.155896
s13418	Hnrpa2b1_predicted	Rn.4057
s15250	Hnrpa2b1_predicted	Rn.4057
s13632	Hnrpab	Mm.280842
s02432	Hnrpc	Mm.274690
s09256	Hnrpc	Mm.274690
s11958	Hnrpc	Mm.274690
s03171	Hnrpd	Mm.150231
s07113	Hnrpdl	Mm.195310
s21194	Hnrpdl	Mm.195310
s16818	Hnrpf	Rn.20143
s22625	Hnrpf	Rn.20143
s10447	Hnrph1	Mm.21740
s22458	Hnrph1	Mm.21740
s24135	Hnrph1	Mm.21740
s15688	Hnrph2	Mm.315909
s23987	HNRPH3	Hs.156481
s19085	Hnrpk	Mm.288451
s20754	Hnrpk	Mm.288451
s22580	Hnrpk	Mm.288451
s16703	Hnrpk	Rn.11854
s24515	HNRPL	Hs.446623
s24539	Hnrpl	Mm.331189
s11599	Hnrpm	Mm.295742
s14864	Hnrpr	Mm.31051
s07754	Hnrpu	Mm.2115
s17989	Hnrpu	Mm.2115
s21683	Hnrpu	Mm.2115
s19005	Hnrpu	Rn.4328
s23869	Hnrpu	Rn.4328
s16920	HNRPUL1	Hs.155218
s09248	Hnt	Mm.283138
s10519	Homer1	Mm.37533
s11995	Homer1	Mm.37533
s14978	Homer1	Mm.37533
s00680	Homer2	Mm.228
s07395	Homer2	Mm.228
s09465	Homer2	Mm.228
s10019	Homer2	Mm.228
s07786	Hook1	Mm.49994
s08582	Hook3	Mm.334463
s04309	Hoxa10	Mm.5
s06533	Hoxa10	Mm.5
s24065	Hoxa5	Mm.173
s07486	Hoxa7	Mm.294826
s09097	Hoxa7	Mm.294826
s16759	Hoxa9	Mm.4694
s00992	Hoxb1	Mm.890
s04529	Hoxb1	Mm.890
s14484	Hoxb3	Mm.354721
s02222	Hoxb5	Mm.207
s11712	Hoxb5	Mm.207
s10437	Hoxb7	Mm.4822
s06500	Hoxb9	Mm.258271
s16420	Hoxc9	Mm.4765
s10589	Hoxd9	Mm.26544
s19483	Hp1bp3	Mm.29822
s10137	Hpcal1	Mm.20937
s01564	Hpd	Mm.6584
s22321	Hpgd	Mm.18832
s02583	Hprt	Mm.299381
s10630	Hprt	Mm.299381
s20343	Hprt	Mm.299381
s06992	Hps1	Mm.218381
s22926	Hps3	Mm.291533
s13668	Hps4	Mm.238043
s01928	Hps5	Mm.9909
s00904	Hpse	Mm.332888
s11691	Hpxn	Mm.3485
s07959	Hras1	Mm.334313
s21297	Hras1	Mm.334313
s04913	Hrb	Mm.6461
s06632	Hrb	Mm.6461
s18765	Hrb	Mm.6461
s15589	Hrbl	Mm.260869
s15633	Hrc	Mm.39968
s09843	Hrg	Mm.2160
s06592	Hrmt1l1	Mm.32020
s07379	Hrmt1l2	Mm.27545
s09092	Hrmt1l3	Mm.33202
s16356	Hrmt1l3	Mm.33202
s13896	Hrsp12	Mm.143977
s07047	Hs1bp1	Mm.256035
s10488	Hs1bp3	Mm.309954
s17547	Hs1bp3	Mm.309954
s21792	Hs2st1	Mm.12863
s09269	Hs3st1	Mm.12559
s11985	Hs3st1	Mm.12559
s05326	Hs3st3b	Mm.274426
s14678	Hs3st3b	Mm.274426
s04522	Hs6st1	Mm.27195
s08737	Hs6st1	Mm.27195
s12563	Hs6st1	Mm.27195
s15902	Hs6st2	Mm.252561
s20215	Hs6st2	Mm.252561
s18759	Hsd11b1	Mm.28328
s00721	Hsd17b12	Mm.22505
s03917	Hsd17b12	Mm.22505
s06334	Hsd17b12	Mm.22505
s08901	Hsd17b2	Mm.276466
s02665	Hsd17b4	Mm.3195
s03104	Hsd17b4	Mm.3195
s15573	Hsd17b4	Mm.3195
s17045	Hsd17b4	Mm.3195
s02713	Hsd3b1	Mm.140811
s07124	Hsd3b1	Mm.140811
s10191	Hsd3b1	Mm.140811
s11685	Hsd3b1	Mm.140811
s16407	Hsd3b1	Mm.140811
s06326	Hsd3b3	Mm.158717
s11095	Hsd3b3	Mm.158717
s01017	Hsd3b4	Mm.14309
s11730	Hsd3b5	Mm.17910
s03089	Hsd3b6	Mm.14435
s19695	Hsd3b6	Mm.14435
s23487	Hsd3b6	Mm.14435
s00576	Hsd3b7	Mm.157103
s09619	Hsf2	Mm.261395
s19609	Hsf2bp	Mm.75856
s07901	Hsp105	Mm.270681
s09124	Hsp105	Mm.270681
s09202	Hsp105	Mm.270681
s13186	Hspa12a	Mm.39739
s24450	Hspa12a	Mm.39739
s06842	Hspa14	Mm.89341
s08278	Hspa14	Mm.89341
s10114	Hspa14	Mm.89341
s06324	Hspa1a	Mm.275405
s03280	Hspa1a	Mm.6388
s06643	Hspa1l	Mm.14287
s10215	Hspa2	Mm.296181
s22162	Hspa2	Mm.296181
s03353	Hspa4	Mm.239865
s07737	Hspa4	Mm.239865
s19319	Hspa4	Mm.239865
s24725	Hspa4	Mm.239865
s03109	Hspa5	Mm.330160
s06507	Hspa5	Mm.330160
s06909	Hspa5	Mm.330160
s19335	Hspa5	Mm.330160
s06779	Hspa8	Mm.290774
s09639	Hspa8	Mm.290774
s21820	Hspa8	Mm.290774
s00497	Hspa8	Mm.336743
s06110	Hspa8	Mm.336743
s07426	Hspa8	Mm.336743
s01045	Hspa9a	Mm.209419
s10240	Hspa9a	Mm.209419
s13742	Hspa9a	Mm.209419
s20116	Hspa9a	Mm.209419
s18118	Hspb1	Mm.13849
s05078	Hspb7	Mm.46181
s12536	Hspb7	Mm.46181
s09184	Hspb8	Mm.21549
s00935	Hspbap1	Mm.45272
s04945	Hspbap1	Mm.45272
s24489	HSPC063	Hs.178499
s02651	Hspca	Mm.1843
s02847	Hspca	Mm.1843
s03043	Hspca	Mm.1843
s04835	Hspca	Mm.1843
s04988	Hspca	Mm.1843
s05283	Hspca	Mm.1843
s19960	Hspca	Mm.1843
s23978	Hspca	Mm.1843
s03405	Hspcb	Mm.2180
s04720	Hspcb	Mm.2180
s05231	Hspcb	Mm.2180
s05887	Hspcb	Mm.2180
s10972	Hspcb	Mm.2180
s18870	Hspcb	Mm.2180
s19066	Hspcb	Mm.2180
s20176	Hspcb	Mm.2180
s21026	Hspcb	Mm.2180
s03764	Hspd1	Mm.299398
s05996	Hspd1	Mm.299398
s06671	Hspd1	Mm.299398
s09294	Hspd1	Mm.299398
s24004	Hspd1	Mm.299398
s00088	Hspe1	Mm.215667
s10277	Hspe1	Mm.215667
s10262	Hspe1	Rn.106093
s14811	Hspg2	Mm.273662
s08317	Hszfp36	Mm.170029
s12554	Htatip	Rn.6629
s01432	Htatip2	Mm.20801
s23017	Htatip2	Mm.20801
s04931	Htf9c	Mm.271798
s06260	Hunk	Mm.125874
s02316	Hus1	Mm.42201
s05222	Hus1	Mm.42201
s01100	Hyal1	Mm.347445
s09763	Hyal2	Mm.4834
s19528	Hyal2	Mm.4834
s10714	Hyou1	Mm.116721
s18005	Ian1	Mm.333048
s09762	Ian3	Mm.30479
s10269	Ian4	Mm.333050
s19504	Ian4	Mm.333050
s20708	Ian4l1	Rn.83549
s00788	Ian6	Mm.321047
s12918	Ian6	Mm.321047
s21873	Ian6	Mm.321047
s08205	Iapp	Mm.415
s21691	Iars	Mm.21118
s13191	Ibtk_predicted	Rn.35504
s23094	Ica1	Mm.275683
s19755	Icam1	Mm.90364
s23706	Icam1	Mm.90364
s12619	Icam1	Rn.12
s00781	Icam2	Mm.394
s24225	Icam2	Mm.394
s06751	Icam5	Mm.4629
s11249	Ick	Mm.288719
s00178	Icmt	Mm.277464
s05436	Icmt	Mm.277464
s07285	Icmt	Mm.277464
s08184	Icos	Mm.42044
s20205	Icos	Mm.42044
s00368	Icosl	Mm.17819
s22531	Icosl	Mm.17819
s07953	ICRFP703B1614Q5.6	Mm.334138
s01101	Icsbp1	Mm.334861
s02478	Icsbp1	Mm.334861
s04558	Icsbp1	Mm.334861
s08658	Ict1	Mm.271062
s02717	Idb1	Mm.444
s00204	Idb2	Mm.34871
s01006	Idb2	Mm.34871
s19002	Idb2	Mm.34871
s24648	Idb2	Mm.34871
s00900	Idb3	Mm.110
s13331	Idb3	Mm.110
s14489	Idb3	Mm.110
s24054	Idb3	Mm.110
s01733	Idb4	Mm.283273
s09545	Idb4	Mm.283273
s13251	Ide	Mm.28366
s20083	Ide	Mm.28366
s06733	Idh1	Mm.9925
s14427	Idh1	Mm.9925
s16611	Idh1	Mm.9925
s19389	Idh1	Mm.9925
s13077	Idh1	Rn.3561
s00839	Idh3a	Mm.279195
s05717	Idh3a	Mm.279195
s08396	Idh3a	Mm.279195
s20218	Idh3b	Mm.29590
s24504	Idh3b	Mm.29590
s23070	Idh3g	Mm.14825
s24834	Idh3g	Mm.14825
s04994	Idi1	Mm.29847
s21981	Idi1	Mm.314405
s13256	Ids	Mm.233083
s16111	Idua	Mm.3054
s11501	Ier2	Mm.399
s20794	Ier2	Mm.399
s21548	Ier2	Mm.399
s07613	Ier3	Mm.25613
s20133	Ier5	Mm.12246
s10753	Ifi1	Mm.29938
s24075	Ifi1	Mm.29938
s09941	Ifi16	Mm.212870
s19838	Ifi16	Mm.212870
s21002	Ifi16	Mm.212870
s08183	Ifi203	Mm.261270
s15691	Ifi203	Mm.261270
s19329	Ifi203	Mm.261270
s06057	Ifi30	Mm.30241
s11054	Ifi30	Mm.30241
s10852	Ifi35	Mm.45558
s19744	Ifi35	Mm.45558
s10711	Ifit1	Mm.6718
s17935	Ifit1	Mm.6718
s09886	Ifit2	Mm.2036
s21716	Ifit2	Mm.2036
s06728	Ifit3	Mm.271850
s24782	Ifit3	Mm.271850
s18516	Ifitm2	Mm.199381
s22199	Ifitm2	Mm.199381
s19620	Ifitm3	Mm.141021
s11261	Ifitm5	Mm.347998
s10943	Ifnar1	Mm.502
s12468	Ifnar1	Mm.502
s22856	Ifnar1	Mm.502
s11585	Ifnar2	Mm.6834
s17548	Ifng	Mm.240327
s01700	Ifngr	Mm.549
s02359	Ifngr	Mm.549
s04155	Ifngr2	Mm.249364
s10802	Ifngr2	Mm.249364
s21665	Ifngr2	Mm.249364
s08033	Ifrd1	Mm.168
s10208	Ifrd1	Mm.168
s07059	Ifrd2	Mm.215335
s11103	Ifrd2	Mm.215335
s17156	Ifrd2	Mm.215335
s20610	Ifrd2	Mm.215335
s05006	Ifrg15	Mm.253335
s11038	Ifrg15	Mm.253335
s15815	Ifrg15	Mm.253335
s25084	Ift172	Mm.293023
s06302	Igbp1	Mm.7454
s08286	Igf1	Mm.268521
s10611	Igf1	Mm.268521
s12905	Igf1	Mm.268521
s20417	Igf1	Mm.268521
s08652	Igf1r	Mm.275742
s02161	Igf2	Mm.3862
s02396	Igf2	Mm.3862
s07607	Igf2	Mm.3862
s24229	Igf2	Mm.3862
s21022	Igf2bp1	Mm.294769
s03869	Igf2bp1	Mm.340674
s05634	Igf2bp1	Mm.340674
s08306	Igf2bp1	Mm.340674
s00082	Igf2bp3	Mm.137853
s02108	Igf2bp3	Mm.137853
s06202	Igf2bp3	Mm.137853
s08678	Igf2bp3	Mm.137853
s14782	Igf2r	Mm.213226
s14809	Igf2r	Mm.26553
s01965	Igfbp2	Mm.141936
s23273	Igfbp2	Mm.141936
s02989	Igfbp3	Mm.29254
s14531	Igfbp3	Mm.29254
s16187	Igfbp4	Mm.233799
s17758	Igfbp4	Mm.233799
s22697	Igfbp4	Mm.233799
s22913	Igfbp5	Mm.309617
s00505	Igfbpl1	Mm.3919
s00565	Igfbpl1	Mm.3919
s07247	Igh-1a	Mm.299512
s04334	Igh-4	Mm.246497
s11194	Igh-4	Mm.246497
s19282	Igh-VJ558	Mm.240437
s21520	Igh-VJ558	Mm.240437
s07534	Ighmbp2	Mm.3179
s12657	Ighmbp2	Mm.3179
s18030	Igj	Mm.1192
s06185	Igk-V8	Mm.244362
s22908	Igk-V8	Mm.244362
s22936	Igk-V8	Mm.244362
s17969	Igsf10	Mm.331038
s00941	Igsf2	Mm.257997
s22062	Igsf2	Mm.257997
s15380	Igsf4b	Mm.330524
s02688	Igsf4c	Mm.350129
s17238	Igsf7	Mm.2699
s00003	Igsf8	Mm.271717
s18423	Igtp	Mm.33902
s15626	Ihh	Mm.2543
s24477	Ihh	Mm.2543
s10288	Ihpk1	Mm.276155
s14269	Ihpk1	Mm.276155
s24191	Ihpk1	Mm.276155
s00799	Ii	Mm.276499
s12660	Ik	Mm.30234
s15726	Ik	Mm.30234
s12773	Ik	Rn.19642
s06421	Ikbkap	Mm.282743
s01242	Ikbkb	Mm.277886
s14108	Ikbkb	Mm.277886
s09503	Ikbke	Mm.271824
s21307	Ikbke	Mm.271824
s13370	Ikbkg	Mm.12967
s10162	Il10	Mm.874
s03392	Il10ra	Mm.26658
s22411	Il10ra	Mm.26658
s01562	Il10rb	Mm.4154
s14095	Il10rb	Mm.4154
s20833	Il10rb	Mm.4154
s13666	Il11	Mm.35814
s10982	Il11ra1	Mm.193451
s11390	Il11ra1	Mm.193451
s19932	Il11ra1	Mm.193451
s20843	Il11ra1	Mm.193451
s02201	Il11ra2	Mm.6660
s00332	Il12b	Mm.239707
s01419	Il12rb1	Mm.731
s00567	Il13	Mm.1284
s07603	Il13ra1	Mm.24208
s08923	Il13ra1	Mm.24208
s09665	Il13ra1	Mm.24208
s14535	Il13ra2	Mm.20855
s10325	Il15	Mm.4392
s17083	Il15	Mm.4392
s04629	Il15ra	Mm.200196
s10758	Il15ra	Mm.200196
s04980	Il16	Mm.10137
s21341	Il16	Mm.10137
s09805	Il17b	Mm.59313
s09412	Il17e	Mm.90154
s03902	Il17r	Mm.4481
s08402	Il17r	Mm.4481
s03577	Il18	Mm.1410
s07304	Il18	Mm.1410
s21630	Il18	Mm.1410
s18399	Il18bp	Mm.45579
s17117	Il18rap	Mm.20466
s00566	Il1b	Mm.222830
s01885	Il1b	Mm.222830
s12436	Il1r1	Mm.896
s17391	Il1r1	Mm.896
s14899	Il1r2	Mm.1349
s13555	Il1rl1	Mm.289824
s23699	Il1rl1l	Mm.196618
s14233	Il1rl2	Mm.155583
s16378	Il21r	Mm.155643
s13779	Il2ra	Mm.915
s10857	Il2rb	Mm.35287
s19323	Il2rb	Mm.35287
s22756	Il2rb	Mm.35287
s05829	Il2rg	Mm.2923
s09403	Il2rg	Mm.2923
s11178	Il2rg	Mm.2923
s07960	Il3ra	Mm.4944
s10884	Il3ra	Mm.4944
s17721	Il3ra	Mm.4944
s00974	Il4	Mm.276360
s10127	Il4	Mm.276360
s07611	Il4ra	Mm.233802
s01083	Il5ra	Mm.3448
s14296	Il6st	Mm.4364
s17699	Il6st	Mm.4364
s00859	Il7	Mm.3825
s24627	Il7	Mm.3825
s01575	Il7r	Mm.389
s09471	Ilf2	Mm.227258
s08518	Ilf3	Mm.20935
s18453	Ilf3	Mm.20935
s24993	Ilf3	Mm.20935
s18952	Ilk	Mm.274846
s08291	Ilvbl	Mm.2644
s16753	Ilvbl	Mm.2644
s12891	Imap38	Mm.252599
s15857	Imap38	Mm.252599
s09075	Immp2l	Mm.41069
s16328	Immt	Mm.235123
s22124	Immt	Mm.235123
s13562	Imp13	Rn.14252
s24112	Imp13	Rn.14252
s00522	Impa1	Mm.183042
s11552	Impa1	Mm.183042
s02324	Impa2	Mm.34079
s20923	Impact	Mm.8154
s02104	Impdh1	Mm.260707
s15194	Impdh2	Rn.8093
s10402	Impk	Mm.245867
s03520	Ina	Mm.276251
s09413	Ina	Mm.276251
s03473	Incenp	Mm.29755
s08444	Incenp	Mm.29755
s12034	Incenp	Mm.29755
s04257	Ing1	Mm.25709
s06107	Ing1	Mm.25709
s12491	Ing1	Mm.25709
s15734	Ing1	Mm.25709
s17131	Ing4	Mm.262547
s24619	Ing5	Mm.64065
s12385	Inha	Mm.1100
s12821	Inha	Mm.1100
s00550	Inpp1	Mm.917
s01448	Inpp1	Mm.917
s07415	Inpp5b	Mm.296202
s09977	Inpp5b	Mm.296202
s15387	Inpp5e	Mm.330070
s01495	Inpp5f	Mm.58882
s20973	Inppl1	Mm.5028
s04757	Insig1	Mm.316453
s17554	Insig2	Rn.16736
s11697	Insl5	Mm.100163
s20784	Insl6	Mm.306511
s14201	Insr	Mm.268003
s01515	Ipo11	Mm.132208
s20442	Ipo11	Mm.132208
s20941	Ipo11	Mm.132208
s20450	Ipo13	Mm.287810
s09693	Ipo4	Mm.27546
s17533	Ipo4	Mm.27546
s22530	Ipo4	Mm.27546
s04119	Ipo7	Mm.173438
s11312	Ipo7	Mm.173438
s19437	Ipo7	Mm.173438
s16943	Ipo8	Mm.260105
s22557	Ipo8	Mm.260105
s06169	Ipo9	Mm.271642
s01815	Iqgap1	Mm.207619
s01724	Irak1	Mm.38241
s03846	Irak1	Mm.38241
s05399	Irak1	Mm.38241
s10390	Irak1	Mm.38241
s18783	Irak1	Mm.38241
s00087	Irak1bp1	Mm.41415
s20181	Irak1bp1	Mm.41415
s01664	Irak2	Mm.152142
s18296	Ireb2	Mm.208991
s04308	Irf1	Mm.105218
s05666	Irf1	Mm.105218
s23885	Irf1	Mm.105218
s04560	Irf2	Mm.1149
s06845	Irf2	Mm.1149
s00889	Irf3	Mm.3960
s22275	Irf3	Mm.3960
s07372	Irf4	Mm.4677
s01125	Irf5	Mm.6479
s10435	Irf5	Mm.6479
s22247	Irf6	Mm.305674
s02889	Irf7	Mm.3233
s12490	Irf7	Mm.3233
s09271	Irg1	Mm.4662
s22035	Irs1	Mm.4952
s05224	Irx3	Mm.39039
s15854	Isg20	Mm.19029
s02948	Isgf3g	Mm.2032
s11835	Isgf3g	Mm.2032
s23322	Isgf3g	Mm.2032
s08733	Isl1	Mm.42242
s10732	Isl1	Mm.42242
s06420	Islr	Mm.335196
s12231	Isyna1	Mm.29357
s17904	Isyna1	Mm.29357
s17678	Itch	Mm.208286
s00692	Itga2b	Mm.26646
s11696	Itga3	Mm.57035
s23923	Itga3	Mm.57035
s08083	Itga4	Mm.33596
s12425	Itga4	Mm.33596
s05521	Itga5	Mm.16234
s07835	Itga5	Mm.16234
s01312	Itga6	Mm.225096
s22553	Itga6	Mm.225096
s24081	Itga6	Mm.225096
s16595	Itga6	Rn.22382
s02670	Itga7	Mm.179747
s06423	Itga9	Mm.335520
s03595	Itgae	Mm.96
s22695	Itgae	Mm.96
s00146	Itgal	Mm.1618
s08465	Itgam	Mm.262106
s23505	Itgam	Mm.262106
s09110	Itgav	Mm.227
s10618	Itgav	Mm.227
s11570	Itgav	Mm.227
s12370	Itgax	Mm.22378
s00961	Itgb1	Mm.263396
s02055	Itgb1	Mm.263396
s15172	Itgb1	Mm.263396
s04508	Itgb1bp1	Mm.273333
s19608	Itgb1bp1	Mm.273333
s10841	Itgb1bp2	Mm.46232
s18551	Itgb2	Mm.1137
s20904	Itgb2	Mm.1137
s16182	Itgb2l	Mm.12872
s04346	Itgb4	Mm.213873
s04621	Itgb4	Mm.213873
s24532	Itgb4	Mm.213873
s02663	Itgb4bp	Mm.271674
s17270	Itgb4bp	Mm.271674
s20247	Itgb4bp	Mm.271674
s06097	Itgb5	Mm.6424
s06626	Itgb5	Mm.6424
s03649	Itgb7	Mm.352620
s09585	Itgb7	Mm.352620
s15674	Itgb7	Mm.352620
s11168	Itih1	Mm.3227
s11804	Itih2	Mm.182043
s10057	Itih4	Mm.211681
s02639	Itk	Mm.274218
s10043	Itk	Mm.274218
s06755	Itm1	Mm.2863
s08908	Itm1	Mm.2863
s11202	Itm1	Mm.2863
s14306	Itm2a	Mm.193
s15413	Itm2b	Mm.4266
s23766	Itm2b	Mm.4266
s17630	Itm2c	Mm.29870
s15118	Itpa	Mm.21399
s23141	Itpk1	Mm.347546
s07642	Itpr1	Mm.227912
s00796	Itpr3	Mm.269714
s09963	Itpr3	Mm.269714
s13373	Itpr3	Rn.11242
s04373	Itpr5	Mm.7800
s07530	Itpr5	Mm.7800
s09573	Itpr5	Mm.7800
s00696	Itsn1	Mm.40546
s07905	Itsn1	Mm.40546
s22105	Itsn1	Mm.40546
s20373	Ivd	Mm.6635
s01770	Ivl	Mm.207365
s02960	Ivns1abp	Mm.33764
s08527	Ivns1abp	Mm.33764
s10121	Ivns1abp	Mm.33764
s20555	Ivns1abp	Mm.33764
s08782	Jag1	Mm.22398
s15822	Jag2	Mm.186146
s17138	Jag2	Mm.186146
s05948	Jak1	Mm.289657
s09743	Jak1	Rn.90191
s02309	Jak2	Mm.275839
s07898	Jak2	Mm.275839
s09152	Jak2	Mm.275839
s11219	Jak2	Mm.275839
s11339	Jak2	Mm.275839
s07633	Jak3	Mm.249645
s10836	Jak3	Mm.249645
s13512	Jam2	Mm.41758
s21272	Jam2	Mm.41758
s21244	Jam3	Mm.28770
s04888	Jarid1a	Mm.288602
s16544	Jarid1a	Mm.288602
s24448	Jarid1a	Mm.288602
s11643	Jarid1b	Mm.28995
s18459	Jarid1b	Mm.28995
s18490	Jarid1c	Mm.142655
s03644	Jarid1d	Mm.262676
s09726	Jarid2	Mm.25059
s10146	Jarid2	Mm.25059
s18234	Jarid2	Mm.25059
s23060	Jmjd1	Rn.10541
s21696	Jmjd1a	Mm.260479
s24180	Jmjd1a	Mm.260479
s20481	Jmjd1b	Mm.277906
s03215	Jmjd2a	Mm.234234
s14597	Jmjd2a	Mm.234234
s22183	JMJD2B	Hs.301011
s11216	Jmy	Mm.86772
s11793	Jph3	Mm.306870
s19916	Jrk	Mm.87052
s05198	Jtb	Mm.13912
s15872	Jtv1	Mm.200499
s08391	Jub	Mm.100253
s10078	Jub	Mm.100253
s10098	Jub	Mm.100253
s07936	Jun	Mm.275071
s10308	Jun	Mm.275071
s17168	Jun	Mm.275071
s15796	Junb	Mm.1167
s16552	Junb	Mm.1167
s15936	Jund1	Mm.1175
s23717	Jund1	Mm.1175
s01038	Jundm2	Mm.103560
s10041	Jup	Mm.299774
s16813	Kai1	Mm.4261
s22523	Kai1	Mm.4261
s04326	KARS	Hs.3100
s13000	KARS	Hs.3100
s11615	Kars	Mm.196544
s05655	Katnal1	Mm.301903
s04623	Katnb1	Mm.28382
s22900	Katnb1	Mm.28382
s11602	Kbtbd2	Mm.57295
s23523	Kbtbd3	Mm.25946
s12747	Kbtbd4	Mm.330394
s21355	Kbtbd7	Mm.284526
s03653	Kcmf1	Mm.29194
s20487	Kcmf1	Mm.29194
s00244	Kcna2	Mm.56930
s02486	Kcna3	Mm.30640
s03578	Kcna7	Mm.12955
s09523	Kcnab2	Mm.302496
s10275	Kcnab2	Mm.302496
s18507	Kcnab2	Mm.302496
s08829	Kcnab3	Mm.232472
s20854	Kcnab3	Mm.232472
s23693	Kcnc1	Mm.249386
s19892	Kcnd2	Mm.320691
s15729	Kcnd3	Mm.44530
s00496	Kcne3	Mm.282386
s07781	Kcne3	Mm.282386
s14720	Kcne3	Mm.282386
s03344	Kcne4	Mm.24386
s09557	Kcne4	Mm.24386
s22750	Kcne4	Mm.24386
s01722	Kcnh1	Mm.4489
s00015	Kcnh2	Mm.6539
s09608	Kcnip1	Mm.150312
s03525	Kcnj1	Mm.153837
s06746	Kcnj15	Mm.272239
s11233	Kcnj15	Mm.272239
s13878	Kcnj15	Mm.272239
s07933	Kcnj8	Mm.1482
s00734	Kcnj9	Mm.261168
s19305	Kcnk1	Mm.10800
s00793	Kcnk2	Mm.33304
s10559	Kcnk2	Mm.33304
s01057	Kcnk4	Mm.12894
s01937	Kcnk4	Mm.12894
s03813	Kcnk5	Mm.68998
s20889	Kcnk6	Mm.24877
s14203	Kcnmb1	Mm.6206
s11287	Kcnmb4	Mm.272157
s17973	Kcnn1	Mm.32074
s12463	Kcnn3	Mm.120250
s02965	Kcnn4	Mm.9911
s03828	Kcnn4	Mm.9911
s10100	Kcnn4	Mm.9911
s10378	Kcnq1	Mm.5177
s05230	Kcns3	Mm.113278
s00921	Kctd10	Mm.268504
s21762	Kctd10	Mm.268504
s04386	Kctd12	Mm.246466
s22314	Kctd14	Mm.334033
s24218	Kctd2	Mm.276299
s13774	Kctd3	Mm.209880
s16462	Kctd3	Rn.19263
s20653	Kctd4	Mm.86004
s21888	Kctd4	Mm.86004
s04008	Kctd5	Mm.28171
s04174	Kctd5	Mm.28171
s17883	Kctd6	Mm.292712
s11030	Kdelc1	Mm.281714
s17172	Kdelr1	Mm.298433
s07145	Kdelr2	Mm.181880
s11880	Kdr	Mm.285
s13789	Kdr	Mm.285
s02940	Kdr	Rn.88869
s14492	Kdt1	Mm.1314
s13895	Keap1	Mm.248266
s09745	Kel	Mm.19958
s10627	Kel	Mm.19958
s13613	Kel	Mm.19958
s22967	Kel	Mm.19958
s07962	Keo4	Mm.279865
s17789	KHDRBS1	Hs.119537
s00545	Khdrbs1	Mm.8256
s04882	Khdrbs1	Mm.8256
s17412	Khdrbs1	Mm.8256
s15800	KIAA0020	Hs.443866
s12820	KIAA0196	Hs.437991
s12696	KIAA0252	Hs.83419
s20377	KIAA0280	Hs.75400
s22489	KIAA0368	Hs.445255
s18944	KIAA0460	Hs.29956
s22760	KIAA0648	Hs.31921
s02352	KIAA1005	Hs.196470
s14789	KIAA1194	Hs.437844
s16093	KIAA1194	Hs.437844
s13800	KIAA1205	Hs.104417
s11675	KIAA1268	Hs.152925
s18366	KIAA1285	Hs.145661
s24706	KIAA1285	Hs.145661
s22144	KIAA1287	Hs.279646
s15587	KIAA1598	Hs.98002
s16781	KIAA2010	Hs.334657
s00364	Kif11	Mm.42203
s14861	Kif11	Mm.42203
s02768	Kif16b	Mm.251934
s17710	Kif16b	Mm.251934
s04858	Kif18a	Mm.274086
s10651	Kif1a	Mm.276408
s12496	Kif1a	Mm.276408
s23169	Kif1b	Mm.252497
s19496	Kif1c	Mm.99996
s16976	Kif21a	Mm.41379
s09740	Kif22	Mm.286488
s16586	Kif22	Mm.286488
s06915	Kif23	Mm.259374
s11605	Kif23	Mm.259374
s23536	Kif23	Mm.259374
s07686	Kif2a	Mm.355686
s11866	Kif2c	Mm.247651
s12720	Kif3a	Mm.88694
s18235	Kif3a	Mm.88694
s17858	Kif3b	Mm.27973
s11824	Kif3c	Mm.7688
s07093	Kif4	Mm.3130
s19683	Kif4	Mm.3130
s08533	Kif5b	Mm.223744
s10411	Kif5b	Mm.223744
s10615	Kif5b	Mm.223744
s10740	Kif5b	Mm.223744
s11033	Kif5b	Mm.223744
s06067	Kif7	Mm.101633
s20930	Kif9	Mm.42170
s22739	Kif9	Mm.42170
s07298	Kifap3	Mm.4651
s00884	Kifc2	Mm.247752
s15917	Kifc2	Mm.247752
s20352	Kifc3	Mm.22513
s06325	Kifc5a	Mm.335626
s17268	Kin	Mm.35498
s17422	Kin	Mm.35498
s04357	Kist	Mm.209150
s01549	Kit	Mm.247073
s11988	Kit	Mm.247073
s15788	Kit	Mm.247073
s02876	Kitl	Mm.45124
s12191	Kitl	Mm.45124
s12183	Kl	Mm.6500
s07283	Klc2	Mm.271648
s21574	KLEIP	Hs.106290
s01141	Klf1	Mm.4847
s10508	Klf1	Mm.4847
s01786	Klf13	Mm.240473
s17123	Klf13	Mm.240473
s04764	Klf16	Mm.41513
s02559	Klf3	Mm.221757
s05645	Klf4	Mm.4325
s06631	Klf4	Mm.4325
s10136	Klf4	Mm.4325
s10441	Klf4	Mm.4325
s13794	Klf4	Rn.7719
s00834	Klf5	Mm.30262
s02899	Klf5	Mm.30262
s18145	Klf5	Mm.30262
s18590	Klf5	Mm.30262
s21047	Klf5	Mm.30262
s02210	Klf7	Mm.29466
s09407	Klf7	Mm.29466
s02743	Klhdc2	Mm.234368
s25083	Klhdc8a	Rn.44339
s09538	Klhl10	Mm.34168
s16284	Klhl11	Mm.183320
s24592	Klhl13	Mm.224306
s14379	Klhl2	Mm.246991
s22074	Klhl2	Mm.246991
s05401	Klhl34	Mm.295846
s18714	Klhl5	Mm.10281
s19219	Klhl7	Mm.273768
s20845	Klhl7	Mm.273768
s19045	Klhl8	Mm.179871
s21286	Klk9	Mm.5193
s21454	Klk9	Mm.5193
s01617	Klkb1	Mm.245297
s05932	Klra1	Mm.347456
s00660	Klra3	Mm.333433
s02633	Klra7	Mm.193478
s20414	Klra8	Mm.321961
s18873	Klrb1a	Mm.16729
s09207	Klrb1c	Mm.6180
s12229	Klrb1c	Mm.6180
s06506	Klrd1	Mm.8186
s07708	Klrk1	Mm.8217
s00151	Kns2	Mm.278357
s02428	Kntc1	Mm.332684
s06854	Kntc2	Mm.294983
s17893	Kpna1	Mm.6952
s11139	Kpna2	Mm.12508
s04143	Kpna3	Mm.25548
s07891	Kpna3	Mm.25548
s11717	Kpna3	Mm.25548
s17586	Kpna3	Mm.25548
s00375	Kpna6	Mm.202358
s05238	Kpnb1	Mm.251013
s06794	Kpnb1	Mm.251013
s06810	Kpnb1	Mm.251013
s23031	Kpnb1	Mm.251013
s04822	Kpnb3	Mm.221452
s11357	Kptn	Mm.41101
s19545	Kremen	Mm.209989
s09697	Krt1-10	Mm.22662
s00557	Krt1-14	Mm.6974
s09556	Krt1-14	Mm.6974
s00421	Krt1-17	Mm.14046
s01177	Krt1-17	Mm.14046
s03474	Krt1-18	Mm.22479
s12073	Krt1-18	Mm.22479
s19998	Krt1-18	Mm.22479
s03155	Krt1-19	Mm.273177
s19107	Krt1-23	Mm.290657
s02720	Krt2-6a	Mm.302399
s01656	Krt2-6g	Mm.22657
s13065	Krt2-6g	Mm.22657
s03978	Krt2-7	Mm.30142
s04037	Krt2-8	Mm.29389
s04637	Krt2-8	Mm.29389
s04750	Krt2-8	Mm.29389
s04851	Krt2-8	Mm.29389
s16218	Krt2-8	Mm.29389
s16898	Krtcap2	Mm.177991
s21351	Krtcap3	Mm.35718
s03082	Ktn1	Mm.3110
s12705	Ktn1	Mm.3110
s13093	Ktn1	Mm.3110
s04243	Kynu	Mm.105278
s00127	L1cam	Mm.260568
s17211	L3mbtl2	Mm.280768
s01201	L3mbtl3	Mm.268708
s07700	L3mbtl3	Mm.268708
s08734	L3mbtl3	Mm.268708
s00844	Lactb	Mm.157882
s11816	Lactb	Mm.157882
s19611	Lactb	Mm.157882
s02159	Lad1	Mm.36726
s04901	Lad1	Mm.36726
s21549	Laf4	Mm.35678
s04012	Laf4l	Mm.124313
s17436	Laf4l	Mm.124313
s14569	Lag3	Mm.4528
s18959	Lag3	Mm.4528
s14927	Lair1	Mm.290880
s04107	Lama1	Mm.303386
s09987	Lama1	Mm.303386
s12159	Lama1	Mm.303386
s03883	Lama2	Mm.256087
s10198	Lama2	Mm.256087
s22378	Lama3	Mm.42012
s02358	Lama4	Mm.258065
s10379	Lama4	Mm.258065
s06357	Lama5	Mm.4339
s10179	Lama5	Mm.4339
s10442	Lama5	Mm.4339
s00821	Lamb1-1	Mm.172674
s04474	Lamb1-1	Mm.172674
s05162	Lamb1-1	Mm.172674
s09657	Lamb1-1	Mm.172674
s13992	Lamb1-1	Mm.172674
s20998	Lamb1-1	Mm.172674
s02554	Lamb2	Mm.289706
s00477	Lamb3	Mm.287014
s04324	Lamb3	Mm.287014
s03299	Lamc1	Mm.1249
s12312	Lamc1	Mm.1249
s17367	Lamc1	Mm.1249
s17815	Lamc1	Mm.1249
s19994	Lamc1	Mm.1249
s21928	Lamc1	Mm.1249
s24237	Lamc1	Mm.1249
s00841	Lamc2	Mm.4717
s10637	Lamc3	Mm.302362
s03305	Lamp1	Mm.16716
s10052	Lamp1	Mm.16716
s17135	LAMP2	Hs.232432
s04477	Lamp2	Mm.486
s21500	Lamp2	Mm.486
s24828	Lamp2	Mm.486
s01112	Lamr1	Mm.4071
s09392	Lamr1	Mm.4071
s10192	Lamr1	Mm.4071
s17317	Lamr1	Mm.4071
s19677	Lamr1	Mm.4071
s20265	Lamr1	Mm.4071
s01824	Lancl1	Mm.20522
s16173	Lancl2	Mm.274904
s17460	Lancl2	Mm.274904
s04538	Lap3	Mm.286830
s14368	Lap3	Mm.286830
s17616	Lap3	Mm.286830
s05277	Laptm4a	Mm.30071
s15954	Laptm4b	Mm.197518
s24095	Laptm5	Mm.271868
s05131	Large	Mm.324371
s19848	Larp1_predicted	Rn.98804
s19911	Larp1_predicted	Rn.98804
s06950	Lars	Mm.312170
s08894	Lasp1	Mm.271967
s18789	Lasp1	Mm.271967
s00910	Lasp1	Rn.94195
s14199	Lasp1	Rn.94195
s16151	Lass4	Mm.35511
s08125	Lass5	Mm.9550
s06066	Lass6	Mm.265620
s10563	Lat	Mm.10280
s15239	Lat	Mm.10280
s19102	Lat	Mm.10280
s05486	Lats1	Mm.34083
s11213	Lats1	Mm.34083
s10937	Lats2	Mm.347899
s11424	Lats2	Mm.347899
s24129	Lats2	Mm.347899
s00480	Lbh	Mm.154109
s16452	Lbp	Mm.218846
s02782	Lbr	Mm.4538
s18688	Lbr	Mm.4538
s04194	Lbx2h	Mm.20359
s03306	Lcat	Mm.1593
s03796	Lcat	Mm.1593
s01859	Lck	Mm.293753
s03061	Lck	Mm.293753
s14723	Lcmt1	Mm.260527
s17014	Lcmt2	Mm.219449
s23788	Lcn2	Mm.9537
s11635	Lcn7	Mm.15801
s23811	Lcn7	Mm.15801
s01954	Lcp1	Mm.153911
s02579	Lcp1	Mm.153911
s14715	Lcp1	Mm.153911
s16070	Lcp1	Mm.153911
s00274	Lcp2	Mm.265350
s01567	Lcp2	Mm.265350
s10270	Lcp2	Mm.265350
s00579	Lct	Mm.26930
s16064	Lct	Mm.26930
s01450	Ldb1	Mm.327442
s13733	Ldb1	Mm.327442
s16745	Ldb1	Mm.327442
s00596	Ldb2	Mm.25785
s00693	Ldb2	Mm.25785
s02780	Ldb3	Mm.29733
s05120	Ldb3	Mm.29733
s03071	Ldh1	Mm.29324
s04520	Ldh1	Mm.29324
s22675	Ldh2	Mm.9745
s00452	Ldh3	Mm.16563
s06561	Ldh3	Mm.16563
s19123	Ldh3	Mm.16563
s06933	Ldlr	Mm.3213
s09638	Ldlr	Mm.3213
s13108	Ldlr	Mm.3213
s03811	Ldoc1	Mm.23468
s05744	Ldoc1	Mm.23468
s04401	Leap2	Mm.24283
s02653	Lect2	Mm.16973
s08307	Lef1	Mm.255219
s13918	Lef1	Mm.255219
s00887	Leftb	Mm.347418
s15515	Leftb	Mm.347418
s06355	Lek1	Mm.129746
s20697	Lemd2	Rn.14675
s24336	Lemd2	Rn.14675
s01389	Leng4	Mm.36885
s17790	Leng5	Mm.287981
s10647	Leo1	Mm.41508
s01420	Lep	Mm.277072
s18862	Lep	Mm.277072
s03774	Lepr	Mm.259282
s13765	Lepr	Mm.259282
s15004	Lepre1	Mm.27961
s17970	Leprel2	Mm.35708
s11118	Leprotl1	Mm.34212
s22022	Leprotl1	Mm.34212
s13957	Letm1	Mm.260538
s05115	Lgals1	Mm.43831
s05209	Lgals1	Mm.43831
s10320	Lgals1	Mm.43831
s24435	Lgals3	Mm.248615
s10503	Lgals3bp	Mm.3152
s14765	Lgals3bp	Mm.3152
s24103	Lgals3bp	Mm.3152
s20716	Lgals7	Mm.20973
s08637	Lgals8	Mm.171186
s21663	Lgals8	Mm.171186
s03527	Lgals9	Mm.341434
s11763	Lgals9	Mm.341434
s12617	Lgals9	Mm.341434
s15184	Lgals9	Mm.341434
s02266	Lgmn	Mm.17185
s11376	Lgtn	Mm.276294
s24483	Lgtn	Mm.276294
s00795	Lhx1	Mm.4965
s11264	Lhx1	Mm.4965
s10085	Lhx2	Mm.142856
s11096	Lhx3	Mm.15655
s07730	Lhx8	Mm.15530
s20229	Lias	Mm.195776
s09347	Lif	Mm.354722
s01128	Lifr	Mm.149720
s03314	Lifr	Mm.149720
s05734	Lig1	Mm.288179
s07910	Lig1	Mm.288179
s11136	Lig1	Mm.288179
s01533	Lig3	Mm.277136
s02345	Lig3	Mm.277136
s04369	Lig3	Mm.277136
s06740	Lig4	Mm.80584
s06936	Lig4	Mm.80584
s10561	Lig4	Mm.80584
s04022	Limd1	Mm.10987
s15135	Limd1	Mm.10987
s02446	Limk1	Mm.15409
s12395	Limk1	Mm.15409
s00136	Limk2	Mm.124176
s11752	Limk2	Mm.124176
s23806	Limk2	Mm.124176
s19917	LIMR	Hs.272838
s02691	Lims1	Mm.57734
s23813	Lims1	Mm.57734
s21659	Lims2	Mm.24551
s01760	Lin7c	Mm.235300
s05822	Lin7c	Mm.235300
s06048	Lin7c	Mm.235300
s22919	Lin7c	Mm.235300
s20529	Lip1	Mm.157545
s22070	Lip1	Mm.157545
s02037	Lipc	Mm.362
s18316	Lipc	Mm.362
s10814	Lipe	Mm.333679
s21775	Lipe	Mm.333679
s04468	Liph	Mm.33192
s23375	Lisch7	Mm.4067
s09111	Litaf	Mm.294753
s13698	Litaf	Mm.294753
s13763	Lix1	Mm.268018
s15527	Lix1	Mm.268018
s23267	Lix1l	Mm.316728
s02440	Llglh2	Mm.290450
s17365	Lman1	Mm.290857
s08795	Lman2	Mm.38868
s18078	Lman2	Mm.38868
s23335	Lman2	Mm.38868
s16885	Lman2l	Mm.287854
s14633	Lmbr1	Mm.41572
s18210	Lmcd1	Mm.234441
s07408	Lmln	Mm.131951
s00651	Lmna	Mm.243014
s06723	Lmna	Mm.243014
s10238	Lmna	Mm.243014
s05449	Lmnb1	Mm.4105
s05560	Lmnb1	Mm.4105
s22265	Lmnb2	Mm.7362
s22772	Lmnb2	Mm.7362
s24600	Lmo1	Mm.12607
s00780	Lmo2	Mm.29266
s02164	Lmo2	Mm.29266
s10324	Lmo4	Mm.29187
s23605	Lmo4	Mm.29187
s05861	Lmo7	Mm.218981
s20548	Lmo7	Mm.218981
s06698	Lmyc1	Mm.318431
s08362	Lmyc1	Mm.318431
s24603	Lnk	Rn.11228
s00232	Lnx1	Mm.194149
s00399	Lnx1	Mm.194149
s22753	Lnx2	Mm.272203
s17865	LOC100038935	Mm.302175
s00261	LOC100039026	Mm.23692
s18105	LOC100041108	Mm.24764
s22399	LOC100041524	Mm.332389
s24835	LOC100043000	Mm.290771
s18260	LOC100043292	Mm.339215
s20211	LOC100043341	Mm.328927
s22262	LOC100043341	Mm.328927
s14423	LOC100043582	Mm.11170
s21891	LOC114601	Mm.210447
s14703	LOC207685	Mm.38214
s22826	LOC207685	Mm.38214
s02294	LOC209387	Mm.277377
s00241	LOC218805	Mm.206990
s19761	LOC241525	Mm.192003
s15499	LOC245925	Rn.10530
s22939	LOC246280	Rn.10770
s23219	LOC246280	Rn.10770
s16914	LOC266686	Rn.12783
s02605	LOC272723	Mm.253576
s04087	LOC280671	Rn.4272
s20991	LOC280671	Rn.4272
s22317	LOC286890	Rn.37575
s01512	LOC287642	Rn.12205
s16241	LOC289036	Rn.104556
s22934	LOC289036	Rn.104556
s07419	LOC290985	Rn.1180
s23236	LOC290985	Rn.1180
s15670	LOC291411	Rn.40336
s18099	LOC292624	Rn.8075
s21258	LOC292624	Rn.8075
s22821	LOC296637	Rn.98457
s24478	LOC297530	Rn.105926
s10962	LOC308320	Rn.25316
s17067	LOC308990	Rn.98391
s24663	LOC308990	Rn.98391
s22266	LOC310665	Rn.7768
s06566	LOC313934	Rn.37673
s16835	LOC363188	Rn.67473
s22390	LOC368070	Rn.38987
s17677	LOC381062	Mm.260474
s08283	LOC381070	Mm.268582
s21193	LOC381438	Mm.330987
s09219	LOC381813	Mm.347830
s02142	LOC384077	Mm.332031
s16396	LOC406217	Mm.336245
s12063	LOC433464	Mm.354237
s00203	LOC433749	Mm.318359
s12739	LOC498685	Rn.24906
s12722	LOC498796	Rn.105966
s22989	LOC498796	Rn.105966
s12404	LOC500013	Rn.98211
s22373	LOC500013	Rn.98211
s13926	LOC500956	Rn.18715
s20806	LOC501515	Rn.16458
s04857	LOC548103	Mm.242728
s06159	LOC553091	Mm.11989
s20574	LOC56081	Rn.93
s22429	LOC56081	Rn.93
s16603	LOC56965	Hs.8694
s13691	LOC60382	Rn.37130
s23103	LOC625662	Mm.297584
s18209	LOC64038	Rn.25472
s24869	LOC64038	Rn.25472
s12770	LOC641523	Rn.10956
s22462	LOC641523	Rn.10956
s16497	LOC668206	Mm.14707
s21759	LOC672498	Mm.173259
s20103	LOC680717	Rn.15384
s22718	LOC680782	Rn.29528
s24434	LOC680782	Rn.29528
s14623	LOC681361	Rn.2904
s15690	LOC681361	Rn.2904
s23164	LOC682097	Rn.12115
s22311	LOC689210	Rn.55891
s13610	LOC689890	Rn.84878
s19721	LOC689890	Rn.84878
s16995	LOC690188	Rn.9501
s22166	LOC690188	Rn.9501
s12912	LOC690229	Rn.14606
s22218	LOC690586	Rn.17667
s12573	LOC691031	Rn.7470
s22419	LOC691031	Rn.7470
s09463	LOC81691	Hs.177926
s08710	Loh11cr2a	Mm.290950
s22494	Loh11cr2a	Mm.290950
s00824	Lox	Mm.172
s08934	Loxl2	Mm.116714
s17809	Lpd	Mm.20592
s19023	Lpd	Mm.20592
s23515	Lpd	Mm.20592
s18897	Lphn1	Mm.260733
s08748	Lphn2	Mm.9776
s14444	Lphn2	Mm.9776
s09331	Lpin1	Mm.153625
s14079	Lpin1	Mm.153625
s03523	Lpin2	Mm.227924
s03980	Lpin2	Mm.227924
s03586	Lpl	Mm.1514
s09511	Lpl	Mm.1514
s10598	Lpp	Mm.209385
s11084	Lpp	Mm.209385
s15757	Lpp	Mm.209385
s15923	Lpxn	Mm.259801
s19514	Lpxn	Mm.259801
s02541	Lrat	Mm.33921
s07010	Lrba	Mm.239927
s18734	Lrba	Mm.239927
s24492	Lrdd	Mm.158086
s18435	Lrig2	Mm.34855
s10027	Lrmp	Mm.843
s02581	Lrp1	Mm.271854
s04918	Lrp1	Mm.271854
s10073	Lrp1	Mm.271854
s12703	Lrp1	Mm.271854
s14796	Lrp1	Mm.271854
s02146	Lrp10	Mm.28465
s21358	Lrp11	Mm.206759
s08630	Lrp2	Mm.23847
s22965	Lrp2	Mm.23847
s02059	Lrp6	Mm.247444
s15349	Lrp6	Mm.247444
s19391	Lrp6	Mm.247444
s00173	Lrpap1	Mm.277661
s01477	Lrpap1	Mm.277661
s16196	Lrpap1	Mm.277661
s19361	Lrpap1	Mm.277661
s10885	Lrpb7	Mm.3207
s23839	Lrpprc	Mm.217027
s13316	Lrrc1	Mm.28534
s23457	Lrrc17	Mm.271652
s08809	Lrrc25	Mm.132939
s16923	Lrrc41	Rn.1938
s04924	Lrrc8	Mm.297949
s05683	Lrrc8	Mm.297949
s18062	Lrrc8	Mm.297949
s03822	Lrrfip1	Mm.45039
s14007	Lrrfip1	Mm.45039
s16873	LRRFIP2	Hs.268768
s00744	Lrrfip2	Mm.302287
s23432	Lrrk1	Mm.33284
s11285	Lrrn1	Mm.158868
s21456	Lrrn6a	Mm.246605
s23870	Lsg1	Rn.41256
s00745	Lsm1	Mm.30198
s22490	Lsm1	Mm.30198
s19290	Lsm10	Mm.41865
s01376	Lsm11	Mm.249827
s04780	Lsm2	Mm.165735
s23143	Lsm3	Mm.246693
s10279	Lsm4	Mm.248188
s06292	Lsm6	Mm.28694
s01232	Lsm7	Mm.306162
s03973	Lsm7	Mm.306162
s13042	Lsm8	Mm.275158
s09715	Lsp1	Mm.234003
s11041	Lsp1	Mm.234003
s12906	Lsp1	Mm.234003
s13989	Lsp1	Mm.234003
s11278	Lss	Mm.55075
s10409	Lst1	Mm.19379
s11385	Lst1	Mm.19379
s05372	Lta	Mm.87787
s00052	Lta4h	Mm.271071
s06716	Lta4h	Mm.271071
s16959	Lta4h	Mm.271071
s06128	Ltb	Mm.1715
s00861	Ltb4dh	Mm.34497
s05553	Ltb4dh	Mm.34497
s08577	Ltb4dh	Mm.34497
s20626	Ltb4dh	Mm.34497
s13290	Ltb4r1	Mm.20853
s17287	Ltbp4	Mm.272251
s04672	Ltbr	Mm.3122
s08537	Ltbr	Mm.3122
s09238	Ltbr	Mm.3122
s00553	Ltc4s	Mm.245151
s00470	Ltf	Mm.282359
s02591	Ltf	Mm.282359
s22336	Ltf	Mm.282359
s22543	Ltf	Mm.282359
s22840	Ltf	Mm.282359
s08492	Lu	Mm.29236
s15648	Lu	Mm.29236
s03084	Luc7l	Mm.25619
s05575	Luc7l	Mm.25619
s16629	Luc7l	Mm.25619
s05118	Luc7l2	Mm.276133
s06335	Luc7l2	Mm.276133
s17545	Luc7l2	Mm.276133
s23462	Luc7l2	Mm.276133
s08701	Luzp1	Mm.92659
s14601	Luzp1	Mm.92659
s17762	Lxn	Mm.2632
s03040	Ly108	Mm.245727
s09054	Ly64	Mm.3177
s09250	Ly64	Mm.3177
s02045	Ly6a	Mm.263124
s17885	Ly6a	Mm.263124
s23085	Ly6a	Mm.263124
s01084	Ly6c	Mm.1583
s08896	Ly6c	Mm.1583
s00037	Ly6c	Mm.326879
s02698	Ly6c	Mm.326879
s01603	Ly6d	Mm.878
s03940	Ly6e	Mm.788
s11711	Ly6e	Mm.788
s12132	Ly6e	Mm.788
s20051	Ly6g6c	Mm.215096
s04294	Ly6h	Mm.22154
s04673	Ly6h	Mm.22154
s00663	Ly75	Mm.2074
s12987	Ly86	Mm.2639
s06667	Ly9	Mm.560
s06887	Ly9	Mm.560
s23155	Ly9	Mm.560
s20739	Lyar	Mm.28560
s23379	Lyar	Mm.28560
s11481	Lyl1	Mm.4925
s07234	Lyn	Mm.304032
s10548	Lyn	Mm.304032
s10781	Lyn	Mm.304032
s00862	Lynx1	Mm.257067
s23446	Lynx1	Mm.257067
s14481	Lypla1	Mm.299955
s16947	Lypla1	Mm.299955
s00704	Lypla2	Mm.34302
s08692	Lypla3	Mm.284770
s21371	Lyric	Rn.6864
s21939	Lyric	Rn.6864
s04606	Lysal1	Mm.291443
s21894	Lysal1	Mm.291443
s00604	Lyst	Mm.124392
s05074	Lyst	Mm.124392
s13834	Lyst	Mm.124392
s00963	Lyzs	Mm.45436
s11921	Lzf	Mm.27792
s01641	Lzic	Mm.332085
s14618	Lzic	Mm.332085
s20376	Lzp-s	Mm.177539
s21776	Lztfl1	Mm.209759
s18771	Lztr1	Mm.161726
s09341	Lzts2	Mm.28204
s05773	M6pr	Mm.249225
s00902	M6prbp1	Mm.104975
s06820	M6prbp1	Mm.104975
s22348	M6prbp1	Mm.104975
s01972	Mab21l1	Mm.252244
s01580	Mab21l2	Mm.214385
s10721	Macf1	Mm.3350
s13812	Macf1	Mm.3350
s19392	Macf1	Mm.3350
s24999	Macf1	Mm.3350
s03925	Mad	Mm.279580
s12334	Mad1l1	Mm.320371
s20778	Mad1l1	Mm.320371
s04772	Mad2l1	Mm.290830
s11415	Mad2l1	Mm.290830
s12273	Mad2l1	Mm.290830
s21849	Mad2l1bp	Mm.272024
s16169	Mad2l2	Mm.9648
s07506	Madcam1	Mm.297917
s22499	Madh2	Rn.2755
s12931	Madh3	Rn.10636
s03673	Maea	Mm.281642
s08090	Maf	Mm.275549
s14707	Maf1	Mm.289680
s02077	Mafb	Mm.330745
s08662	Mafb	Mm.330745
s11125	Mafb	Mm.335190
s19748	Mafb	Mm.335190
s06409	Maff	Mm.86646
s08270	Maff	Mm.86646
s15653	Mafk	Mm.157313
s04113	Mag	Mm.241355
s19078	Maged2	Mm.22575
s13068	Magmas	Mm.354760
s00484	Magoh	Mm.808
s03693	Magoh	Mm.808
s17142	Magoh	Mm.808
s08764	Mak	Mm.8149
s04708	Mak10	Mm.253902
s20261	Mak10	Mm.253902
s20299	MAK3	Hs.288932
s09913	Mak3	Mm.278726
s21343	Mak3	Mm.278726
s07553	Maml1	Mm.51116
s12281	Man1a	Mm.117294
s02264	Man1b	Mm.271617
s22742	Man1c1	Mm.18905
s24773	Man2a1	Mm.2433
s07499	Man2b1	Mm.4219
s11069	Man2b2	Mm.761
s19904	Man2c1	Mm.30110
s15479	Man2c1	Rn.11301
s19434	Man2c1	Rn.11301
s01991	Manba	Mm.280536
s16463	Manbal	Mm.228619
s03927	Maoa	Mm.21108
s10655	Map17	Mm.30181
s18681	Map17	Mm.30181
s18616	Map1lc3a	Mm.196239
s17754	Map1lc3b	Mm.28357
s18286	Map1lc3b	Mm.28357
s23635	Map1lc3b	Mm.28357
s00705	Map2k1	Mm.248907
s01429	Map2k1	Mm.248907
s18750	Map2k1	Mm.248907
s18282	Map2k1ip1	Mm.331392
s00710	Map2k2	Mm.275436
s07177	Map2k2	Mm.275436
s17440	Map2k2	Mm.275436
s01271	Map2k3	Mm.18494
s02439	Map2k3	Mm.18494
s03874	Map2k3	Mm.18494
s10294	Map2k4	Mm.27491
s00428	Map2k5	Mm.192651
s00432	Map2k5	Mm.192651
s04360	Map2k6	Mm.14487
s10855	Map2k6	Mm.14487
s10670	Map2k7	Mm.3906
s11659	Map2k7	Mm.3906
s21961	Map2k7	Mm.3906
s09467	Map3k1	Mm.15918
s22713	Map3k1	Mm.15918
s09541	Map3k11	Mm.185026
s00414	Map3k12	Mm.172897
s03187	Map3k12	Mm.172897
s07893	Map3k12	Mm.172897
s15039	Map3k12	Mm.172897
s07774	Map3k14	Mm.158981
s21077	Map3k14	Mm.158981
s01372	Map3k3	Mm.27041
s21118	Map3k3	Mm.27041
s24326	Map3k3	Mm.27041
s20136	Map3k3_predicted	Rn.72680
s01646	Map3k4	Mm.28587
s10733	Map3k4	Mm.28587
s22511	Map3k4	Mm.28587
s01074	Map3k5	Mm.6595
s14383	Map3k5	Mm.6595
s04792	Map3k7	Mm.258589
s05500	Map3k7	Mm.258589
s24493	Map3k7	Mm.258589
s08281	Map3k7ip2	Mm.193041
s02783	Map3k8	Mm.3275
s12174	Map3k8	Mm.3275
s23090	MAP3K9	Hs.437214
s11863	Map4k1	Mm.148278
s13201	Map4k1	Mm.148278
s02588	Map4k2	Mm.25860
s11695	Map4k2	Mm.25860
s12772	Map4k3	Mm.251706
s14734	Map4k4	Mm.19073
s17346	Map4k4	Mm.19073
s21201	Map4k4	Mm.19073
s06061	Map4k5	Mm.291936
s11940	Map4k5	Mm.291936
s21449	Map4k6	Mm.42967
s01403	Mapbpip	Mm.41680
s06831	Mapbpip	Mm.41680
s01702	Mapk1	Mm.196581
s03416	Mapk1	Mm.196581
s10434	Mapk1	Mm.196581
s11668	Mapk1	Mm.196581
s05894	Mapk1	Rn.34914
s00958	Mapk10	Mm.39253
s09921	Mapk12	Mm.38343
s19144	Mapk12	Mm.38343
s17377	Mapk13	Mm.27970
s19660	Mapk13	Mm.27970
s08285	Mapk14	Mm.246203
s08655	Mapk14	Mm.246203
s16391	Mapk14	Mm.246203
s12813	Mapk14	Mm.347796
s00091	Mapk3	Mm.8385
s12871	Mapk3	Mm.8385
s23280	Mapk3	Mm.8385
s09613	Mapk6	Mm.18856
s12165	Mapk6	Mm.18856
s15924	Mapk6	Mm.18856
s10525	Mapk7	Mm.38172
s04127	Mapk8	Mm.21495
s09240	Mapk8	Mm.21495
s10569	Mapk8	Mm.21495
s11983	Mapk8	Mm.21495
s03589	Mapk8ip2	Mm.173337
s15025	Mapk8ip2	Mm.173337
s21993	Mapk8ip3	Mm.43081
s03933	Mapk9	Mm.68933
s10116	Mapk9	Mm.68933
s11463	Mapk9	Mm.68933
s19585	Mapkapk2	Mm.221235
s00989	Mapkapk5	Mm.272206
s04519	Mapkapk5	Mm.272206
s08740	Mapkapk5	Mm.272206
s19515	Mapkapk5	Mm.272206
s03092	Mapkbp1	Mm.330501
s02678	Mapre1	Mm.143877
s04841	Mapre1	Mm.143877
s14093	Mapre1	Mm.143877
s17621	Mapre1	Mm.143877
s19778	Mapre1	Mm.143877
s20539	Mapre1	Rn.7652
s03083	Mapre2	Mm.132237
s07731	Mapre3	Mm.332295
s01506	Mapt	Mm.1287
s04559	Mapt	Mm.1287
s08412	Mapt	Mm.1287
s13593	Mapt	Mm.1287
s10675	Marcks	Mm.30059
s18179	Marcks	Mm.30059
s22715	Marcks	Mm.30059
s10431	Marco	Mm.1856
s04487	Mare	Mm.263161
s07341	Mark2	Mm.258986
s09799	Mark2	Mm.258986
s20693	Mark3	Mm.28678
s12414	Mark4	Mm.260504
s08458	Mars	Mm.28173
s01500	Masp2	Mm.22453
s14813	Masp2	Mm.22453
s16345	Mast2	Mm.9287
s20353	MASTL	Hs.276905
s01496	Mastl	Mm.253721
s23512	Mastl	Mm.253721
s22815	Mat1a	Mm.14064
s13147	MAT2A	Hs.77502
s04066	Mat2a	Mm.29815
s05085	Mat2a	Mm.29815
s22759	Mat2a	Mm.29815
s14016	Mat2b	Mm.293771
s15133	Mat2b	Mm.293771
s18792	Mat2b	Mm.293771
s01459	Matn1	Mm.271796
s03757	Matn4	Mm.29428
s11386	Matr3	Mm.215034
s17956	Matr3	Mm.215034
s24820	Matr3	Mm.215034
s24743	Matr3	Rn.29774
s03203	Max	Mm.268548
s12318	Max	Mm.268548
s08743	Maz	Mm.334238
s13392	Mb	Mm.201606
s06445	Mbc2	Mm.66056
s17237	Mbc2	Mm.66056
s14843	Mbd1	Mm.22522
s14565	Mbd2	Mm.322
s22827	Mbd2	Mm.322
s23093	Mbd2	Mm.322
s01454	Mbd3	Mm.7142
s03006	Mbd3	Mm.7142
s04844	Mbd3	Mm.7142
s14326	Mbd3l2	Mm.17563
s16789	Mbd3l2	Mm.17563
s04439	Mbd4	Mm.259308
s13366	Mbip	Mm.25656
s17069	Mbip	Mm.25656
s15334	Mbl2	Mm.30045
s19332	Mbnl1	Mm.255723
s14846	Mbnl2	Mm.238266
s05086	Mbnl3	Mm.102756
s04530	Mbp	Mm.252063
s08436	Mbp	Mm.252063
s10117	Mbp	Mm.252063
s19122	Mbp	Mm.252063
s12128	Mbtd1	Mm.210334
s17272	Mbtd1	Mm.210334
s13797	Mbtps1	Mm.206934
s22195	Mbtps1	Mm.206934
s09337	Mbtps1	Rn.2362
s20558	Mbtps2	Mm.37577
s10622	Mc2r	Mm.41498
s12048	Mc2r	Mm.41498
s14694	Mc2r	Mm.41498
s23080	Mc2r	Mm.41498
s16000	Mcam	Mm.275003
s12743	Mcart6	Mm.276518
s03581	Mcc	Mm.312511
s23778	Mccc1	Mm.249016
s08633	Mcfd2	Mm.30251
s12667	Mcfd2	Mm.30251
s19263	Mcfd2	Mm.30251
s21288	Mcfd2	Mm.30251
s07024	Mcl1	Mm.1639
s11303	Mcl1	Mm.1639
s12012	Mcl1	Mm.1639
s13180	Mcl1	Mm.1639
s03611	Mclc	Mm.214545
s04251	Mcm10	Mm.23828
s04715	Mcm10	Mm.23828
s06548	Mcm2	Mm.16711
s10610	Mcm2	Mm.16711
s24791	Mcm2	Mm.16711
s07594	Mcm3	Mm.4502
s09562	Mcm3	Mm.4502
s22044	Mcm3	Mm.4502
s23185	Mcm3	Mm.4502
s03059	Mcm3ap	Mm.30098
s13280	Mcm4	Mm.1500
s17090	Mcm4	Mm.1500
s03148	Mcm5	Mm.5048
s07874	Mcm5	Mm.5048
s07966	Mcm5	Mm.5048
s00356	Mcm6	Mm.4933
s16364	Mcm6	Mm.4933
s02829	Mcm7	Mm.241714
s08677	Mcm7	Mm.241714
s12611	Mcm7	Mm.241714
s01809	Mcoln1	Mm.8356
s03833	Mcoln2	Mm.116862
s01892	Mcoln3	Mm.114683
s16669	Mcoln3	Mm.114683
s04140	Mcpt5	Mm.1252
s09386	Mcpt6	Mm.7409
s03303	Mcpt8	Mm.41979
s14410	Mcpt8	Mm.41979
s09289	Mcrs1	Mm.272015
s23524	Mcts1	Mm.262453
s24771	Mcts1	Mm.262453
s11117	Mdfi	Mm.329100
s11500	Mdfi	Mm.329100
s04828	Mdh1	Mm.212703
s09498	Mdh1	Mm.212703
s11687	Mdh1	Mm.212703
s17602	Mdh2	Mm.297096
s22290	Mdh2	Mm.297096
s23037	Mdk	Mm.906
s00071	Mdm1	Mm.101191
s03901	Mdm1	Mm.101191
s15405	Mdm1	Mm.101191
s02015	Mdm2	Mm.22670
s09251	Mdm2	Mm.22670
s11001	Mdm4	Mm.326936
s13377	Mea1	Mm.227011
s13530	Mea1	Mm.227011
s18773	Mea1	Mm.227011
s08063	Mecp2	Mm.131408
s17081	Med6	Mm.279993
s09867	Mef2a	Mm.132788
s10231	Mef2a	Mm.132788
s16821	Mef2a	Mm.132788
s18819	Mef2a	Mm.132788
s03734	Mei1	Mm.289351
s10201	Meis1	Mm.260855
s13509	Meis1	Mm.260855
s16653	Meis1	Mm.260855
s05112	Melk	Mm.268668
s07030	Melk	Mm.268668
s12593	Melk	Mm.268668
s15144	Men1	Mm.12917
s15340	Men1	Mm.12917
s10960	Meox1	Mm.3404
s24093	Meox1	Mm.3404
s03231	Meox2	Mm.341398
s07528	Mep1a	Mm.5346
s09775	Mep1a	Mm.5346
s01152	Mesdc1	Mm.272998
s05537	Mesdc2	Mm.117365
s00277	Mesp2	Mm.31472
s00672	Mesp2	Mm.31472
s15682	Mesp2	Mm.31472
s04906	Metap1	Mm.26833
s07048	Metap2	Mm.289329
s11231	Metapl1	Mm.152796
s10467	Mett11d1	Mm.5750
s13337	Mettl1	Mm.251593
s21323	Mettl1	Mm.251593
s05186	Mettl2	Mm.270091
s24151	Mettl2	Mm.270091
s13900	Mettl3	Mm.271759
s21583	Mex3a	Mm.275154
s05274	Mfap2	Mm.7386
s14808	Mfap2	Mm.7386
s14049	Mfap4	Mm.272278
s14304	Mfap4	Mm.272278
s09779	Mfap5	Mm.41931
s21737	Mfge8	Mm.1451
s07302	Mfhas1	Mm.245077
s21685	Mfhas1	Mm.103246
s21043	Mfn1	Mm.290414
s08401	Mfn2	Mm.154312
s23222	Mfn2	Mm.154312
s08279	Mfng	Mm.149235
s08559	Mfng	Mm.149235
s18641	Mfng	Mm.149235
s12746	Mftc	Mm.17875
s02262	Mg29	Mm.20942
s09694	Mga	Mm.87532
s19626	Mga	Mm.87532
s05063	Mgam	Mm.33401
s14498	Mgat1	Mm.196933
s13798	Mgat1l	Mm.208030
s03852	Mgat2	Mm.206642
s21200	Mgat2	Mm.206642
s25077	Mgat2	Rn.2342
s20008	Mgat4a	Mm.233587
s08471	Mgat4b	Mm.86759
s14606	Mgat5	Mm.38399
s15038	Mgat5	Mm.38399
s02772	MGC18837	Mm.253329
s13523	MGC2629	Hs.458407
s09105	MGC27770	Mm.308078
s16635	MGC29978	Mm.224885
s16075	MGC33365	Hs.288954
s09874	MGC41689	Mm.291754
s17267	MGC41689	Mm.291754
s06545	MGC58341	Mm.270660
s17972	MGC6357	Mm.211654
s21680	MGC67168	Mm.246667
s05023	MGC68323	Mm.330867
s17275	MGC68340	Mm.332192
s17050	MGC72957	Rn.105821
s05692	MGC7717	Mm.288460
s18778	MGC7717	Mm.288460
s02744	MGC94010	Rn.95177
s19760	MGC94010	Rn.95177
s08499	Mgea5	Mm.122725
s13670	Mgea5	Rn.38577
s21416	Mgea5	Rn.38577
s19810	MGEA6	Hs.434485
s09298	Mgl1	Mm.252405
s15704	Mglap	Mm.243085
s12707	Mgll	Mm.272197
s13127	Mgll	Mm.272197
s01465	Mgmt	Mm.347464
s06914	Mgmt	Mm.347464
s17695	Mgmt	Mm.347464
s17887	Mgrn1	Mm.291326
s14078	Mgst1	Mm.14796
s17739	Mgst2_predicted	Rn.7854
s15679	Mgst3	Mm.218286
s07638	Mib1	Mm.21500
s08641	Mib1	Mm.21500
s13938	Mib1	Mm.21500
s17511	Mical3	Mm.122399
s21598	Mical3	Mm.122399
s12379	Midn	Mm.143813
s16039	Midn	Mm.143813
s21291	Midn	Mm.143813
s22472	Midn	Mm.143813
s03437	Mif	Mm.2326
s06199	Mina	Mm.7760
s12004	Mina	Mm.7760
s16633	Mina	Mm.7760
s22305	Mina	Mm.7760
s03175	Minpp1	Mm.255116
s03845	Minpp1	Mm.255116
s14435	Minpp1	Mm.255116
s14298	Mipep	Mm.274650
s03267	Mipol1	Mm.268180
s06629	Mipol1	Mm.268180
s07956	Mipol1	Mm.268180
s24211	Mipol1	Mm.268180
s02832	Mir16	Mm.273142
s17380	Mir16	Mm.273142
s18597	Mir16	Mm.273142
s00966	Mitc1	Mm.28733
s03939	Mitc1	Mm.28733
s07008	Mitf	Mm.100641
s04852	Miz1	Mm.6370
s15081	Miz1	Mm.6370
s10674	Mki67	Mm.4078
s04778	Mki67ip	Mm.280311
s18583	Mki67ip	Mm.280311
s22468	Mki67ip	Mm.280311
s11470	Mkks	Mm.272570
s20805	Mkks	Mm.272570
s07342	Mkln1	Mm.238038
s00093	Mknk1	Mm.209327
s09795	Mknk1	Mm.209327
s20131	Mknk1	Mm.209327
s20951	Mknk2	Mm.42126
s09961	Mkrn1	Mm.270484
s17747	Mkrn1	Mm.270484
s20837	Mkrn1	Mm.270484
s12060	Mlf1	Mm.10414
s18373	Mlf1ip	Mm.22108
s03730	Mlf2	Mm.29737
s10030	Mlf2	Mm.29737
s24174	Mlf2	Mm.29737
s07861	Mlh1	Mm.196006
s18767	Mlh3	Mm.103114
s02848	Mll	Mm.2389
s06757	Mll	Mm.2389
s07989	Mll3	Mm.332268
s12178	Mll5	Mm.205190
s15264	Mll5	Mm.205190
s11425	Mllt1	Mm.148748
s03248	Mllt10	Mm.209175
s03677	Mllt2h	Mm.6949
s07764	Mllt2h	Mm.6949
s10244	Mllt3	Mm.288898
s21003	Mllt3	Mm.288898
s21573	Mllt3	Mm.288898
s22879	Mllt3	Mm.288898
s00479	Mllt4	Mm.247066
s06808	Mllt4	Mm.59167
s17879	MLLT6	Hs.282233
s04946	Mllt6	Mm.23685
s10574	Mllt6	Mm.23685
s14171	Mllt7	Mm.240299
s23458	Mllt7	Mm.240299
s02372	Mlp	Mm.2769
s06752	Mlp	Mm.2769
s23947	Mlph	Mm.105208
s19963	Mlr1	Mm.71498
s08698	Mlr2	Mm.13144
s13612	Mlstd1	Mm.185701
s16678	Mlstd1	Mm.185701
s08805	Mlx	Rn.16914
s24902	Mlx	Rn.16914
s00044	Mmd	Mm.277518
s10980	Mmd	Mm.277518
s22505	Mmd	Mm.277518
s05444	Mmd2	Mm.48712
s05331	Mme	Mm.296022
s07998	Mme	Mm.296022
s10934	Mme	Mm.296022
s06609	Mmp11	Mm.4561
s11087	Mmp12	Mm.2055
s22434	Mmp12	Mm.2055
s01935	Mmp14	Mm.280175
s08460	Mmp15	Mm.217116
s17919	Mmp15	Mm.217116
s18522	Mmp2	Mm.29564
s04070	Mmp23	Mm.29373
s10680	Mmp23	Mm.29373
s18652	Mmp7	Mm.4825
s17179	Mmp8	Mm.16415
s21357	Mmp8	Mm.16415
s00540	Mmp9	Mm.4406
s08895	Mmp9	Mm.4406
s01327	Mms19l	Mm.218940
s16086	Mms19l	Mm.218940
s08868	Mnab	Mm.288785
s01412	Mnat1	Mm.246750
s11739	Mnat1	Mm.246750
s07922	Mns1	Mm.218
s12439	Mns1	Mm.218
s20601	Mns1	Mm.218
s01161	Mnt	Mm.3759
s11255	MO25	Hs.6406
s01547	Moap1	Mm.291222
s03217	Moap1	Mm.291222
s10612	Moap1	Mm.291222
s22603	Mobk1b	Mm.29500
s24029	Mobkl2c	Mm.35571
s12146	Mocos	Mm.28252
s07930	Mocs1	Mm.22256
s09800	Mocs1	Mm.22256
s15604	Mocs2	Mm.19027
s23256	Mocs2	Mm.19027
s02501	Mod1	Mm.148155
s05862	Mod1	Mm.148155
s19850	Mod1	Mm.148155
s01270	Mod1	Mm.295754
s07992	Mod1	Mm.295754
s14421	Mona	Mm.12947
s06117	Morc	Mm.250060
s18751	Morc	Mm.250060
s02180	Morf4l1	Mm.196508
s06401	Morf4l1	Mm.310288
s05015	Morf4l2	Mm.27218
s19615	Morf4l2	Mm.27218
s19070	Mos	Mm.317339
s15488	Mosg	Mm.304273
s05431	Mospd1	Mm.28236
s09426	Mospd1	Mm.28236
s10970	Mov10	Mm.1597
s21165	Mov10	Mm.1597
s06418	Mov10l1	Mm.284710
s12268	Mov10l1	Mm.284710
s16846	Mov10l1	Mm.284710
s18531	Mov10l1	Mm.284710
s18395	Mox2	Mm.245851
s18797	Mpa2l	Mm.275893
s23003	Mpdu1	Mm.89579
s24965	Mpdu1	Mm.89579
s00648	Mpeg1	Mm.3999
s20726	Mpeg1	Mm.3999
s24990	Mpeg1	Mm.3999
s14361	Mphosph6	Mm.181836
s03478	Mpi1	Mm.247218
s14646	Mpo	Mm.4668
s16186	Mpo	Mm.4668
s21670	Mpp1	Mm.2814
s01952	Mpp2	Mm.36242
s03176	Mpp2	Mm.36242
s07176	Mpp5	Mm.313594
s01501	Mpp6	Mm.41288
s00007	Mpv17	Mm.999
s07429	Mpv17	Mm.999
s15901	Mpv17	Mm.999
s25037	Mpz	Mm.347465
s04832	Mpzl1	Mm.46438
s00184	Mr1	Mm.7580
s23450	Mr1	Mm.7580
s00819	Mras	Mm.2045
s13033	Mras	Mm.2045
s03100	Mrc1	Mm.2019
s12227	Mrc1	Mm.2019
s10000	Mrc2	Mm.235616
s09502	Mre11a	Mm.149071
s10761	Mre11a	Mm.149071
s23295	Mre11a	Mm.149071
s00949	Mrg1	Mm.247566
s06983	Mrg1	Mm.247566
s07866	Mrg1	Mm.247566
s20576	Mrg1	Mm.247566
s09486	Mrg2	Mm.4710
s11483	Mrgpra2	Mm.119803
s11549	Mrgprb2	Mm.83689
s23785	Mro	Mm.126220
s03895	Mrp63	Mm.319530
s16444	Mrpl1	Mm.295499
s05609	Mrpl10	Mm.208946
s21294	Mrpl11	Mm.28494
s07620	Mrpl12	Mm.133851
s06867	Mrpl13	Mm.236795
s10504	Mrpl14	Mm.28577
s07510	Mrpl15	Mm.182927
s21825	Mrpl16	Mm.203928
s22047	Mrpl17	Mm.44225
s15237	Mrpl18	Mm.290166
s11834	Mrpl19	Mm.276293
s08072	Mrpl2	Mm.29183
s12681	Mrpl20	Mm.23825
s16479	Mrpl22_predicted	Rn.13421
s23123	Mrpl22_predicted	Rn.13421
s16385	Mrpl23	Mm.12144
s23756	Mrpl24	Mm.196635
s18333	Mrpl27	Mm.34951
s12101	Mrpl28	Mm.273102
s18475	Mrpl3	Mm.29746
s14473	Mrpl30	Mm.26614
s08949	Mrpl32	Mm.36511
s08051	Mrpl33	Mm.120763
s04053	Mrpl34	Mm.29489
s18027	Mrpl35	Mm.28579
s23250	Mrpl36	Mm.26775
s02536	Mrpl37	Mm.29517
s18143	Mrpl37	Mm.29517
s21481	Mrpl37	Mm.29517
s01866	Mrpl38	Mm.29974
s12478	Mrpl39	Mm.103655
s13085	Mrpl4	Mm.155033
s01752	Mrpl40	Mm.20918
s10992	Mrpl43	Mm.44174
s22604	Mrpl44	Mm.238455
s21892	Mrpl45	Mm.5381
s04426	Mrpl46	Mm.193181
s02355	Mrpl48	Mm.227275
s02972	Mrpl48	Mm.227275
s05301	Mrpl49	Mm.181290
s01779	Mrpl50	Mm.30052
s19665	Mrpl50	Mm.30052
s03810	Mrpl51	Mm.138749
s17649	Mrpl52	Mm.248163
s09999	Mrpl54	Mm.43397
s09387	Mrpl55	Mm.282694
s13274	Mrpl55	Mm.282694
s04655	Mrpl9	Mm.218515
s06317	Mrps10	Mm.216250
s08659	Mrps11	Mm.297033
s22405	Mrps15	Mm.195628
s04746	Mrps16	Mm.23747
s21329	Mrps16	Mm.23747
s13477	Mrps17	Mm.249809
s17771	Mrps17	Mm.249809
s05526	Mrps18a	Mm.287443
s04958	Mrps18b	Mm.29484
s10084	Mrps18c	Mm.25585
s11004	Mrps18c	Mm.25585
s13480	Mrps21	Mm.24108
s11427	Mrps22	Mm.17949
s10880	Mrps23	Mm.168680
s22724	Mrps24	Mm.7328
s20894	Mrps24_predicted	Rn.1914
s05664	Mrps25	Mm.87062
s24552	Mrps25	Mm.87062
s10364	Mrps27	Mm.30208
s12254	Mrps31	Mm.289402
s13766	Mrps31	Mm.289402
s23258	Mrps31	Mm.289402
s19421	Mrps33	Mm.299216
s06621	Mrps34	Mm.328851
s18981	Mrps34	Mm.328851
s24987	Mrps35	Mm.46656
s16808	Mrps5	Mm.274601
s16553	Mrps6	Mm.103706
s05531	Mrps7	Mm.193040
s06749	Mrps7	Mm.193040
s08767	Mrps9	Mm.252982
s09680	Mrrf	Mm.29099
s02283	Mrsb	Mm.27166
s01820	Mrvi1	Mm.250023
s14057	Mrvi1	Mm.250023
s20970	Mrvldc1	Mm.206250
s21510	Mrvldc1	Mm.206250
s16758	Mrvldc2	Mm.347551
s11514	Mrvldc3	Mm.86833
s01202	Ms4a1	Mm.4046
s06515	Ms4a1	Mm.4046
s21744	Ms4a1_predicted	Rn.16385
s19359	Ms4a11	Mm.290390
s24303	Ms4a11	Mm.290390
s11650	Ms4a2	Mm.329735
s16780	Ms4a3	Mm.119630
s06532	Ms4a4b	Mm.33957
s07671	Ms4a4b	Mm.33957
s13053	Ms4a4b	Mm.33957
s14083	Ms4a4c	Mm.159648
s12640	Ms4a4d	Mm.2072
s02817	Ms4a6b	Mm.278844
s09141	Ms4a6b	Mm.278844
s16622	Ms4a6b	Mm.278844
s02564	Ms4a6c	Mm.251045
s10986	Msc	Mm.5820
s13227	Mscp	Mm.293635
s11360	Msh2	Mm.4619
s20221	Msh2	Mm.4619
s02020	Msh3	Mm.343101
s22401	Msh3	Mm.343101
s12179	Msh4	Mm.272226
s12689	Msh5	Mm.24192
s03415	Msh6	Mm.18210
s13238	Msh6	Mm.18210
s19735	Msi2h	Mm.167586
s15211	Msl2	Mm.129981
s18716	Msl31	Mm.24248
s17622	Msln	Mm.17510
s15037	Msmb	Rn.10615
s02347	Msn	Mm.138876
s09786	Msn	Rn.2762
s19657	Msn	Rn.2762
s10771	Msr1	Mm.239291
s12409	Msr2	Mm.45173
s01149	Msra	Mm.26713
s00945	Msx1	Mm.256509
s02060	Msx1	Mm.256509
s08069	Mt1	Mm.192991
s03292	Mt2	Mm.147226
s09089	Mt2	Mm.147226
s11455	Mta1	Mm.212577
s08937	Mta2	Mm.25339
s15899	MTA3	Hs.435413
s13558	Mta3	Mm.277668
s23952	Mtap	Mm.28500
s02650	Mtap4	Mm.217318
s09924	Mtap4	Mm.217318
s10918	Mtap4	Mm.217318
s01034	Mtap6	Mm.154087
s12086	Mtap6	Mm.154087
s13344	Mtap7	Mm.20928
s13253	Mtbp	Mm.61901
s20201	Mtbp	Mm.61901
s21949	Mtch1	Mm.285322
s09592	Mtch2	Mm.28023
s01288	Mtch2_predicted	Rn.4182
s20287	Mtcp1	Mm.16366
s15446	Mte1	Mm.45431
s05052	Mtf1	Mm.272397
s07021	Mtf2	Mm.117055
s07791	Mthfd2	Mm.443
s10778	Mthfd2	Mm.443
s20902	Mthfd2	Mm.443
s23843	Mthfr	Mm.89959
s19839	Mthfs	Mm.347377
s12298	Mtif2	Mm.285429
s17990	Mtl5	Mm.209941
s09681	Mtmr1	Mm.219672
s22834	Mtmr1	Mm.219672
s22890	Mtmr1	Mm.219672
s21023	Mtmr13	Mm.102970
s09006	Mtmr2	Mm.210405
s23733	Mtmr2	Mm.210405
s19418	MTMR3	Hs.412833
s13466	Mtmr3	Mm.200412
s18843	Mtmr3	Mm.200412
s01754	Mtmr4	Mm.250558
s19730	Mtmr6	Mm.247007
s07046	Mtmr7	Mm.222711
s16704	Mtmr7	Mm.222711
s13433	Mtmr9	Mm.259107
s00156	Mto1	Mm.291779
s13414	Mto1	Mm.291779
s04677	Mtpn	Mm.182746
s10040	Mtpn	Mm.182746
s14496	Mtpn	Mm.182746
s18743	Mtpn	Mm.182746
s14157	Mtrr	Mm.205514
s02480	Mtss1	Mm.215481
s19536	Mtss1	Mm.215481
s03463	Mttp	Mm.2941
s05494	Mttp	Mm.2941
s01343	Mtus1	Mm.149438
s14459	Mtus1	Mm.149438
s15410	Mtus1	Mm.149438
s10673	Mtvr2	Mm.24281
s13215	Mtx1	Mm.280943
s04887	Mtx3	Mm.296770
s25040	Mtx3	Mm.296770
s06182	Muc1	Mm.16193
s10180	Mucdhl	Mm.29080
s02185	Mup1	Mm.347469
s09703	Mup2	Mm.237772
s11975	Mus81	Mm.27697
s18943	Mustn1	Mm.220895
s10893	Mut	Mm.259884
s11366	Mut	Mm.259884
s04005	Mutyh	Mm.180333
s09067	Mvd	Mm.28146
s01559	Mvk	Mm.28088
s22027	Mvk	Mm.28088
s05622	Mvp	Mm.181894
s06014	Mvp	Mm.181894
s02017	Mx1	Mm.33996
s04607	Mx2	Mm.14157
s10497	Mxd3	Mm.20350
s05176	Mxd4	Mm.132901
s23194	Mxd4	Mm.259260
s08591	Mxi1	Mm.2154
s12105	Mxi1	Mm.2154
s16715	Mxi1	Mm.2154
s19719	Myadm	Mm.29874
s00906	Myb	Mm.52109
s16232	MYBBP1A	Hs.22824
s02092	Mybbp1a	Mm.147946
s02752	Mybbp1a	Mm.147946
s05070	Mybbp1a	Mm.147946
s07881	Mybl1	Mm.479
s14124	Mybl2	Mm.4594
s04256	Myc	Mm.2444
s09915	Myc	Mm.2444
s12094	Myc	Mm.2444
s21577	Myc	Mm.2444
s03487	Mycbp	Mm.347916
s19175	Mycbp	Mm.347916
s13385	MYCBP2	Hs.151411
s00995	Myct1	Mm.33762
s02232	Myd116	Mm.4048
s10955	Myd88	Mm.213003
s11534	Myd88	Mm.213003
s19032	Myd88	Mm.213003
s00929	Myef2	Mm.299755
s03703	Myg1	Mm.251638
s07018	Myh10	Mm.218233
s10876	Myh10	Mm.218233
s07819	Myh11	Mm.250705
s22301	Myh11	Mm.250705
s07230	Myh6	Mm.290003
s01410	Myh9	Mm.29677
s19951	Myh9	Rn.11385
s23497	Myl4	Mm.247636
s16068	Myl6	Mm.337074
s11973	Myl7	Mm.46514
s21740	Myl9	Mm.271770
s04584	Mylc2b	Mm.306770
s21103	Mylc2b	Mm.306770
s20812	Mylip_predicted	Rn.1844
s21618	Mylk	Mm.247544
s18850	Mylpf	Mm.14526
s10901	Mynn	Mm.200378
s02107	Myo10	Mm.60590
s07186	Myo10	Mm.60590
s19546	Myo10	Mm.60590
s11461	Myo18a	Mm.341248
s14034	MYO1B	Hs.121576
s05797	Myo1b	Mm.3390
s08326	Myo1b	Mm.3390
s09997	Myo1b	Mm.3390
s20719	Myo1b	Mm.3390
s04974	Myo1c	Mm.234502
s07368	Myo1c	Mm.234502
s03077	Myo1d	Mm.151948
s02913	Myo1e	Mm.266645
s24047	Myo1e	Mm.266645
s13357	Myo1g	Mm.239554
s14737	Myo1g	Mm.239554
s20502	Myo5a	Mm.3645
s24340	Myo5a	Mm.3645
s21468	Myo5b	Mm.260098
s06863	Myo6	Mm.4040
s01024	Myo9b	Mm.33779
s17243	Myo9b	Mm.33779
s01783	Myod1	Mm.1526
s24527	Myod1	Mm.1526
s12867	Myohd1	Mm.288689
s10645	Myoz2	Mm.141157
s15696	Myst1	Mm.195770
s15123	MYST2	Hs.21907
s20166	Myst2	Mm.205400
s03087	Myst3	Mm.182776
s14081	Myst3	Mm.182776
s19868	Myst3	Mm.182776
s03076	Myst4	Mm.248967
s20108	Myt1l	Mm.253067
s12246	Naalad2	Mm.345574
s09965	Nab1	Mm.25903
s17230	Nab1	Mm.25903
s17492	Naca	Mm.3746
s18634	Naca	Mm.3746
s21025	Naca	Mm.3746
s17520	Naglu	Mm.95452
s13533	Nagpa	Mm.215641
s04404	Nalp12	Mm.277152
s05109	Nalp9a	Mm.11889
s03191	Nalp9b	Mm.277114
s07684	Nalp9b	Mm.277114
s12065	Nalp9c	Mm.212174
s03636	Nanog	Mm.6047
s23252	Nanos1	Mm.186390
s00076	Nap1l1	Mm.290407
s11246	Nap1l1	Mm.290407
s13949	Nap1l1	Mm.337558
s15167	Nap1l1	Mm.337558
s22616	Nap1l1	Rn.18480
s21301	Nap1l4	Mm.294625
s00129	Nap1l5	Mm.191892
s23390	Nap1l5	Mm.191892
s08869	Napa	Mm.104540
s10017	Napg	Mm.292687
s14139	Napg	Mm.292687
s17876	Napg	Rn.24090
s22038	Napsa	Mm.9495
s25006	Napsa	Mm.9495
s17901	Narfl	Mm.273044
s24708	Narfl	Mm.273044
s03631	Narg1	Mm.275281
s05083	Narg1	Mm.275281
s08620	Narg1	Mm.275281
s12062	Narg1	Mm.275281
s01734	Narg2	Mm.35911
s01148	NARS	Hs.427212
s05721	Nars	Mm.29192
s09041	Nars	Mm.29192
s06455	Nasp	Mm.257181
s24855	Nasp	Mm.257181
s06262	Nat5	Mm.151168
s18198	Nat6	Mm.10305
s14562	Nav1	Mm.34977
s22422	Nav1	Mm.34977
s07244	Nav3	Mm.225050
s09685	Nbl1	Mm.9404
s04871	Nbn	Mm.20866
s06734	Nbn	Mm.20866
s06102	Nbr1	Mm.784
s18262	Nbr1	Mm.784
s17574	Ncald	Mm.283370
s01436	Ncam1	Mm.4974
s01757	Ncam1	Mm.4974
s23603	Ncapg	Mm.32012
s12701	Ncb5or	Mm.30166
s16279	Ncbp1	Rn.13482
s03824	Ncbp2	Mm.290027
s08377	Ncbp2	Mm.290027
s12315	Ncbp2	Mm.290027
s21076	Ncdn	Mm.220885
s06510	Ncf1	Mm.4149
s08129	Ncf2	Mm.239535
s22442	Ncf2	Mm.239535
s19461	Ncf4	Mm.2068
s22867	Ncf4	Mm.2068
s03962	Nck1	Mm.181485
s24216	Nck1	Mm.181485
s12539	Nckap1	Mm.25203
s09635	Nckipsd	Mm.192416
s04161	Ncl	Mm.154378
s06164	Ncl	Mm.154378
s11486	Ncl	Mm.154378
s01013	Ncoa1	Mm.301039
s16207	Ncoa1	Mm.301039
s06689	Ncoa2	Mm.2537
s22669	Ncoa2	Mm.2537
s00207	Ncoa3	Mm.1011
s02363	Ncoa3	Mm.1011
s23266	Ncoa5	Mm.233080
s00061	Ncoa6	Mm.27592
s07590	Ncoa6	Mm.27592
s11699	Ncoa6	Mm.27592
s14044	Ncoa6ip	Mm.171323
s00467	Ncor1	Mm.271814
s08786	Ncor1	Mm.271814
s23241	Ncor1	Mm.271814
s00128	Ncor2	Mm.278646
s00509	Ncor2	Mm.278646
s05286	Ncor2	Mm.278646
s07815	Ncstn	Mm.218203
s14735	Nde1	Mm.24105
s15491	Ndel1	Mm.31979
s06662	Ndfip1	Mm.102496
s19526	Ndfip1	Mm.102496
s00041	Ndfip2	Mm.290669
s11297	Ndfip2	Mm.290669
s03467	Ndn	Mm.250919
s04205	Ndnl2	Mm.19944
s17331	Ndnl2	Mm.19944
s18878	Ndnl2	Mm.19944
s10682	Ndor1	Mm.40020
s10838	Ndor1	Mm.40020
s10299	Ndp52l1	Mm.296049
s02303	Ndrg1	Mm.30837
s24084	Ndrg2	Mm.26722
s08697	Ndrg3	Mm.279256
s21701	Ndrg4	Mm.29846
s15021	Ndst1	Mm.181862
s22884	Ndst2	Mm.4084
s04624	Ndufa1	Mm.34869
s08193	Ndufa10	Mm.248778
s11223	Ndufa10	Mm.248778
s07104	Ndufa11	Mm.279823
s13389	Ndufa11	Mm.279823
s13838	Ndufa11	Mm.279823
s15156	Ndufa11	Mm.279823
s03056	Ndufa2	Mm.29867
s21945	Ndufa3	Mm.17851
s10339	Ndufa4	Mm.41926
s13470	Ndufa4	Mm.41926
s24821	Ndufa4	Mm.41926
s00169	Ndufa6	Mm.27570
s14541	Ndufa6	Mm.27570
s11959	Ndufa7	Mm.29513
s16630	Ndufa7	Mm.29513
s16713	Ndufa7	Mm.29513
s17947	Ndufa7	Mm.29513
s20884	Ndufa8	Mm.19834
s01111	Ndufa9	Mm.29939
s20130	Ndufa9	Mm.29939
s08406	Ndufab1	Mm.347976
s09436	Ndufab1	Mm.347976
s10513	Ndufab1	Mm.347976
s07968	Ndufaf1	Mm.5390
s13518	Ndufb10	Mm.1129
s01570	Ndufb3	Mm.2033
s12881	Ndufb3	Mm.2033
s24940	Ndufb3	Mm.2033
s02887	Ndufb4	Mm.306855
s15248	Ndufb5	Mm.28058
s16953	Ndufb5	Mm.28058
s08703	Ndufb6	Mm.1103
s09778	Ndufb8	Mm.2060
s15453	Ndufb9	Mm.322294
s14950	Ndufs1	Mm.290791
s16176	Ndufs2	Mm.21669
s18987	Ndufs2	Mm.21669
s23783	Ndufs2	Mm.21669
s23183	Ndufs3	Mm.30113
s05707	Ndufs4	Mm.253142
s09801	Ndufs5	Mm.310532
s19506	Ndufs7	Mm.28712
s10309	Ndufs8	Mm.44227
s24219	Ndufv1	Mm.29842
s15578	Ndufv2	Mm.2206
s16315	NE	Mm.262194
s17539	NE	Mm.262194
s04975	Nedd1	Mm.2998
s15385	Nedd1	Mm.2998
s14918	Nedd4	Mm.279923
s18387	Nedd4	Mm.279923
s02173	Nedd4l	Mm.98668
s12978	Nedd4l	Mm.98668
s04093	Nedd8	Mm.296566
s08263	Nedd9	Mm.8315
s04505	Nef3	Mm.242832
s00263	Nefl	Mm.1956
s02148	Nefl	Mm.1956
s07143	Neil1	Mm.35749
s13696	Neil1	Mm.35749
s01634	Nek2	Mm.33773
s02864	Nek2	Mm.33773
s19629	Nek2	Mm.33773
s03551	Nek3	Mm.41413
s00212	Nek6	Mm.143818
s03710	Nek7	Mm.143817
s20595	Nek7	Mm.143817
s16104	Nek8	Mm.23788
s00674	Nelf	Mm.42956
s10536	Neo1	Mm.42249
s17017	Neo1	Mm.42249
s00469	Net1	Mm.22261
s07595	Net1	Mm.22261
s15080	Net1	Mm.22261
s04582	Neto2	Mm.126079
s04089	Neu1	Mm.8856
s04595	Neu1	Mm.8856
s17944	Neud4	Mm.101885
s19790	Neurog1	Mm.266665
s12087	Neurog2	Mm.42017
s02758	Nexn	Mm.200188
s10148	Nexn	Mm.200188
s03409	Nf2	Mm.297109
s22902	Nf2	Mm.297109
s19863	NFAT5	Hs.86998
s05786	Nfat5	Mm.302083
s14159	Nfat5_predicted	Rn.22934
s11631	Nfatc1	Mm.329560
s19636	Nfatc1	Mm.329560
s21399	Nfatc1	Mm.329560
s04826	Nfatc2ip	Mm.1389
s02885	Nfatc3	Mm.276000
s03074	Nfatc3	Mm.276000
s14454	Nfatc3	Mm.276000
s24305	Nfatc3	Mm.276000
s21539	Nfatc4	Mm.27908
s02419	Nfe2	Mm.255151
s04266	Nfe2	Mm.255151
s12139	Nfe2l1	Mm.6743
s23730	Nfe2l1	Mm.6743
s24514	Nfe2l1	Mm.6743
s04281	Nfe2l2	Mm.1025
s09497	Nfe2l2	Mm.1025
s12401	Nfe2l2	Mm.1025
s25012	Nfe2l2	Mm.1025
s14130	Nfia	Mm.113724
s19221	Nfic	Mm.5104
s19024	Nfil3	Mm.136604
s22413	Nfix	Mm.9394
s01694	Nfkb1	Mm.256765
s02766	Nfkb1	Mm.256765
s03856	Nfkb1	Mm.256765
s08541	Nfkb2	Mm.102365
s17744	Nfkb2	Mm.102365
s21203	Nfkb2	Mm.102365
s12967	NFKBIA	Hs.81328
s18338	NFKBIA	Hs.81328
s05354	Nfkbia	Mm.170515
s08573	Nfkbib	Mm.220333
s11651	Nfkbib	Mm.220333
s12398	Nfkbib	Mm.220333
s00285	Nfkbie	Mm.57043
s22009	Nfs1	Mm.283604
s22746	Nfs1	Mm.283604
s07147	Nfx1	Mm.247456
s13269	Nfx1	Mm.247456
s03124	Nfya	Mm.4929
s07378	Nfya	Mm.4929
s21346	Nfya	Mm.4929
s18492	Nfyb	Mm.245998
s19422	NFYC	Hs.285133
s10462	Nfyc	Mm.27220
s15202	Nfyc	Mm.27220
s16656	Ngb	Mm.41395
s22743	Ngfb	Mm.1259
s00637	Ngfg	Mm.347471
s00647	Ngfr	Mm.283893
s20145	Ngfrap1	Mm.90787
s08961	Ngly1	Mm.258381
s07479	Ngp	Mm.236225
s21035	Ngp	Mm.236225
s23901	Ngp	Mm.236225
s09064	Nhlrc2	Mm.46346
s23937	Niban	Mm.157700
s11703	NICAL	Hs.33476
s20170	Nical	Mm.290431
s21919	Nicn1	Mm.10407
s09340	Nid1	Mm.4691
s11682	Nid1	Mm.4691
s16961	Nid2	Mm.20348
s17461	Nif3l1	Mm.143166
s21821	Nif3l1	Mm.143166
s24685	Nim3	Rn.54466
s02422	Nin	Mm.244047
s08064	Nin	Mm.244047
s21060	Nin	Mm.244047
s02618	Ninj1	Mm.18503
s13375	Ninj1	Mm.18503
s24802	Nipa	Mm.29780
s11734	Nipsnap1	Mm.293716
s15810	Nipsnap1	Mm.293716
s01684	Nipsnap3b	Mm.38244
s21798	Nipsnap3b	Mm.38244
s23991	Nisch	Mm.298728
s19115	Nit1	Mm.12915
s04121	Nkd1	Mm.30219
s25035	Nkd2	Mm.45506
s02928	Nkg7	Mm.34613
s12937	Nkg7	Mm.34613
s21931	Nkiras1	Mm.25648
s01895	Nkiras2	Mm.274734
s08614	Nktr	Mm.32842
s08118	Nkx2-2	Mm.4701
s08650	Nkx2-2	Mm.4701
s01085	Nkx6-1	Mm.193072
s08459	Nkx6-2	Mm.28308
s01535	Nlk	Mm.9001
s05603	Nlk	Mm.9001
s18360	Nlk	Mm.9001
s00962	Nln	Mm.127692
s01789	Nlrp14	Mm.35644
s07685	Nlrp14	Mm.35644
s04524	Nmb	Mm.22246
s13961	Nmb	Mm.22246
s04935	Nme1	Mm.299813
s10666	Nme2	Mm.1260
s12251	Nme3	Mm.27278
s10335	Nme4	Mm.41787
s12991	Nme6	Mm.12951
s20063	NME7	Hs.274479
s03420	Nme7	Mm.219428
s08765	Nmi	Mm.7491
s13545	Nmi	Mm.7491
s15868	Nmi	Mm.7491
s09164	Nmnat	Mm.76062
s05578	Nmt1	Mm.10265
s14822	Nmt1	Mm.10265
s03533	Nmt2	Mm.65021
s17702	Nmt2	Mm.65021
s01002	Nmu	Mm.154879
s18618	Nmu	Mm.154879
s18550	Nnp1	Mm.38344
s12107	Noc4	Mm.195392
s10842	Nol1	Mm.29203
s12576	Nol10	Mm.27536
s06720	Nol4	Mm.295315
s08673	Nol5	Mm.220367
s19104	Nol5	Mm.220367
s02624	Nol5a	Mm.29363
s05405	Nol6	Mm.285797
s07906	Nol7	Mm.279041
s08077	Nol8	Mm.258915
s16972	Nol8	Mm.258915
s05713	Nola1	Mm.24873
s04724	Nola2	Mm.28203
s10619	Nola2	Mm.28203
s02942	Nola3	Mm.272346
s18983	Nola3	Mm.272346
s08093	Nolc1	Mm.78861
s16134	Nolc1	Mm.78861
s19417	Nolc1	Mm.78861
s03688	Nono	Mm.280069
s03993	Nono	Mm.280069
s11456	Nono	Mm.280069
s20002	Nono	Mm.280069
s24106	Nono	Mm.280069
s12284	Nos2	Mm.2893
s09804	Nos3	Mm.258415
s10606	Nos3	Mm.258415
s00930	Nosip	Mm.272139
s18058	Nosip	Mm.272139
s19195	Nosip	Mm.272139
s01187	Notch1	Mm.290610
s01055	Notch4	Mm.173813
s23514	Nov	Mm.5167
s21990	Nox1	Rn.46714
s01690	Np15	Mm.30084
s16527	Np15	Mm.30084
s09807	Np220	Mm.132392
s16582	Np220	Mm.132392
s19266	Npas2	Mm.2380
s03469	Npc1	Mm.3484
s07695	Npc1	Mm.3484
s16493	Npc2	Mm.282556
s19481	Npc2	Mm.282556
s07622	Npdc1	Mm.1131
s13859	Npepl1	Mm.295629
s01908	Nphp1	Mm.210766
s16917	Npl	Mm.24887
s03763	Npm1	Mm.6343
s15396	Npm1	Mm.6343
s15592	Npm1	Mm.6343
s11595	Npn1	Mm.29567
s09706	Npn3	Mm.218639
s16572	Npnt	Mm.279310
s05169	Nppb	Mm.2740
s00714	Npr3	Mm.57219
s02346	Npr3	Mm.57219
s01844	Npr3	Mm.25259
s10132	Npr3	Mm.25259
s06337	Npy	Mm.154796
s07921	Npy	Mm.154796
s18955	Npy	Mm.154796
s06598	Npy1r	Mm.5112
s08241	Nqo1	Mm.252
s22959	Nqo1	Mm.252
s02676	Nqo2	Mm.264036
s11798	Nqo3a2	Mm.280230
s18028	Nr0b2	Mm.346759
s19807	Nr0b2	Mm.346759
s22578	Nr0b2	Mm.346759
s00282	Nr1d1	Mm.289490
s13100	Nr1d2	Mm.26587
s07728	Nr1h3	Mm.22690
s03773	Nr1h4	Mm.3095
s15871	Nr1i2	Mm.8509
s19835	Nr1i2	Mm.8509
s02110	Nr1i3	Mm.3077
s02413	Nr1i3	Mm.3077
s13175	Nr2c2	Mm.253065
s16918	Nr2e1	Mm.287100
s01719	Nr2e3	Mm.103641
s02736	Nr2f1	Mm.14297
s02932	Nr2f1	Mm.14297
s13808	Nr2f1	Mm.14297
s16874	Nr2f1	Mm.14297
s00050	Nr2f2	Mm.270109
s13903	Nr2f2	Mm.270109
s15391	Nr2f2	Mm.270109
s17778	Nr2f2	Mm.270109
s24789	Nr2f2	Mm.270109
s03721	Nr3c1	Mm.129481
s19654	Nr3c1	Mm.129481
s10178	Nr3c1	Rn.90070
s23530	Nr3c1	Rn.90070
s17728	Nr4a1	Mm.119
s00724	Nr4a3	Mm.247261
s04435	Nr5a1	Mm.31387
s10608	Nr5a2	Mm.16794
s12728	Nr5a2	Mm.16794
s15555	Nr5a2	Mm.24295
s04626	Nr6a1	Mm.221322
s09776	Nr6a1	Mm.221322
s09227	Nrarp	Mm.46539
s19876	Nrarp	Mm.46539
s00027	Nras	Mm.256975
s07496	Nras	Mm.256975
s08292	Nras	Mm.256975
s15970	Nras	Mm.256975
s23059	Nras	Mm.256975
s05253	Nrbf1	Mm.192706
s03211	Nrbp	Mm.292040
s21066	Nrbp	Mm.292040
s07398	Nrd1	Mm.274950
s17581	Nrd1	Mm.274950
s17711	Nrd1	Rn.2081
s22152	Nrd1	Rn.2081
s00473	Nrf1	Mm.259258
s00529	Nrf1	Mm.259258
s02797	Nrf1	Mm.259258
s11932	Nrf1	Mm.259258
s11440	Nrip1	Mm.74711
s22778	Nrip2	Mm.269883
s08753	Nrk	Mm.328608
s08990	Nrk	Mm.328608
s08526	NRM	Hs.57222
s10967	Nrn1	Mm.232930
s02681	Nrp	Mm.271745
s12818	Nrp	Mm.271745
s02859	Nrp2	Mm.266341
s22230	Ns	Rn.4110
s18154	Nsbp1	Mm.298443
s03072	Nsd1	Mm.168965
s05596	Nsd1	Mm.168965
s08437	Nsd1	Mm.168965
s22721	Nsd1	Mm.168965
s02291	Nsep1	Mm.258204
s02695	Nsep1	Mm.258204
s12786	Nsep1	Mm.258204
s13844	Nsep1	Mm.258204
s18720	Nsep1	Mm.258204
s10620	Nsf	Mm.260117
s12019	Nsf	Mm.260117
s02849	Nsg1	Mm.7414
s17154	Nsg2	Mm.3304
s00564	Nsmaf	Mm.3059
s24679	Nsmaf	Mm.3059
s16735	NSPC1	Hs.316750
s10206	Nspc1	Mm.12261
s22249	Nt5c	Mm.307174
s15656	Nt5c2	Mm.248652
s21957	Nt5c2	Mm.248652
s24373	Nt5c3	Mm.158936
s16686	Nt5m	Mm.41761
s21857	Ntan1	Mm.181830
s23789	Ntan1	Mm.181830
s14045	Nte	Mm.23085
s02289	Ntf3	Mm.267570
s22461	Ntf3	Mm.267570
s19818	Nthl1	Mm.148315
s00118	Ntn1	Mm.39095
s02334	Ntrk1	Mm.80682
s10072	Ntrk2	Mm.130054
s21785	Ntrk2	Mm.130054
s09357	Nubp2	Mm.36718
s10699	Nubp2	Mm.36718
s16748	Nubp2	Mm.36718
s06044	Nucb	Mm.258923
s07073	Nucb2	Mm.9901
s24438	Nudc	Mm.69
s16192	Nudt1	Mm.118846
s03992	Nudt13	Mm.317636
s16614	Nudt14	Mm.7070
s09975	Nudt3	Mm.144699
s12896	Nudt4	Mm.24397
s16543	Nudt5	Mm.251904
s16233	Nudt6	Mm.30820
s18957	Nudt7	Mm.27889
s01854	Nudt8	Mm.259222
s19968	Nudt9	Mm.241484
s09116	Nufip1	Mm.21138
s13576	Numb	Mm.4390
s15171	Numb	Mm.4390
s20306	Nup107	Mm.347364
s08609	Nup133	Mm.267812
s14514	Nup133	Mm.267812
s07436	Nup153	Mm.255398
s11561	Nup153	Mm.255398
s08707	Nup155	Mm.295168
s24411	Nup155	Mm.295168
s07089	Nup160	Mm.24532
s11729	Nup160	Mm.24532
s19872	Nup160	Mm.24532
s16877	Nup188	Rn.11918
s10033	Nup205	Mm.261208
s25042	Nup205	Mm.261208
s04133	Nup210	Mm.28162
s15818	Nup210	Mm.28162
s25061	Nup210	Mm.28162
s02281	Nup37	Mm.222184
s02974	Nup50	Mm.28379
s13686	Nup50	Mm.28379
s14502	Nup50	Mm.28379
s13922	Nup62	Mm.2565
s14245	Nup62	Mm.2565
s15640	Nup88	Mm.288962
s09033	Nup93	Mm.244229
s04528	Nupl1	Mm.258051
s06990	Nupl1	Mm.258051
s02398	Nupl2	Mm.45513
s09232	Nupl2	Mm.45513
s18570	Nupr1	Mm.18742
s19113	Nupr1	Mm.18742
s17633	Nusap1	Mm.290015
s04652	Nutf2	Mm.306812
s08839	Nutf2	Mm.306812
s14226	Nutf2	Mm.306812
s22542	Nutf2	Mm.306812
s06412	Nvl	Mm.249076
s07946	Nvl	Mm.249076
s07873	Nxf1	Mm.7271
s09823	Nxf1	Mm.7271
s22888	Nxf2	Mm.103155
s18011	Nxn	Mm.27915
s21158	Nxn	Mm.27915
s02860	Nxt1	Mm.34663
s11228	Nxt1	Mm.34663
s20645	Nxt1	Mm.34663
s20813	Nxt1	Mm.34663
s13476	Oact2	Rn.35322
s00825	Oas1c	Mm.43230
s11057	Oas1c	Mm.43230
s11912	Oas1c	Mm.43230
s12362	Oas1d	Mm.247620
s06508	Oas1e	Mm.301884
s08884	Oas1g	Mm.14301
s08296	Oas3	Mm.204887
s11342	Oasl1	Mm.95479
s14243	Oasl1	Mm.95479
s09411	Oasl2	Mm.228363
s03985	Oat	Mm.13694
s22943	Oat	Mm.13694
s11344	Oaz2	Mm.116749
s15018	Oaz2	Mm.116749
s18413	Oaz2	Mm.116749
s19425	Oaz3	Mm.331200
s06874	Oazi	Rn.6290
s20243	Oazi	Rn.6290
s09127	Oazin	Mm.250214
s13275	Oazin	Mm.250214
s21826	Oazin	Mm.250214
s03975	Obox1	Mm.26391
s16526	Obox1	Mm.26391
s17600	Obox5	Mm.222738
s19350	Obox6	Mm.25863
s03111	Obrgrp	Mm.4756
s07988	Ocil	Mm.197536
s19173	Ocil	Mm.197536
s05758	Odag	Mm.178424
s07216	Odc	Mm.34102
s21533	Odc	Mm.34102
s09304	Odd1	Mm.45055
s13406	Odf2	Mm.330116
s23393	Odf2	Mm.330116
s20826	Odz3	Mm.42191
s13905	Odz4	Mm.254610
s19485	Ofd1	Mm.247480
s12638	Ogdh	Mm.276348
s21800	Ogdh	Mm.276348
s06708	Ogfr	Mm.250418
s10444	Ogfrl1	Rn.35627
s13855	Ogg1	Mm.43612
s06702	Ogn	Mm.4258
s08481	Ogn	Mm.4258
s07931	Ogt	Mm.259191
s10910	Ogt	Mm.259191
s17984	Ogt	Mm.259191
s22996	Ogt	Mm.259191
s12826	Ogt	Rn.82705
s01069	Olfm1	Mm.43278
s19772	Olfm1	Mm.43278
s24816	Olfm1	Mm.43278
s20393	Olfml3	Mm.211535
s08813	Olfr315	Mm.172578
s00064	Olfr56	Mm.24769
s11313	Olfr56	Mm.24769
s24026	Olfr56	Mm.24769
s05823	Olfr75-ps1	Mm.173657
s07106	Olfr887	Mm.157684
s24890	Olfr976	Mm.264860
s12941	Omg	Mm.93335
s09783	Onecut1	Mm.303355
s06341	Oog1	Mm.313592
s10653	Oog3	Mm.28722
s24432	Oosp1	Mm.24754
s16098	Opa1	Mm.274285
s17717	Opa1	Mm.274285
s22647	Opn1sw	Mm.56987
s18827	Oprk1	Mm.7977
s22158	Oprk1	Mm.7977
s03922	Oprs1	Mm.22745
s08648	Oraov1	Mm.191170
s16099	Oraov1	Mm.191170
s05635	Orc1l	Mm.294154
s06997	Orc1l	Mm.294154
s13749	Orc1l	Mm.294154
s01913	Orc2l	Mm.3411
s06136	Orc2l	Mm.3411
s07178	Orc2l	Mm.3411
s21930	Orc2l	Mm.3411
s06323	Orc3l	Mm.260931
s07045	Orc3l	Mm.260931
s01440	Orc3l	Mm.274819
s19517	Orc3l	Mm.274819
s02066	Orc4l	Mm.291059
s03249	Orc4l	Mm.291059
s11430	Orc4l	Mm.291059
s18997	Orc4l	Mm.291059
s12508	Orc5l	Mm.566
s19176	Orc6l	Mm.29709
s17776	ORF18	Mm.291192
s16651	ORF21	Mm.10628
s11330	ORF31	Mm.272082
s14747	ORF5	Mm.162406
s20543	ORF6	Mm.2310
s09887	ORF61	Mm.29442
s22643	ORF61	Mm.29442
s01466	Orm2	Mm.14173
s15514	Ormdl2	Mm.319295
s20927	Osbp	Mm.291279
s17921	Osbpl11	Mm.26564
s18712	Osbpl1a	Mm.259470
s17389	Osbpl2	Mm.253578
s10703	Osbpl5	Mm.21199
s24645	Osbpl5	Mm.21199
s18553	Osbpl6	Mm.240495
s16500	Osbpl7	Mm.190450
s18677	Osbpl8	Mm.220204
s02616	Osbpl9	Mm.92314
s24846	Osbpl9	Mm.92314
s11388	Osgep	Mm.274791
s15097	Osgep	Mm.274791
s24949	Osm	Mm.131422
s04612	Osmr	Mm.10760
s08858	Osmr	Mm.10760
s03482	Osp94	Mm.39330
s23168	Osp94	Mm.39330
s08223	Osr1	Mm.293565
s06429	Osr2	Mm.46336
s03789	Ostf1	Mm.172222
s19934	Ostm1	Mm.46636
s07235	OTTMUSG00000002043	Mm.24063
s15094	OTTMUSG00000002043	Mm.24063
s22416	OTTMUSG00000002043	Mm.24063
s19540	OTTMUSG00000007018	Mm.274536
s21535	OTTMUSG00000010328	Mm.332024
s01568	OTTMUSG00000015204	Mm.333502
s23540	OTTMUSG00000016308	Mm.330809
s15335	Otud4	Rn.22342
s23400	Otud4	Rn.22342
s04599	Otx2	Mm.134516
s23611	Otx3	Mm.213206
s01131	Ovgp1	Mm.298812
s18010	Ovgp1	Mm.298812
s24198	Ovgp1	Mm.298812
s12976	Ovol1	Mm.280225
s15983	Oxa1l	Mm.182340
s09672	Oxct1	Mm.13445
s19784	Oxct2a	Mm.270287
s07206	Oxr1	Mm.254267
s14262	Oxr1	Mm.254267
s10491	Oxt	Mm.16745
s10223	P2rx1	Mm.25722
s12636	P2rx1	Mm.25722
s13732	P2rx4	Mm.290884
s18103	P2ry10	Mm.74639
s10845	P2ry12	Mm.284797
s08977	P2ry2	Mm.3000
s05334	P2y5	Mm.273862
s06375	P2y5	Mm.273862
s14659	P2y5	Mm.273862
s20066	P2y5	Mm.273862
s14041	P42pop	Mm.73272
s21081	p47	Mm.297814
s19942	p47	Rn.2771
s03081	P4ha2	Mm.3705
s17705	P4hb	Mm.16660
s18853	P4hb	Mm.16660
s01727	Pa2g4	Mm.4742
s06039	Pa2g4	Mm.4742
s18197	PABPC1	Hs.387804
s19020	PABPC1	Hs.387804
s05071	Pabpc1	Mm.321828
s05267	Pabpc1	Mm.321828
s06988	Pabpc1	Mm.321828
s21216	Pabpc1	Mm.321828
s02460	Pabpc4	Mm.277091
s06517	Pabpc4	Mm.277091
s06675	Pabpn1	Mm.7723
s14833	Pabpn1	Mm.7723
s21866	Pabpn1	Mm.7723
s12275	Pabpnl1	Mm.25449
s24169	Pacrg	Mm.18889
s23873	Pacsin1	Mm.4926
s24650	Pacsin2	Mm.23978
s19201	Pacsin3	Mm.236650
s12152	Padi2	Mm.2296
s00606	Padi4	Mm.250358
s11676	Padi5	Mm.271661
s05859	Paf53	Mm.282932
s22476	Paf53	Mm.282932
s03512	Pafah1b1	Mm.56337
s09018	Pafah1b2	Mm.200859
s15949	Pafah1b2	Mm.200859
s00354	Pafah1b3	Mm.597
s17896	PAI-RBP1	Hs.356427
s13713	Paics	Mm.182931
s20469	PAIP1	Hs.374614
s09769	Paip1	Mm.132584
s13943	Paip2	Mm.126534
s15322	Paip2	Mm.126534
s15332	Paip2	Mm.126534
s08644	Pak1	Mm.260227
s12299	Pak1	Mm.260227
s04760	Pak1ip1	Mm.24789
s07929	Pak1ip1	Mm.24789
s05103	Pak2	Mm.234204
s17010	Pak2	Mm.234204
s22810	Pak2	Rn.3840
s22995	Pak2	Rn.3840
s03819	Pak3	Mm.40035
s09839	Pak3	Mm.40035
s14319	Pak4	Mm.21876
s08688	Pald	Mm.269699
s09861	Palm	Mm.34650
s11843	PANK2	Hs.203589
s00775	Pank2	Mm.151640
s02435	Pank2	Mm.151640
s03385	Pank2	Mm.151640
s04936	Pank3	Mm.255044
s06504	Pank3	Mm.255044
s16004	Pank3	Mm.255044
s17993	Pank3	Mm.255044
s17725	Pank4	Mm.30042
s05968	Panx1	Mm.142253
s11791	Panx1	Mm.142253
s21366	Paox	Mm.44197
s21956	Paox	Mm.44197
s22367	Papd1	Mm.49826
s24991	Papd1	Mm.49826
s19039	Papd4	Mm.242865
s13898	PAPD5	Hs.294030
s23062	PAPD5	Hs.294030
s09637	Papln	Mm.133443
s05752	Papola	Mm.255877
s23001	Papola	Mm.255877
s09788	Papss1	Mm.244912
s01691	Pard3	Mm.299254
s15581	Pard3	Mm.299254
s08835	Pard6a	Mm.250566
s03714	Parg	Mm.15962
s10207	Parg	Mm.15962
s13662	Park7	Mm.277349
s06489	Parn	Mm.182350
s17871	Parva	Mm.143763
s21134	Parva	Mm.143763
s00240	Parvg	Mm.251356
s22754	Parvg	Mm.251356
s23982	Parvg	Mm.251356
s06826	Pawr	Mm.336104
s22961	Pax1	Mm.3066
s11115	PAX5	Hs.22030
s01182	Pax5	Mm.57242
s07246	Paxip1	Mm.277190
s10031	Paxip1	Mm.277190
s24012	Pbef1	Mm.202727
s07996	Pbk	Mm.24337
s05100	Pbp	Mm.195898
s00170	PBX1	Hs.408222
s00898	Pbx1	Mm.43358
s15607	Pbx1	Mm.43358
s16228	Pbx1	Mm.43358
s20922	Pbx1	Mm.43358
s06304	Pbx2	Mm.7103
s19241	Pbx2	Mm.7103
s22793	Pbx2	Mm.7103
s11548	Pbx3	Mm.7331
s17397	PBXIP1	Hs.505806
s13382	Pbxip1	Mm.65906
s04570	Pcaf	Mm.255025
s01444	Pcbd	Mm.39473
s22352	Pcbp1	Mm.274146
s06459	Pcbp2	Mm.236513
s12693	Pcbp2	Mm.236513
s14110	Pcbp2	Mm.236513
s11274	Pcbp3	Mm.272803
s21195	Pcbp4	Mm.286394
s03538	Pcca	Mm.23876
s00253	Pccb	Mm.335385
s17690	Pcdh18	Mm.87246
s11007	Pcdh21	Mm.156506
s01888	Pcdh7	Mm.332387
s03121	Pcdh7	Mm.332387
s04461	Pcdh7	Mm.332387
s11782	Pcdh7	Mm.332387
s23709	Pcdh7	Mm.332387
s02924	Pcdh9	Mm.37126
s10593	Pcdhga12	Mm.247203
s12142	Pcdhga12	Mm.247203
s13582	Pcdhga12	Mm.247203
s17452	Pcdhga12	Mm.247203
s18446	Pcdhga12	Mm.247203
s18913	Pcdhga12	Mm.247203
s07485	Pck1	Mm.266867
s02350	Pclo	Mm.332219
s01581	Pcm1	Mm.117896
s14559	Pcm1	Mm.117896
s05099	Pcmt1	Mm.258431
s15955	Pcmt1	Mm.258431
s09385	Pcna	Mm.7141
s11276	Pcna	Mm.7141
s01887	Pcnp	Mm.254130
s17753	Pcnt2	Mm.251794
s17805	Pcnt2	Mm.251794
s20105	Pcnt2	Mm.251794
s20810	Pcnt2	Mm.251794
s11417	Pcnt2	Mm.4379
s14442	Pcnx	Mm.86584
s14152	Pcnxl3	Mm.329650
s21967	Pcnxl3	Rn.19007
s17175	Pcolce	Mm.262345
s19259	Pcolce	Mm.262345
s08379	Pcolce2	Mm.46016
s20572	Pcp4l1	Mm.273087
s09401	Pcqap	Mm.208970
s10421	Pcsk1n	Mm.4881
s00585	Pcsk2	Mm.294493
s03101	Pcsk5	Mm.3401
s05906	Pcsk5	Mm.3401
s12522	Pcsk5	Mm.3401
s05764	Pcsk7	Mm.3255
s01795	Pctk1	Mm.102574
s24620	Pctk1	Mm.102574
s16547	PCTK2	Hs.258536
s03963	Pctk2	Mm.45746
s00115	Pctk3	Mm.28130
s06320	Pctk3	Mm.28130
s09139	Pctk3	Mm.28130
s16160	Pctp	Mm.5062
s15269	Pcx	Mm.1845
s20395	Pcx	Mm.1845
s05127	Pcyox1	Mm.30849
s06417	Pcyt1a	Mm.209300
s21236	Pcyt1a	Mm.209300
s24392	Pcyt1a	Mm.209300
s04132	Pcyt2	Mm.21439
s06078	Pdap1	Mm.188851
s06404	Pdap1	Mm.188851
s24851	Pdcd10	Mm.315616
s09892	Pdcd2	Mm.323
s08163	Pdcd4	Mm.1605
s11601	Pdcd4	Mm.1605
s21038	Pdcd4	Mm.1605
s21269	Pdcd4	Mm.1605
s08751	Pdcd5	Mm.279728
s11289	Pdcd6	Mm.24254
s04737	Pdcd6ip	Mm.29816
s06036	Pdcd6ip	Mm.29816
s05358	Pdcd7	Mm.29193
s04428	Pdcd8	Mm.240434
s06729	Pdcd8	Mm.240434
s20890	Pdcd8	Mm.240434
s10211	Pdcl	Mm.30709
s18334	Pdcl3	Mm.28121
s18236	Pde1a	Mm.40678
s10694	Pde1c	Mm.5145
s19349	Pde2a	Mm.247564
s15222	Pde3a	Mm.103728
s15737	Pde3a	Mm.103728
s08618	Pde4a	Mm.191749
s16142	Pde4b	Mm.20181
s03398	Pde6d	Mm.12925
s10715	Pde6d	Mm.12925
s18849	Pde6d	Mm.12925
s00208	Pde7a	Mm.296814
s15304	Pde7a	Mm.296814
s08496	Pde8a	Mm.9757
s00317	Pde9a	Mm.10812
s02745	Pde9a	Mm.10812
s00008	Pdgfa	Mm.2675
s07322	Pdgfa	Mm.2675
s17540	Pdgfa	Mm.2675
s22138	Pdgfb	Mm.144089
s15310	Pdgfc	Mm.331089
s03218	Pdgfra	Mm.221403
s09093	Pdgfra	Mm.221403
s09153	Pdgfra	Mm.221403
s12412	Pdgfra	Mm.221403
s02721	Pdgfrb	Mm.4146
s17595	Pdgfrb	Mm.4146
s00303	Pdha1	Mm.34775
s06803	Pdha1	Mm.34775
s18304	Pdhb	Mm.301527
s09818	Pdhx	Mm.315011
s15164	Pdir	Mm.71015
s18189	Pdir	Mm.71015
s04091	Pdk2	Mm.29768
s13578	Pdk3	Mm.12775
s02250	Pdlim1	Mm.305671
s10209	Pdlim1	Mm.305671
s18441	PDLIM2	Hs.375560
s08361	Pdlim2	Mm.283968
s00380	Pdlim3	Mm.282900
s02872	Pdlim3	Mm.282900
s07535	Pdlim4	Mm.21830
s19126	Pdlim7	Mm.275648
s01730	Pdpk1	Mm.10504
s09846	Pdpk1	Mm.10504
s14645	Pdpk1	Mm.10504
s15418	Pdrp	Rn.42184
s08685	Pdxk	Mm.206159
s10825	Pdxk	Mm.206159
s24433	Pdxk	Mm.206159
s14881	Pdzk1	Mm.28015
s07224	Pdzk2	Mm.29872
s19017	Pdzk3	Mm.140027
s22607	Pdzrn3	Mm.333294
s05225	Pea15	Mm.544
s16052	Pea15	Mm.544
s01940	Pecam	Mm.276652
s10567	Pecam	Mm.276652
s10806	Pecam	Mm.276652
s01527	Peci	Mm.28883
s07682	Peci	Mm.28883
s19627	Peci	Mm.28883
s11375	Pecr	Mm.281738
s16370	Pecr	Mm.281738
s03879	Peg10	Mm.320575
s09593	Peg12	Mm.90135
s13013	Peg3	Mm.7952
s14391	Peg3	Mm.7952
s06064	Peli1	Mm.28957
s24684	Peli1	Mm.28957
s09609	Peli2	Mm.296457
s03949	Pelo	Mm.268176
s03212	Pem	Mm.6923
s16609	Pemt	Mm.2731
s00457	Penk1	Mm.2899
s20327	Penk1	Mm.2899
s03035	Peo1	Mm.105585
s20162	Peo1	Mm.105585
s23695	Pepp3	Mm.253559
s01880	Per1	Mm.7373
s09725	Per1	Mm.7373
s18534	Per1	Rn.34433
s04378	Per2	Mm.8471
s10784	Per2	Mm.8471
s10923	Per3	Mm.121361
s16054	Per3	Mm.121361
s11823	Perp	Mm.28209
s17469	Pes1	Mm.28659
s19257	Pes1	Mm.28659
s20266	Pes1	Mm.28659
s05613	Pet112l	Mm.52275
s16043	Pet112l	Mm.52275
s16289	Pex10	Mm.133114
s11865	Pex11b	Mm.20901
s16372	Pex11c	Mm.45279
s23687	Pex12	Mm.102205
s00425	Pex13	Mm.286622
s12549	Pex13	Mm.286622
s10866	Pex14	Mm.184172
s12255	Pex16	Mm.202782
s15567	Pex16	Mm.202782
s04571	Pex19	Mm.247764
s04635	Pex19	Mm.247764
s13755	Pex19	Mm.247764
s23509	Pex19	Mm.247764
s21455	Pex2	Mm.151332
s24744	Pex2	Mm.151332
s16011	Pex3	Mm.282711
s16399	Pex5	Mm.22418
s23634	Pex5	Mm.22418
s01445	Pex6	Mm.256118
s08699	Pex7	Mm.2440
s09221	Pex7	Mm.2440
s04158	Pfc	Mm.3064
s09877	Pfc	Mm.3064
s19086	Pfc	Mm.3064
s17443	Pfdn1	Mm.30184
s06790	Pfdn2	Mm.10756
s02014	Pfdn4	Mm.28808
s21490	Pfdn5	Mm.158264
s08197	Pfkfb2	Mm.249861
s21230	Pfkfb2	Mm.249861
s23313	Pfkfb2	Mm.249861
s21814	Pfkfb3	Mm.19669
s04991	Pfkl	Mm.269649
s09106	Pfkl	Mm.269649
s12894	Pfkm	Mm.272582
s21007	Pfn1	Mm.2647
s24010	Pfn1	Mm.2647
s11733	Pfn2	Mm.271744
s12960	Pfn2	Mm.271744
s20207	Pfn2	Mm.271744
s02118	Pfpl	Mm.285849
s06206	Pfpl	Mm.285849
s07857	Pfpl	Mm.285849
s08615	Pgam1	Mm.315962
s11401	Pgam2	Mm.219627
s12114	Pgbpll	Mm.86267
s06833	Pgcp	Mm.158251
s13693	Pgcp	Mm.158251
s19075	Pgd	Mm.252080
s19912	Pgd	Mm.252080
s13864	Pggt1b	Mm.262096
s15617	Pggt1b	Mm.262096
s14215	Pggt1b	Rn.10031
s04191	Pgk1	Mm.336204
s17576	Pgls	Mm.282284
s03517	Pgm1	Mm.2325
s14739	Pgm2	Mm.307560
s14327	Pgm2l1	Mm.258010
s14664	Pgm2l1	Mm.258010
s20700	Pgm2l1	Mm.258010
s03298	Pgm3	Mm.24897
s25030	Pgm3	Mm.24897
s09188	Pgrmc1	Mm.9052
s18777	Pgrmc2	Mm.40321
s03798	Phactr1	Mm.160124
s05199	Phax	Mm.214569
s01894	Phb	Mm.263862
s22300	Phb	Mm.263862
s09803	Phc1	Mm.6822
s14663	Phc1	Mm.6822
s22189	Phc1	Mm.6822
s22381	Phc2	Mm.259103
s10193	Phemx	Mm.28172
s17653	Phf1	Mm.258953
s04482	Phf10	Mm.46750
s16871	Phf10	Mm.46750
s19370	Phf10	Mm.46750
s13190	PHF12	Hs.135890
s12145	Phf12	Mm.274329
s21390	Phf12	Mm.274329
s14926	Phf13	Mm.25582
s05885	Phf16	Mm.281517
s05284	Phf17	Mm.286285
s11462	Phf17	Mm.286285
s08627	Phf2	Mm.212554
s01099	Phf3	Mm.194486
s04144	Phf3	Mm.194486
s05247	Phf3	Mm.194486
s05598	Phf3	Mm.194486
s04692	Phf5a	Mm.271715
s17746	Phf6	Mm.26870
s16756	Phf7	Mm.5348
s03289	Phf8	Mm.17156
s19420	Phf8	Mm.17156
s23624	Phf8	Mm.17156
s05060	Phgdhl1	Mm.252148
s19933	Phgdhl1	Mm.252148
s04003	Phip	Mm.221688
s06692	Phip	Mm.221688
s07171	Phip	Mm.221688
s19262	Phip	Mm.221688
s23418	Phip	Mm.221688
s06946	Phka1	Mm.212889
s18128	Phka2	Mm.132135
s21419	Phka2	Mm.132135
s21566	Phka2	Mm.132135
s17206	Phkb	Mm.237296
s18622	Phkb	Mm.237296
s06875	Phkg2	Mm.274473
s00940	Phlda1	Mm.3117
s12907	Phlda1	Mm.3117
s03449	Phlda2	Mm.23697
s05420	Phldb2	Mm.211477
s08347	Phldb2	Mm.211477
s21694	Phox2a	Mm.268889
s01652	Phr1	Mm.6478
s03387	Phr1	Mm.6478
s14087	Phr1	Mm.6478
s05454	Phtf2	Mm.86410
s03661	Phyh	Mm.27066
s23275	Pi4k2a	Mm.117037
s13721	Pi4KII	Rn.93583
s13461	Pias1	Mm.228322
s00450	Pias3	Mm.1635
s16820	Pias3	Mm.1635
s13397	Pias4	Mm.34428
s07846	Picalm	Mm.334021
s16697	Picalm	Rn.24871
s09875	Piga	Mm.3781
s08178	Pigb	Mm.139905
s18529	Pigc	Mm.45106
s02449	Pigf	Mm.219685
s09883	Pigm	Mm.26612
s23065	Pigm	Mm.26612
s01821	Pign	Mm.268911
s01771	Pigq	Mm.6354
s02277	Pigq	Mm.6354
s17468	Pigq	Mm.6354
s05997	Pigs	Mm.295908
s07691	Pigt	Mm.28228
s22077	Pik3ap1	Mm.313536
s00655	Pik3c2a	Mm.3810
s18186	Pik3c2a	Mm.3810
s22773	Pik3c2a	Mm.3810
s09586	Pik3c2g	Mm.10301
s11162	Pik3c2g	Mm.10301
s16431	Pik3c3	Rn.30010
s00117	Pik3ca	Mm.260521
s09158	Pik3ca	Mm.260521
s13276	Pik3ca	Mm.260521
s16342	Pik3ca	Mm.260521
s17850	Pik3ca	Mm.260521
s19129	Pik3cb	Mm.213128
s05309	Pik3cd	Mm.229108
s20698	Pik3cd	Mm.229108
s06973	Pik3cg	Mm.101369
s19962	Pik3cg	Mm.101369
s04633	Pik3r1	Mm.259333
s11690	Pik3r1	Mm.259333
s15531	Pik3r1	Mm.344616
s17221	Pik3r1	Mm.344616
s03698	Pik3r2	Mm.12945
s10927	Pik3r2	Mm.12945
s20946	Pik3r4	Mm.274830
s05469	Pik4ca	Mm.5718
s09893	Pik4ca	Mm.5718
s22082	Pilra	Mm.347593
s23578	Pilra	Mm.347593
s15377	PIM1	Hs.81170
s04416	Pim1	Mm.328931
s03986	Pim2	Mm.347478
s10565	Pim2	Mm.347478
s18911	Pim3	Mm.273436
s23138	Pim3	Mm.273436
s07102	Pin1	Mm.7906
s06835	Pin4	Mm.18298
s14692	Pink1	Mm.18539
s09603	Pinx1	Mm.29645
s01853	Pip5k1b	Mm.296409
s05787	Pip5k1b	Mm.296409
s11275	Pip5k1b	Mm.296409
s04077	Pip5k1c	Mm.29836
s00438	Pip5k2a	Mm.8771
s16613	Pip5k2b	Mm.39700
s05316	Pip5k2c	Mm.22682
s16393	Pip5k2c	Mm.22682
s08277	Pip5k3	Mm.38370
s14271	Pip5k3	Mm.38370
s01685	Pipox	Mm.8543
s02777	Pipox	Mm.8543
s02694	Pirb	Mm.333524
s07490	Pirb	Mm.333524
s01657	Pitpn	Mm.3128
s02093	Pitpn	Mm.3128
s10881	Pitpn	Mm.3128
s24322	Pitpn	Mm.3128
s19674	Pitpnb	Mm.200516
s03991	Pitpnm	Mm.1860
s16774	Pitpnm	Mm.1860
s05153	Pitrm1	Mm.41933
s07942	Pitrm1	Mm.41933
s08217	Pitrm1	Mm.41933
s17755	Pitrm1	Mm.41933
s12295	Pitx1	Mm.135195
s09472	Pitx2	Mm.246804
s20914	Piwil2	Mm.85253
s07882	Pja1	Mm.8211
s24302	Pja2	Mm.41711
s02300	Pkd1	Mm.290442
s14759	Pkd1	Mm.290442
s08294	Pkd1l1	Mm.146711
s07316	Pkd2	Mm.6442
s22341	Pkd2	Mm.6442
s15528	Pkhd1l1	Mm.242785
s00838	Pkia	Mm.3193
s06505	Pkia	Mm.3193
s08324	Pkib	Mm.262135
s22615	Pkib	Mm.262135
s21877	Pkig	Mm.10091
s00621	Pklr	Mm.8359
s04151	Pkm2	Mm.335209
s04347	Pkm2	Mm.335209
s23388	Pkm2	Mm.335209
s02280	Pkn2	Mm.244236
s06083	Pkn2	Mm.244236
s16403	Pknox1	Mm.259295
s05117	Pknox2	Mm.260335
s00315	Pkp1	Mm.4494
s11078	Pkp3	Mm.350037
s22590	Pkp4	Mm.260938
s08236	Pla1a	Mm.279805
s15102	Pla1a	Mm.279805
s09849	Pla2g12a	Mm.151951
s02241	Pla2g12b	Mm.30268
s08194	Pla2g1br	Mm.5092
s10514	Pla2g2a	Mm.4675
s06365	Pla2g2c	Mm.5189
s19095	Pla2g2c	Mm.5189
s03117	Pla2g2d	Mm.71913
s03790	Pla2g2d	Mm.71913
s09902	Pla2g4a	Mm.4186
s12926	Pla2g4a	Mm.4186
s22111	Pla2g4a	Mm.4186
s08331	Pla2g5	Mm.23347
s03227	Pla2g6	Mm.155620
s13616	Pla2g6	Mm.155620
s09321	Pla2g7	Mm.9277
s10683	Pla2g7	Mm.9277
s23445	Pla2g7	Mm.9277
s03454	Plaa	Mm.22724
s08891	Plaa	Mm.22724
s10530	Plaa	Mm.22724
s03434	Plac1	Mm.350727
s04660	Plac1l	Mm.26881
s05927	Plac8	Mm.34609
s12280	Plac8	Mm.34609
s09211	Plag1	Mm.331467
s13560	Plagl1	Mm.287857
s09303	Plagl2	Mm.103199
s14446	Plagl2	Mm.103199
s18350	Plagl2	Mm.103199
s24726	Plat	Mm.154660
s03493	Plaur	Mm.1359
s01326	Plcb1	Mm.330607
s07639	Plcb1	Mm.330607
s00568	Plcb3	Mm.273204
s05971	Plcb3	Mm.273204
s25073	Plcb3	Mm.273204
s00426	Plcb4	Mm.38009
s01474	Plcd	Mm.23963
s02364	Plcd	Mm.23963
s10902	Plcd	Mm.23963
s17297	Plcd	Mm.23963
s20824	Plcd3	Mm.264743
s11341	Plce1	Mm.34031
s10707	Plcg1	Mm.44463
s19229	Plcg2	Mm.192699
s20360	Plcg2	Mm.192699
s12565	Plcg2	Rn.9751
s16801	Plcg2	Rn.9751
s00287	Plcl2	Mm.329117
s02191	Plcl2	Mm.329117
s02814	Plcl2	Mm.329117
s06878	Pld1	Mm.212039
s03207	Pld2	Mm.260177
s06703	Pld2	Mm.260177
s22447	Pld2	Mm.260177
s00791	Pld3	Mm.6483
s11663	Pld3	Mm.6483
s21827	Pld3	Mm.6483
s14888	Pldn	Mm.268921
s23555	Plec1	Mm.234912
s02353	Plec1	Mm.328644
s07170	Plek	Mm.98232
s13753	Plek	Mm.98232
s20332	Plek	Mm.98232
s19991	Plekha2	Mm.261122
s11971	Plekha3	Mm.41636
s11198	Plekha4	Mm.274158
s00954	Plekhb1	Mm.26633
s02424	Plekhb2	Mm.292751
s10621	Plekhb2	Mm.292751
s14600	Plekhb2	Mm.292751
s16008	Plekhb2	Mm.292751
s21482	Plekhb2	Mm.292751
s05491	Plekhc1	Mm.210018
s17558	Plekhc1	Mm.210018
s07809	Plekhg1	Mm.11768
s18362	Plekhg1	Mm.11768
s07083	Plekhh1	Mm.268317
s07554	Plekhh1	Mm.268317
s01485	Plekhj1	Mm.41479
s13672	Plekhj1	Mm.41479
s20022	Plekhj1	Mm.41479
s17731	Plekhm1	Mm.28325
s10493	Plfr	Mm.3258
s10729	Plfr	Mm.3258
s02027	Plk1	Mm.16525
s05662	Plk1	Mm.16525
s10470	Plk1	Mm.16525
s08781	Plk2	Mm.380
s11361	Plk4	Mm.3794
s09566	Plod1	Mm.37371
s23035	Plod1	Mm.37371
s23683	Plod1	Mm.37371
s02056	Plod3	Mm.251003
s17149	Plp	Mm.1268
s05031	Plp2	Mm.18565
s08166	Plp2	Mm.18565
s10891	Plp2	Mm.18565
s19594	Plp2	Mm.18565
s22677	Plpcd	Mm.215193
s23377	Plpcd	Mm.215193
s19035	Plscr1	Mm.14627
s22602	Plscr2	Mm.10306
s00956	Plscr3	Mm.28874
s19013	Plscr3	Mm.28874
s20141	Plscr3	Mm.28874
s00866	Plvap	Mm.260768
s11338	Plvap	Mm.260768
s07266	Plxdc1	Mm.39617
s08345	Plxdc1	Mm.39617
s05949	Plxdc2	Mm.313938
s02132	Plxna1	Mm.3789
s00682	Plxna2	Mm.2251
s24481	Plxna2	Mm.2251
s02905	Plxna3	Mm.1685
s10631	Plxna3	Mm.1685
s14404	Plxna3	Mm.1685
s18194	Plxna4	Mm.102915
s04301	Plxnb1	Mm.53862
s16316	Plxnb1	Mm.53862
s09034	Plxnb2	Mm.267514
s11998	Plxnb2	Mm.267514
s12014	Plxnb2	Mm.267514
s24519	Plxnb2	Mm.267514
s02654	Plxnc1	Mm.256712
s12495	Plxnc1	Mm.256712
s09925	Plxnd1	Mm.3085
s13931	Plxnd1	Mm.3085
s06588	Pmaip1	Mm.271878
s09159	Pmf1	Mm.36715
s08565	Pml	Mm.278985
s01755	Pmm1	Mm.18939
s01921	Pmm1	Mm.18939
s24124	Pmm1	Mm.18939
s03322	Pmm2	Mm.9699
s10996	Pmp22	Mm.1237
s24407	Pmp22	Mm.1237
s13241	Pms2	Mm.2950
s13699	Pmvk	Mm.34242
s20279	Pmvk	Mm.34242
s22376	Pmvk	Mm.34242
s03749	Pnkp	Mm.238254
s22112	Pnma2	Mm.44358
s05990	Pnn	Mm.22347
s06540	Pnn	Mm.22347
s01408	Pnoc	Mm.16347
s12230	Pnoc	Mm.16347
s11903	Pnp	Mm.17932
s16323	Pnp	Mm.17932
s16939	Pnp	Mm.17932
s11530	Pnpt1	Mm.211131
s19901	Pnpt1	Mm.211131
s12789	Pnrc1	Mm.27769
s14712	Pnrc2	Mm.29159
s11403	Podxl	Mm.89918
s16538	Pofut1	Mm.293761
s10490	Pofut2	Mm.203556
s14886	Pofut2	Mm.203556
s17813	Pofut2	Mm.203556
s20747	POGZ	Hs.107088
s13624	Pogz	Mm.274787
s20644	Pogz	Mm.274787
s10051	Pogz_predicted	Rn.103975
s01522	Pola1	Mm.1923
s11239	Pola1	Mm.1923
s00086	Pola2	Mm.209931
s00713	Pola2	Mm.209931
s05788	Polb	Mm.228484
s14786	Polb	Mm.228484
s17504	Polb	Rn.9346
s22642	Polb	Rn.9346
s09614	Pold1	Mm.16549
s10106	Pold1	Mm.16549
s11116	Pold1	Mm.16549
s07020	Pold2	Mm.35788
s10355	Pold2	Mm.35788
s06440	Pold3	Mm.37562
s08964	Pold3	Mm.37562
s03224	Pold4	Mm.32518
s20763	Pold4	Mm.32518
s22698	Pold4	Mm.32518
s22245	Poldip2	Mm.197493
s15921	Poldip3	Mm.23758
s22051	Pole	Mm.35061
s23777	Pole2	Mm.9199
s19622	Pole4	Mm.195753
s21093	Pole4	Mm.195753
s08195	Polg	Mm.3616
s15429	Polg	Mm.3616
s07763	Polg2	Mm.859
s07757	Poli	Mm.244352
s06647	Poll	Mm.46509
s10772	Poll	Mm.46509
s01390	Polm	Mm.260194
s22333	Polm	Mm.260194
s08254	Polr2a	Mm.16533
s18297	Polr2b	Mm.273217
s04645	Polr2c	Mm.292492
s03843	Polr2e	Mm.18579
s09342	Polr2e	Mm.18579
s14537	Polr2f	Rn.28212
s16768	Polr2g	Mm.22117
s05404	Polr2h	Mm.288730
s23691	Polr2i	Mm.296518
s15317	Polr2j	Mm.4896
s16458	Polr2j	Mm.4896
s17483	Polr2l	Mm.20207
s07291	Polr3b	Mm.335007
s07003	Polr3c	Mm.276043
s06979	Polr3e	Mm.193632
s17553	Polr3g	Mm.279781
s14182	Polr3h	Mm.215115
s11120	Polrmt	Mm.39001
s18239	Polrmt	Mm.39001
s17998	Pols	Mm.315959
s25078	Polydom	Mm.261024
s08711	Pom121	Mm.28399
s00289	Pomc1	Mm.277996
s10391	Pomt1	Mm.31192
s19206	Pomt1	Rn.20148
s09832	Pon2	Mm.126984
s13955	Pon3	Mm.9122
s04314	Pop1	Mm.248779
s17816	Pop1	Mm.248779
s13516	Pop4	Mm.22284
s11987	Pop5	Mm.24636
s24838	Pop5	Mm.24636
s20045	Pop7	Mm.290242
s14533	Popdc2	Mm.286858
s04147	Por	Mm.3863
s12715	Por	Mm.3863
s12855	Por	Mm.3863
s08772	Postn	Mm.236067
s22005	Postn	Mm.236067
s17374	Pot1	Mm.274589
s11936	Pou2af1	Mm.897
s12267	Pou2af1	Mm.897
s02000	Pou3f1	Mm.297371
s03159	Pou3f1	Mm.297371
s11571	Pou3f1	Mm.297371
s01977	Pou5f1	Mm.17031
s03105	Pou5f1	Mm.17031
s08812	Pou5f1	Mm.17031
s04307	Pou6f1	Mm.28825
s16388	Pou6f1	Mm.28825
s06275	Pp11r	Mm.1001
s17424	Ppan	Mm.2930
s13491	Ppap2a	Mm.317186
s06513	Ppap2b	Mm.27363
s08922	Ppap2b	Mm.27363
s10413	Ppap2b	Mm.27363
s13287	Ppara	Mm.212789
s09442	Pparbp	Mm.12926
s11977	Pparbp	Mm.12926
s12957	Ppard	Mm.328914
s15015	Ppard	Mm.328914
s16158	Pparg	Mm.3020
s07150	Ppargc1b	Mm.35750
s07706	Ppat	Mm.202337
s10543	Ppat	Mm.202337
s06283	Ppcdc	Mm.250508
s17825	Ppfia1	Mm.272809
s03244	Ppfia4	Mm.295105
s13505	Ppfibp1	Mm.103382
s24313	Ppfibp1	Mm.103382
s21494	Ppfibp2	Mm.2817
s20657	Ppgb	Mm.7046
s06376	Ppia	Mm.5246
s06572	Ppia	Mm.5246
s06768	Ppia	Mm.5246
s08336	Ppia	Mm.5246
s09634	Ppib	Mm.2412
s05872	Ppic	Mm.4587
s05993	Ppid	Mm.295252
s08584	Ppie	Mm.126873
s19179	Ppif	Mm.41656
s08302	Ppig	Rn.10898
s09142	Ppig	Rn.10898
s09829	Ppih	Mm.345294
s04921	Ppil2	Mm.253614
s07999	Ppil2	Mm.253614
s07928	Ppil3	Mm.340195
s09967	Ppil4	Mm.38927
s11225	Ppil5	Mm.28847
s21039	Ppl	Mm.266875
s02400	Ppm1a	Mm.261045
s12359	Ppm1a	Mm.261045
s16397	Ppm1a	Mm.261045
s18847	Ppm1a	Mm.261045
s16727	Ppm1a	Rn.37403
s05703	Ppm1b	Mm.249695
s06219	Ppm1b	Mm.249695
s12244	Ppm1b	Mm.249695
s24702	Ppm1b	Mm.249695
s01534	Ppm1d	Mm.45609
s14587	Ppm1d	Mm.45609
s02792	Ppm1g	Mm.14501
s14452	Ppm1h	Mm.70065
s17518	Ppm1h	Mm.70065
s22886	Ppm1l	Mm.40577
s23771	Ppm2c	Mm.331489
s00683	Ppp1ca	Mm.1970
s03716	Ppp1ca	Mm.1970
s07367	Ppp1ca	Mm.1970
s11387	Ppp1ca	Mm.1970
s19580	Ppp1cb	Mm.241931
s03632	Ppp1cc	Mm.280784
s04085	Ppp1cc	Mm.280784
s04122	Ppp1cc	Mm.280784
s19865	Ppp1cc	Mm.280784
s24491	Ppp1cc	Mm.280784
s13372	Ppp1r12a	Mm.207499
s19966	Ppp1r12a	Mm.207499
s01051	Ppp1r12c	Mm.288207
s03771	Ppp1r13b	Mm.313076
s00347	Ppp1r14b	Mm.318969
s15576	Ppp1r14c	Mm.308126
s09622	Ppp1r15b	Mm.293628
s25033	Ppp1r16b	Mm.150540
s04597	Ppp1r1a	Mm.143788
s02502	Ppp1r1b	Mm.45372
s14522	Ppp1r1b	Mm.45372
s01479	Ppp1r2	Mm.291593
s04960	Ppp1r2	Mm.291593
s18654	Ppp1r3b	Mm.247126
s09053	Ppp1r3c	Mm.24724
s09910	Ppp1r3c	Mm.24724
s24661	Ppp1r3d	Mm.220761
s01852	Ppp1r7	Mm.88704
s12781	Ppp1r7	Mm.88704
s23535	Ppp1r7	Mm.88704
s10800	Ppp1r8	Mm.105230
s12822	Ppp1r8	Mm.105230
s15117	Ppp1r9b	Mm.229087
s02996	Ppp2ca	Mm.260288
s04986	Ppp2ca	Mm.260288
s07154	Ppp2ca	Mm.260288
s09098	Ppp2ca	Mm.260288
s10868	Ppp2cz	Mm.34387
s00991	Ppp2r1a	Mm.294138
s01525	Ppp2r1a	Mm.294138
s08588	Ppp2r1a	Mm.294138
s20637	PPP2R2A	Hs.512628
s01163	Ppp2r2a	Mm.273997
s06195	Ppp2r2d	Mm.258739
s17462	Ppp2r4	Mm.275393
s18910	Ppp2r4	Mm.275393
s00183	Ppp2r5c	Mm.240396
s02544	Ppp2r5c	Mm.240396
s16149	Ppp2r5c	Mm.240396
s20683	Ppp2r5c	Mm.240396
s01203	Ppp2r5d	Mm.295009
s04177	Ppp2r5d	Mm.295009
s05294	Ppp2r5d	Mm.295009
s07305	Ppp2r5e	Mm.259626
s19954	Ppp2r5e	Mm.259626
s03942	Ppp3ca	Mm.331389
s11151	Ppp3ca	Mm.331389
s24787	Ppp3ca	Mm.331389
s20250	Ppp3ca	Rn.6866
s03983	Ppp3cb	Mm.274432
s05333	Ppp3cb	Mm.274432
s12963	Ppp3cb	Mm.274432
s00316	Ppp3cc	Mm.1567
s13122	Ppp3cc	Mm.1567
s02172	Ppp3r1	Mm.41840
s20199	Ppp3r1	Rn.42903
s20333	Ppp3r1	Rn.42903
s14984	Ppp4c	Mm.41998
s04457	Ppp4r1	Mm.48686
s20709	Ppp4r2	Mm.27223
s21925	Ppp4r2	Mm.27223
s14214	Ppp4r2_predicted	Rn.11876
s06678	Ppp5c	Mm.3294
s12440	Ppp5c	Mm.3294
s21322	Ppp5c	Mm.3294
s06825	Ppp6c	Mm.171389
s23407	Pprc1	Mm.2415
s01841	Pps	Mm.1458
s12017	Pps	Mm.1458
s18591	Pps	Mm.1458
s00686	Ppt	Rn.1574
s05273	Ppt1	Mm.277719
s04149	Ppt2	Mm.259277
s00291	Ppy	Mm.1269
s10067	Pqbp1	Mm.14616
s20154	Pqbp1	Mm.14616
s21281	Pramel4	Mm.271697
s12176	Pramel6	Mm.21815
s06968	Pramel7	Mm.6018
s01142	Prc1	Mm.227274
s01750	Prc1	Mm.227274
s24639	Prc1	Mm.227274
s10492	Prdm1	Mm.4800
s13743	Prdm16	Mm.257785
s04084	Prdm2	Mm.332020
s06171	Prdm2	Mm.332020
s21647	Prdm2	Mm.332020
s19056	Prdm4	Mm.25307
s19442	Prdm4	Mm.25307
s15496	Prdm5	Mm.263355
s20625	Prdm5	Mm.263355
s02209	Prdx1	Mm.30929
s03054	Prdx1	Mm.30929
s08556	Prdx2	Mm.334676
s09353	Prdx2	Mm.334676
s10671	Prdx2	Mm.334676
s17007	Prdx3	Mm.29821
s19752	Prdx4	Mm.247542
s19948	Prdx4	Mm.247542
s09627	Prdx5	Mm.279782
s11428	Prdx5	Mm.279782
s17451	Prdx5	Mm.279782
s03603	Prdx6	Mm.186185
s04514	Prdx6	Mm.186185
s10155	Prdx6	Mm.186185
s10990	Preb	Mm.272414
s09261	Prei3	Mm.291037
s17897	Prei3	Mm.291037
s23423	Prelp	Mm.214514
s07477	Prep	Mm.37294
s24380	Prf1	Mm.240313
s00689	Prg	Mm.22194
s22402	Prg	Mm.22194
s24697	Prg	Mm.22194
s20932	Prg2	Mm.142727
s11972	Prg3	Mm.19943
s06908	Prim1	Mm.2903
s10369	Prim1	Mm.2903
s22343	Prim1	Mm.2903
s23474	Prim1	Mm.2903
s03513	Prim2	Mm.27705
s07753	Prim2	Mm.27705
s10463	Prim2	Mm.27705
s16510	Prkab1	Mm.200912
s20258	Prkab2	Mm.31175
s08139	Prkaca	Mm.19111
s21100	Prkaca	Mm.19111
s21557	Prkaca	Mm.19111
s21519	Prkacb	Mm.16766
s01075	Prkag1	Mm.6670
s07852	Prkag1	Mm.6670
s08558	Prkag1	Mm.6670
s12109	Prkar1a	Mm.30039
s22412	Prkar1a	Mm.30039
s00036	Prkar1b	Mm.306163
s07668	Prkar1b	Mm.306163
s11545	Prkar2a	Mm.253102
s16351	Prkar2a	Mm.253102
s19800	Prkar2b	Mm.25594
s11040	Prkca	Mm.234258
s06478	Prkcb	Mm.207496
s22598	Prkcb1	Rn.91118
s23118	Prkcb1	Rn.91118
s00520	Prkcd	Mm.2314
s07516	Prkcd	Mm.2314
s10049	Prkcd	Mm.2314
s00700	Prkch	Mm.8040
s08237	Prkch	Mm.8040
s11121	Prkch	Mm.8040
s16177	Prkci	Mm.291554
s16926	Prkcn	Mm.252776
s22308	Prkcn	Mm.252776
s00094	Prkcq	Mm.329993
s16999	Prkcq	Mm.329993
s02079	Prkcsh	Mm.214593
s04080	Prkcz	Mm.28561
s09782	Prkcz	Mm.28561
s10035	Prkcz	Mm.28561
s21474	Prkcz	Mm.28561
s14225	PRKD2	Hs.205431
s01145	Prkdc	Mm.71
s10509	Prkdc	Mm.71
s16353	Prkdc	Mm.71
s22946	Prkdc	Mm.71
s01826	Prkg2	Mm.263002
s12049	Prkr	Mm.807
s07650	Prkra	Mm.277250
s23935	Prkrip1	Mm.31643
s07371	Prkrir	Mm.4428
s09691	Prkrir	Mm.4428
s07444	Prkwnk1	Mm.333349
s07762	Prkwnk1	Mm.333349
s18496	Prkwnk1	Mm.333349
s14290	Prkwnk4	Mm.23656
s02585	Prkx	Mm.290338
s15256	Prkx	Mm.290338
s06542	Prl7c1	Mm.49048
s01850	Prlpa	Mm.18607
s11523	Prlpa	Mm.18607
s07296	Prlpe	Mm.196424
s05856	Prlpm	Mm.23585
s07158	Prlr	Mm.10516
s10999	Prlr	Mm.10516
s04023	Prmt3	Mm.349442
s24382	Prnd	Mm.180750
s18795	Prnp	Mm.648
s07511	Prnpip1	Mm.235891
s03505	Procr	Mm.3243
s10465	Prodh	Mm.28456
s17872	Prom1	Mm.347481
s10932	Pros1	Mm.127156
s12793	Pros1	Mm.127156
s19381	Prosc_predicted	Rn.1880
s05000	Prp19	Mm.19091
s24339	Prp19	Mm.19091
s06143	Prpf3	Mm.279872
s21406	Prpf38a_predicted	Rn.18104
s11100	Prpf4	Mm.30660
s17516	Prpf4b	Mm.10027
s09454	Prpf8	Mm.3757
s02542	Prph1	Mm.2477
s16042	Prph1	Mm.2477
s06476	Prps1	Mm.287178
s08070	Prps1	Mm.287178
s09550	Prps2	Mm.272955
s19669	Prr3	Mm.40036
s11277	Prrg2	Mm.2664
s11478	Prrx1	Mm.288642
s12023	Prrx1	Mm.288642
s00599	Prrx2	Mm.1802
s11908	Prrx2	Mm.1802
s23853	Prss11	Mm.30156
s14835	Prss15	Mm.329136
s00607	Prss16	Mm.32043
s02920	Prss16	Mm.32043
s08983	Prss18	Mm.3944
s11674	Prss18	Mm.3944
s05736	Prss25	Mm.21880
s06855	Prss25	Mm.21880
s23932	Prss34	Mm.127166
s00776	Prtn3	Mm.2364
s22273	Prtn3	Mm.2364
s18557	Prx	Mm.10119
s04458	Psa	Mm.29824
s06694	Psa	Mm.29824
s08356	Psa	Mm.29824
s20033	Psap	Mm.277498
s17259	Psap	Rn.97173
s23664	Psat1	Mm.289936
s01781	Pscd1	Mm.86413
s14033	Pscd1	Mm.86413
s00121	Pscd2	Mm.272130
s04940	Pscd2	Mm.272130
s22880	Pscd3	Mm.281003
s00228	Pscd4	Mm.32911
s01158	Pscdbp	Mm.273905
s20398	Pscdbp	Rn.23425
s21727	Pscdbp	Rn.23425
s02442	Psd	Mm.268532
s02026	Psen1	Mm.998
s09464	Psen1	Mm.998
s15230	Psen1	Mm.998
s10769	Psen2	Mm.330850
s16587	Psen2	Mm.330850
s06922	Psip1	Mm.105331
s09564	Psip1	Mm.105331
s20807	Psip1	Mm.105331
s06095	Psma1	Mm.121265
s24074	Psma2	Mm.252255
s03830	Psma3	Mm.296338
s08435	Psma3	Mm.296338
s04937	Psma4	Mm.30270
s15687	Psma4	Mm.30270
s13746	Psma5	Mm.208883
s04526	Psma6	Mm.30210
s11564	Psma7	Mm.21728
s12018	Psma7	Mm.21728
s11093	Psmb1	Mm.32912
s23264	Psmb1	Mm.32912
s12028	Psmb10	Mm.787
s22354	Psmb10	Mm.787
s03168	Psmb2	Mm.22233
s05776	Psmb3	Mm.21874
s08096	Psmb4	Mm.368
s13159	Psmb5	Mm.8911
s03142	Psmb6	Mm.98
s04079	Psmb6	Mm.98
s08304	Psmb7	Mm.2246
s08628	Psmb8	Mm.180191
s15790	Psmb8	Mm.180191
s11305	Psmb9	Mm.347458
s24876	Psmb9	Mm.347458
s16838	Psmc1	Mm.157105
s17034	Psmc1	Mm.157105
s06487	Psmc2	Mm.2462
s06683	Psmc2	Mm.2462
s06879	Psmc2	Mm.2462
s07202	Psmc3	Mm.289832
s09689	Psmc3	Mm.289832
s13359	Psmc3ip	Mm.18344
s17059	Psmc3ip	Mm.18344
s08128	Psmc4	Mm.302424
s18769	Psmc4	Mm.302424
s03265	Psmc5	Mm.272361
s05421	Psmc5	Mm.272361
s10131	Psmc5	Mm.272361
s23525	Psmc6	Mm.18472
s24547	PSMD1	Rn.2891
s12592	Psmd10	Mm.17640
s17749	Psmd10	Mm.17640
s25039	Psmd11	Mm.260539
s01558	Psmd12	Mm.21667
s17182	Psmd12	Mm.21667
s18835	Psmd12	Mm.21667
s10086	Psmd13	Mm.29760
s15717	Psmd14	Mm.218198
s19041	Psmd14	Mm.218198
s04781	Psmd2	Mm.243234
s05434	Psmd2	Mm.243234
s18979	Psmd2	Mm.243234
s07119	Psmd3	Mm.12194
s10011	Psmd3	Mm.12194
s18029	Psmd3	Mm.12194
s23405	Psmd3	Mm.12194
s24341	Psmd4	Mm.2261
s18542	Psmd5	Mm.270632
s10351	Psmd7	Mm.18347
s12050	Psmd7	Mm.18347
s23821	Psmd7	Mm.18347
s12583	Psmd8	Mm.273152
s15318	Psmd8	Mm.273152
s06710	Psmd9	Mm.278997
s03342	Psme1	Mm.830
s21121	Psme1	Mm.830
s08907	Psme2	Mm.221303
s08222	Psme3	Mm.288477
s24718	Psme4	Mm.240066
s12550	Pspc1	Mm.20129
s14706	Pspc1	Mm.20129
s18939	Psph	Mm.271784
s24289	Pstpip1	Mm.2534
s01405	Pstpip2	Mm.304727
s24676	Psx1	Mm.10105
s23218	Ptb	Rn.64440
s05550	Ptbp1	Mm.265610
s03000	Ptbp2	Mm.29966
s06690	Ptbp2	Mm.29966
s24130	Ptbp2	Mm.29966
s18388	Ptcd1	Mm.332840
s23628	Ptcd1	Mm.332840
s15238	Ptcd2	Mm.276502
s17639	Ptcd2	Mm.276502
s02174	Ptch2	Mm.287037
s08395	Ptdsr	Mm.24997
s15621	Ptdsr	Mm.24997
s20369	Ptdsr	Mm.24997
s19255	Ptdss1	Mm.281464
s01683	Ptdss2	Mm.293591
s13349	Pte1	Mm.277878
s13475	Pte1	Mm.277878
s01457	Pte2a	Mm.202331
s13758	Pte2a	Mm.202331
s24421	Pte2b	Mm.219001
s04488	Pten	Mm.245395
s12893	Pten	Mm.245395
s14858	Pten	Mm.245395
s16172	Pten	Mm.245395
s18594	Pter	Mm.288713
s01744	Ptgds	Mm.1008
s20850	Ptgds2	Mm.143720
s00223	Ptger1	Mm.347482
s22003	Ptger2	Mm.4630
s19842	Ptger4	Mm.18509
s21086	Ptger4	Mm.18509
s08424	Ptges	Mm.28768
s03663	Ptges2	Mm.28048
s01110	Ptgfr	Mm.331442
s10182	Ptgfr	Mm.331442
s10777	Ptgfrn	Mm.24807
s11161	Ptgir	Mm.287572
s20361	Ptgir	Mm.287572
s12981	Ptgis	Mm.2339
s13347	Ptgis	Mm.2339
s02256	Ptgs1	Mm.275434
s07472	Ptgs1	Mm.275434
s23372	Ptgs2	Mm.292547
s20599	Pth	Mm.284168
s05448	Pthlh	Mm.28440
s07437	Pthr1	Mm.3542
s05368	Ptk2	Mm.254494
s11032	Ptk2b	Mm.21613
s18615	Ptk7	Mm.181833
s13784	PTK9	Hs.189075
s07718	Ptk9	Mm.309867
s00336	Ptk9l	Mm.274346
s06691	Ptk9l	Mm.274346
s13882	Ptma	Mm.19187
s21570	Ptma	Mm.19187
s12846	Ptn	Mm.279690
s17018	Ptov1	Mm.42855
s23564	Ptov1	Mm.42855
s00754	Ptp4a1	Mm.262000
s06223	Ptp4a1	Mm.262000
s09850	Ptp4a1	Mm.262000
s07658	PTP4A2	Hs.82911
s12590	PTP4A2	Hs.82911
s04371	Ptp4a2	Mm.193688
s05266	Ptp4a2	Mm.193688
s07547	Ptp4a2	Mm.193688
s21317	Ptp4a2	Mm.193688
s01407	Ptp4a3	Mm.153891
s21619	Ptp4a3	Mm.153891
s03767	Ptpla	Mm.241205
s05360	Ptplb	Mm.27286
s16269	Ptplb	Mm.27286
s00033	Ptpn1	Mm.277916
s01144	Ptpn1	Mm.277916
s09729	Ptpn1	Rn.11317
s06074	Ptpn11	Mm.8681
s19339	Ptpn11	Mm.8681
s04684	Ptpn12	Mm.228533
s24277	Ptpn12	Mm.228533
s12199	Ptpn13	Mm.347483
s12776	Ptpn13	Mm.347483
s03792	Ptpn14	Mm.4498
s03623	Ptpn2	Mm.260433
s09577	Ptpn2	Mm.260433
s14783	Ptpn2	Mm.260433
s24709	Ptpn2	Mm.260433
s04774	Ptpn21	Mm.4420
s06284	Ptpn21	Mm.4420
s07755	Ptpn21	Mm.4420
s06359	Ptpn23	Mm.335477
s12843	Ptpn3	Mm.246552
s24750	Ptpn3	Mm.246552
s00017	Ptpn4	Mm.252737
s12340	Ptpn4	Mm.252737
s09730	Ptpn8	Mm.395
s09914	Ptpn8	Mm.395
s19743	Ptpn8	Mm.395
s09717	Ptpn9	Mm.6678
s01516	Ptpns1	Mm.1682
s09719	Ptpns1	Mm.1682
s13710	Ptpns1	Mm.1682
s20126	Ptpns1	Mm.1682
s05007	Ptpra	Mm.224246
s11544	Ptprc	Mm.143846
s12031	Ptprc	Mm.143846
s10167	Ptprcap	Mm.329686
s11611	Ptpre	Mm.945
s17950	Ptpre	Mm.945
s20049	Ptpre	Mm.945
s17173	PTPRF	Hs.75216
s00043	Ptprf	Mm.29855
s10587	Ptprf	Mm.29855
s13881	Ptprf	Mm.29855
s17694	Ptprf	Mm.29855
s23710	Ptprg	Mm.287425
s17827	Ptprk	Mm.332303
s12290	Ptprm	Mm.243935
s08503	Ptprn	Mm.2902
s20479	Ptprs	Mm.258771
s11205	Ptpru	Mm.4860
s22319	Ptprz1	Mm.332936
s05551	Ptrf	Mm.21864
s08092	Pttg1	Mm.6856
s15173	Pttg1	Mm.6856
s16536	Pttg1	Mm.6856
s03103	Pttg1ip	Mm.28853
s06920	Pttg1ip	Mm.28853
s20433	Pttg1ip	Mm.28853
s07031	Pum1	Mm.34701
s16833	Pum1	Mm.34701
s02221	Pum2	Mm.20543
s14779	Pum2	Mm.20543
s06986	Pum2	Rn.8622
s13934	Pum2	Rn.8622
s10763	Punc	Mm.41529
s22055	Punc	Mm.41529
s07814	Pura	Mm.231802
s09527	Pura	Mm.231802
s01839	Purb	Mm.296150
s08574	Purb	Mm.296150
s20305	Purb	Mm.296150
s22136	Purb	Mm.296150
s07267	Pus1	Mm.23528
s20990	Pus1	Mm.23528
s09249	Pvalb	Mm.2766
s19655	Pvalb	Mm.2766
s16248	Pvrl1	Mm.335096
s04622	Pvrl3	Mm.328072
s05307	Pvrl3	Mm.328072
s14451	Pvrl3	Mm.328072
s10807	PWP2H	Hs.449076
s04398	Pwp2h	Mm.103522
s20274	Pwp2h	Mm.103522
s00451	Pxmp2	Mm.21853
s03608	Pxmp2	Mm.21853
s22997	Pxmp2	Mm.21853
s02375	Pxmp3	Mm.132336
s12262	Pxmp3	Mm.132336
s21361	Pxmp3	Mm.132336
s19984	Pxmp4	Mm.24673
s13807	Pxn	Mm.18714
s20462	Pycr1	Mm.127731
s13634	Pycr2	Mm.274180
s23862	Pycr2	Mm.274180
s15533	Pycrl	Mm.250599
s10257	Pycs	Mm.233117
s15912	Pygb	Mm.222584
s07545	Pygl	Mm.256926
s16598	Pygl	Mm.256926
s01897	Pygm	Mm.27806
s18764	Pygm	Mm.27806
s03335	Pyp	Mm.28897
s02539	Qars	Mm.272427
s02931	Qars	Mm.272427
s08239	Qars	Mm.272427
s18533	Qars	Mm.272427
s08595	Qdpr	Mm.30204
s04493	Qk	Mm.262294
s00787	Qscn6	Mm.27035
s03573	Qtrt1	Mm.24178
s10300	R3hdm	Mm.221041
s11016	R3hdm	Mm.221041
s04761	Rab1	Mm.271944
s11750	Rab1	Mm.271944
s11871	Rab1	Mm.271944
s01982	Rab10	Mm.74596
s06450	Rab10	Mm.74596
s12225	Rab10	Mm.74596
s07836	Rab11a	Mm.1387
s14873	Rab11a	Mm.1387
s22938	Rab11a	Mm.1387
s00846	Rab11b	Mm.35727
s09069	Rab11b	Mm.35727
s20368	Rab11b	Mm.35727
s23962	Rab11b	Mm.35727
s20887	Rab11fip2	Mm.24167
s24246	Rab11fip3	Mm.41191
s20788	Rab12	Mm.248313
s01572	Rab13	Mm.29355
s12431	RAB14	Hs.5807
s12487	RAB14	Hs.5807
s05643	Rab14	Mm.198264
s07090	Rab14	Mm.198264
s11787	Rab14	Mm.198264
s21991	Rab14	Mm.198264
s08256	Rab15	Mm.172847
s00318	Rab17	Mm.279780
s07412	Rab17	Mm.279780
s06305	Rab18	Mm.132802
s11142	Rab18	Mm.132802
s11170	Rab18	Mm.132802
s12182	Rab18	Mm.132802
s10499	Rab18	Rn.53248
s18584	Rab18	Rn.53248
s01521	Rab19	Mm.123866
s11036	Rab19	Mm.123866
s06354	Rab2	Mm.240224
s06772	Rab20	Mm.234262
s09447	Rab20	Mm.234262
s16900	Rab21	Mm.21936
s24761	Rab22a	Mm.275304
s04821	Rab23	Mm.86744
s06550	Rab23	Mm.86744
s09291	Rab24	Mm.220923
s20175	Rab24	Mm.220923
s05568	Rab25	Mm.26994
s10426	Rab25	Mm.26994
s22292	Rab27a	Mm.34867
s01094	Rab27b	Mm.246753
s01137	Rab28	Mm.41555
s07518	Rab28	Mm.41555
s19396	Rab28	Mm.41555
s08538	Rab32	Mm.31486
s11512	Rab32	Mm.31486
s24294	Rab32	Mm.31486
s07231	Rab33b	Mm.1664
s23622	Rab33b	Mm.1664
s06952	Rab34	Mm.275864
s22223	RAB35	Hs.94308
s02157	Rab38	Mm.276669
s11343	Rab3a	Mm.5083
s20985	Rab3b	Mm.41580
s00002	Rab3d	Mm.260157
s10196	Rab3d	Mm.260157
s16422	Rab3d	Mm.260157
s11638	Rab3ip	Mm.336394
s00843	Rab40c	Mm.328872
s04548	Rab4a	Mm.9221
s11679	Rab4a	Mm.9221
s17235	Rab5a	Mm.329123
s12815	Rab5c_predicted	Rn.3548
s15642	Rab5c_predicted	Rn.3548
s22270	Rab6	Mm.28650
s12601	RAB6A	Hs.5636
s00758	Rab6ip1	Mm.21904
s15233	Rab6ip1	Mm.21904
s16575	Rab6ip1	Mm.21904
s18365	Rab6ip1	Mm.21904
s15330	Rab6ip2	Mm.354638
s08138	Rab7	Mm.333233
s10477	Rab7	Mm.333233
s13226	Rab7	Mm.333233
s24428	Rab7l1	Mm.34027
s04472	Rab8a	Mm.162811
s11806	Rab8a	Mm.162811
s14658	Rab8a	Mm.162811
s19927	Rab9	Mm.25306
s01258	Rabac1	Mm.22473
s02163	Rabac1	Mm.22473
s14902	Rabac1	Mm.22473
s06301	Rabep1	Mm.7087
s06889	Rabep1	Mm.7087
s04856	Rabgap1	Mm.74753
s17240	Rabgap1	Mm.74753
s00912	Rabgef1	Mm.288639
s00661	Rabggta	Mm.87216
s02116	Rabggta	Mm.87216
s04916	Rabggtb	Mm.277831
s20210	Rabl2a	Mm.23258
s05260	Rabl3	Mm.28158
s03154	Rac1	Mm.292510
s16786	Rac1	Mm.292510
s00485	Rac2	Mm.1972
s04640	Rac2	Mm.1972
s17387	Rac2	Mm.1972
s19431	Rac2	Mm.1972
s07060	Rac3	Mm.34008
s19592	Rac3	Mm.34008
s01058	Racgap1	Mm.273804
s14390	Racgap1	Mm.273804
s00090	Rad1	Mm.38376
s07016	Rad1	Mm.38376
s00511	Rad17	Mm.248489
s11935	Rad17	Mm.248489
s24917	Rad18	Mm.103812
s19787	Rad21	Mm.182628
s03447	Rad23b	Mm.196846
s18079	Rad23b	Mm.196846
s03622	Rad50	Mm.4888
s07088	Rad50	Mm.4888
s12532	Rad50	Mm.4888
s15861	Rad50	Mm.4888
s17564	Rad50	Mm.4888
s15365	Rad51	Mm.231
s23325	Rad51	Mm.231
s00175	Rad51ap1	Mm.204634
s10557	Rad51c	Mm.37376
s02704	Rad51l3	Mm.9286
s03545	Rad52	Mm.149
s00062	Rad52b	Mm.41449
s19405	Rad52b	Mm.41449
s23328	Rad52b	Mm.41449
s10255	Rad54l	Mm.3655
s13997	Rad54l	Mm.3655
s08788	Rae1	Mm.4113
s07416	Raf1	Mm.184163
s16276	Raf1	Mm.184163
s23998	Rag1	Mm.828
s22054	Rag2	Mm.4988
s08031	Rage	Mm.27161
s04484	Rai1	Mm.296366
s12710	Rai12	Mm.13430
s04579	Rai14	Mm.212395
s10919	Rai17_predicted	Rn.1712
s13583	Rai17_predicted	Rn.1712
s02724	Rala	Mm.27348
s03031	Rala	Mm.27348
s18866	Rala	Mm.27348
s19402	Rala	Mm.27348
s13920	Ralb	Mm.27832
s15333	Ralbp1	Mm.17009
s00160	Ralgds	Mm.5236
s01467	Ralgds	Mm.5236
s17886	Ralgds	Mm.5236
s20445	Ralgps2	Mm.28376
s23956	Raly	Mm.281828
s11713	Ramp1	Mm.3272
s12144	Ramp1	Mm.3272
s22119	Ramp1	Mm.3272
s01116	Ramp3	Mm.39884
s06499	Ran	Mm.297440
s11175	Ran	Mm.297440
s20397	Ran	Mm.297440
s06035	Ranbp1	Mm.3752
s09145	Ranbp1	Mm.3752
s18415	Ranbp1	Mm.3752
s03343	Ranbp2	Mm.142730
s15629	Ranbp2	Mm.142730
s19581	Ranbp9	Mm.148781
s24540	Ranbp9	Mm.148781
s08587	Rangap1	Mm.270975
s08250	Rangnrf	Mm.143774
s08890	RAP1A	Hs.865
s23847	RAP1A	Hs.865
s04157	Rap1a	Mm.333868
s16230	RAP1B	Hs.374418
s20386	RAP1B	Hs.374418
s07662	Rap1b	Mm.233009
s10376	Rap1ga1	Mm.180763
s11159	Rap2b	Mm.273288
s11522	Rap2b	Mm.273288
s22786	Rapgef1	Mm.298274
s00816	Rapgef2	Mm.31220
s15755	Rapgef4	Mm.196153
s04450	Rapgef5	Mm.227642
s08399	Rapgef5	Mm.227642
s11710	Rapgef5	Mm.227642
s12248	Rapgef5	Mm.227642
s11516	Rapsn	Mm.1272
s00161	Rara	Mm.103336
s08020	Rara	Mm.103336
s20686	RARB	Hs.436538
s16823	Rarb	Mm.259318
s20059	Rarb	Mm.259318
s03356	Rarg	Mm.1273
s08957	Rarg	Mm.1273
s20451	Rarres2	Mm.28231
s05408	Rars	Mm.284906
s05576	Rars	Mm.284906
s09051	Rars	Mm.284906
s07487	Rarsl	Mm.22363
s22601	Rarsl	Mm.22363
s20534	Rasa1	Mm.259653
s21163	Rasa1	Mm.259653
s01707	Rasa2	Mm.124502
s04647	Rasa2	Mm.124502
s10555	Rasa2	Mm.124502
s01747	Rasa3	Mm.18517
s07345	Rasa3	Mm.18517
s09196	Rasa3	Mm.18517
s17242	Rasa3	Mm.18517
s17342	Rasa3	Mm.18517
s19151	Rasa3	Mm.18517
s10291	Rasal1	Mm.41209
s14160	Rasd1	Mm.3903
s20095	Rasd2	Mm.179267
s17593	Rasgef1b	Mm.259074
s23203	Rasgef1b	Mm.259074
s19067	Rasgrp1	Mm.42150
s00404	Rasgrp2	Mm.77017
s01416	Rasgrp2	Mm.77017
s02031	Rasl11a	Mm.266978
s08682	Rasl11b	Mm.348758
s18977	Rasl12	Mm.35827
s18401	Rasl2-9	Mm.322186
s24142	Rassf1	Mm.12091
s11158	Rassf2	Mm.204737
s01472	Rassf3	Mm.41265
s01708	Rassf4	Mm.257931
s00110	Rassf5	Mm.248291
s23199	Rb1cc1	Mm.293811
s22445	Rbak	Mm.35720
s01810	Rbbp4	Mm.12145
s13130	Rbbp4	Mm.12145
s17126	Rbbp4	Mm.12145
s10428	Rbbp5	Mm.300782
s13024	Rbbp5	Mm.300782
s16090	Rbbp5	Mm.300782
s18270	Rbbp6	Mm.4480
s22733	Rbbp6	Mm.4480
s24209	Rbbp6	Mm.4480
s08258	Rbbp7	Mm.270186
s10368	Rbbp7	Mm.270186
s16668	Rbbp7	Mm.270186
s18107	Rbbp7	Mm.270186
s24159	Rbbp7	Mm.270186
s20098	Rbbp7	Rn.3600
s23549	Rbbp7	Mm.249161
s10895	Rbbp9	Mm.24216
s16146	Rbbp9	Mm.24216
s07051	Rbl1	Mm.244671
s13237	Rbl1	Mm.244671
s21999	Rbl1	Mm.244671
s00870	Rbl2	Mm.235580
s11389	Rbl2	Mm.235580
s18040	Rbm10	Mm.279194
s04716	Rbm12	Mm.27660
s15908	Rbm12	Mm.27660
s03310	Rbm14	Mm.276338
s10081	Rbm14	Mm.276338
s15458	Rbm14	Mm.276338
s19031	Rbm16	Mm.124373
s19812	Rbm16	Mm.124373
s01867	Rbm17	Mm.182769
s22552	Rbm17	Mm.182769
s11660	Rbm18	Mm.205937
s15556	Rbm18	Mm.205937
s21646	Rbm22	Mm.275106
s08386	Rbm25_predicted	Rn.95285
s12671	Rbm27	Mm.329400
s20553	Rbm27	Mm.329400
s04581	Rbm28	Mm.40802
s06818	Rbm28_predicted	Rn.50022
s22560	Rbm3	Mm.128512
s24156	Rbm3	Mm.128512
s21360	Rbm5	Mm.259197
s04932	Rbm6	Mm.139926
s19278	Rbm6	Mm.139926
s14288	Rbm7	Mm.76911
s15658	Rbm7	Mm.76911
s19191	Rbm7	Mm.76911
s23642	Rbm8	Mm.261972
s08328	Rbm9	Mm.202774
s11229	Rbm9	Mm.202774
s05984	Rbms1	Mm.259667
s06180	Rbms1	Mm.259667
s07660	Rbms1	Mm.259667
s09930	Rbms2	Mm.42247
s11145	Rbms2	Mm.42247
s14665	Rbms2	Mm.42247
s04072	Rbmx	Mm.28275
s24158	Rbmxrt	Mm.24718
s24043	Rbp1	Mm.302504
s02525	Rbp2	Mm.12825
s22474	Rbp2	Mm.12825
s03403	Rbp4	Mm.300231
s10584	Rbpms	Mm.12436
s07780	Rbpsuh	Mm.209292
s07315	Rbx1	Mm.29405
s07913	Rbx1	Mm.29405
s09898	Rbx1	Mm.29405
s05956	Rcbtb1	Mm.234195
s08477	Rcbtb1	Mm.234195
s16007	RCD-8	Hs.75682
s02472	Rce1	Mm.297789
s12218	Rce1	Mm.297789
s12392	Rchy1	Mm.159453
s21402	Rchy1	Mm.159453
s06868	Rcl	Mm.35801
s10165	Rcl1	Mm.28630
s13822	Rcl1	Mm.28630
s23574	Rcl1	Mm.28630
s02526	Rcn	Mm.4876
s05251	Rcn2	Mm.1782
s14895	Rcn3	Mm.29997
s24781	Rcn3	Mm.29997
s12569	RCOR1	Hs.405373
s08154	Rdbp	Mm.279907
s16010	Rdh10	Mm.274376
s17137	Rdh10	Mm.274376
s07571	Rdh11	Mm.291799
s21087	Rdh11	Mm.291799
s08374	Rdh14	Mm.119343
s03106	Rdx	Mm.245746
s24941	Rdx	Mm.245746
s21497	Rec8L1	Mm.23149
s01611	Recc1	Mm.148877
s02884	Recc1	Mm.148877
s15203	Recc1	Mm.148877
s21411	Recc1	Mm.148877
s11452	Recql	Mm.27407
s07142	Recql5	Mm.215818
s10695	Recql5	Mm.215818
s11831	Refbp2	Mm.10364
s07843	Reg3g	Mm.252385
s17184	Rel	Mm.4869
s02121	Rela	Mm.249966
s02933	Rela	Mm.249966
s22466	Rela	Mm.249966
s11193	Relb	Mm.1741
s11818	Relb	Mm.1741
s06310	Rem1	Mm.8752
s07792	Rem1	Mm.8752
s08925	Renbp	Mm.236969
s23438	Rent1	Mm.149309
s24799	Rent1	Mm.149309
s17181	Reps1	Mm.4479
s09427	Rere	Mm.291274
s12673	Rere	Rn.10277
s21391	Rerg	Mm.46233
s09117	Rest	Mm.28840
s20929	Rest	Mm.28840
s14062	Ret	Mm.57199
s23678	Retn	Mm.1181
s24239	Retn	Mm.1181
s22032	Retnla	Mm.33772
s02434	Rev1l	Mm.259294
s14469	Rev3l	Mm.2167
s11850	Rex3	Mm.14768
s17314	Rfc2	Mm.290829
s10009	Rfc3	Mm.12553
s19952	Rfc4	Mm.278013
s23858	Rfc4	Mm.278013
s03503	Rfc5	Mm.27997
s17866	Rfk	Mm.7013
s06715	Rfng	Mm.871
s13218	Rfng	Mm.871
s16382	Rfng	Mm.871
s01189	Rfpl4	Mm.28764
s04318	RFWD1	Mm.275150
s11015	RFWD1	Mm.275150
s18166	RFWD1	Mm.275150
s03892	Rfx1	Mm.7892
s04568	Rfx2	Mm.102
s12475	Rfx5	Mm.24308
s08167	Rfxank	Mm.334585
s09764	Rfxank	Mm.334585
s06961	Rfxank	Mm.161167
s10824	Rfxap	Mm.185735
s04813	Rg9mtd1	Mm.288742
s06120	Rg9mtd2	Mm.247838
s04064	Rg9mtd3	Mm.46761
s17466	Rga	Mm.17958
s14023	RGD1304782_predicted	Rn.4144
s14449	RGD1304782_predicted	Rn.4144
s18830	RGD1305162_predicted	Rn.27338
s19547	RGD1305162_predicted	Rn.27338
s12695	RGD1305492_predicted	Rn.33325
s19717	RGD1305793	Rn.105679
s22610	RGD1306001_predicted	Rn.3452
s13538	RGD1306534_predicted	Rn.14163
s14176	RGD1306534_predicted	Rn.14163
s19279	RGD1306717_predicted	Rn.40316
s13638	RGD1306844	Rn.13737
s18339	RGD1306844	Rn.13737
s01498	RGD1306894_predicted	Rn.3278
s13059	RGD1307526	Rn.49121
s13671	RGD1307526	Rn.49121
s11746	RGD1307672	Rn.3372
s12236	RGD1307672	Rn.3372
s12863	RGD1307697_predicted	Rn.105890
s16792	RGD1307697_predicted	Rn.105890
s19766	RGD1307791_predicted	Rn.3858
s22137	RGD1308009	Rn.56498
s12759	RGD1308626	Rn.21577
s23662	RGD1309450_predicted	Rn.35621
s21106	RGD1309585_predicted	Rn.18421
s11620	RGD1309765_predicted	Rn.99891
s16130	RGD1309823_predicted	Rn.59193
s16411	RGD1310444_predicted	Rn.27612
s21438	RGD1310685_predicted	Rn.98797
s20876	RGD1310783	Rn.93562
s22202	RGD1310783	Rn.93562
s06286	RGD1310975	Rn.45577
s16639	RGD1311835	Rn.110990
s23763	RGD1311835	Rn.110990
s15240	RGD1311914	Rn.21048
s23174	RGD1359144	Rn.7690
s12686	RGD1359361	Rn.102664
s22446	RGD1359616	Rn.9525
s12690	RGD1559931_predicted	Rn.11536
s21225	RGD1560049_predicted	Rn.8286
s09478	RGD1560170_predicted	Rn.17025
s13978	RGD1560187_predicted	Rn.14670
s16131	RGD1560187_predicted	Rn.14670
s14068	RGD1560320_predicted	Rn.22411
s13445	RGD1560717_predicted	Rn.20696
s09884	RGD1561065_predicted	Rn.22904
s21721	RGD1561537_predicted	Rn.12539
s06538	RGD1561605_predicted	Rn.22124
s20372	RGD1561653_predicted	Rn.36797
s23022	RGD1562107_predicted	Rn.46642
s23601	RGD1562335_predicted	Rn.50677
s13189	RGD1562337_predicted	Rn.36542
s19298	RGD1563141_predicted	Rn.2240
s14422	RGD1563348_predicted	Rn.63
s15879	RGD1563348_predicted	Rn.63
s25066	RGD1564379_predicted	Rn.7256
s09338	RGD1565169_predicted	Rn.107719
s19406	RGD1565549_predicted	Rn.19314
s21567	RGD1565549_predicted	Rn.19314
s15150	RGD1565589_predicted	Rn.23078
s02921	Rgl2	Mm.43777
s16153	Rgl2	Mm.43777
s21009	Rgmb	Mm.293466
s04756	Rgn	Mm.2118
s05600	Rgnef	Mm.252718
s21095	Rgnef	Mm.252718
s01071	Rgs1	Mm.103701
s10287	Rgs1	Mm.103701
s21859	Rgs10	Mm.18635
s03145	Rgs11	Mm.109840
s10159	Rgs11	Mm.109840
s10801	Rgs11	Mm.109840
s04676	Rgs12	Mm.196208
s07320	Rgs12	Mm.196208
s10383	Rgs12	Mm.196208
s23827	Rgs12	Mm.196208
s00116	Rgs16	Mm.181709
s08608	Rgs16	Mm.181709
s21747	Rgs17	Mm.44606
s12833	Rgs18	Mm.253927
s00627	Rgs19	Mm.274366
s17829	Rgs19	Mm.274366
s13378	Rgs19ip1	Mm.20945
s02421	Rgs2	Mm.28262
s03213	Rgs2	Mm.28262
s03616	Rgs2	Mm.28262
s03847	Rgs2	Mm.28262
s12624	Rgs2	Rn.1892
s21253	Rgs2	Rn.1892
s10851	Rgs3	Mm.286753
s15628	Rgs3	Mm.286753
s04352	Rgs5	Mm.20954
s12116	Rgs5	Mm.20954
s09864	Rgs7	Mm.7956
s00098	Rhag	Mm.12961
s10907	Rhag	Mm.12961
s24575	Rhag	Mm.12961
s16325	Rhbdf1	Mm.11545
s14136	Rhced	Mm.195461
s00352	Rheb	Mm.154984
s00658	RHOA	Hs.77273
s15101	RHOA	Hs.77273
s01395	Rhoa	Mm.757
s02338	Rhoa	Mm.757
s08007	Rhoa	Mm.757
s10156	Rhoa	Mm.757
s18156	Rhoa	Mm.757
s00085	Rhob	Mm.687
s04874	Rhob	Mm.687
s13284	Rhobtb2	Mm.102367
s02122	Rhoc	Mm.262
s03331	Rhoc	Mm.262
s16854	Rhoc	Mm.262
s04675	Rhod	Mm.27701
s11937	Rhod	Mm.27701
s14986	Rhod	Mm.27701
s17975	Rhod	Mm.27701
s02271	Rhoe	Mm.46497
s20185	Rhof	Mm.253876
s22392	Rhof	Mm.253876
s01667	Rhog	Mm.302013
s05342	Rhog	Mm.302013
s09509	Rhog	Mm.302013
s10220	Rhog	Mm.302013
s15541	Rhoh	Mm.20323
s11271	Rhoj	Mm.27467
s04400	Rhoq	Mm.826
s02956	Rhot1	Mm.261491
s13935	Rhot1	Mm.261491
s23208	Rhot1	Mm.261491
s08153	Rhot2	Mm.277233
s20773	Rhot2	Mm.277233
s05016	Rhou	Mm.168257
s23216	Rhov	Mm.120274
s23440	Rhov	Mm.120274
s09966	Rhpn1	Mm.57052
s22415	Rhpn2	Mm.286600
s01341	Ring1	Mm.20343
s24361	Ring1	Mm.20343
s08623	Riok1	Mm.297130
s24298	Riok1	Mm.297130
s05760	Riok2	Mm.218423
s03118	Riok3	Mm.28551
s13615	Riok3	Mm.28551
s02195	Ripk1	Mm.314528
s03307	Ripk3	Mm.46612
s15065	Ripk3	Mm.46612
s23852	Ripk3	Mm.46612
s04289	Ris2	Mm.21873
s03426	Rit1	Mm.4009
s17745	Rkhd3	Mm.306789
s14619	Rmst	Mm.11171
s07306	Rnase1	Mm.235538
s07698	Rnase1	Mm.235538
s17016	Rnase4	Mm.202665
s19103	Rnase4	Mm.202665
s15625	Rnase6	Mm.103835
s18163	Rnaseh1	Mm.10152
s11042	Rnaset2	Mm.181237
s23990	Rnf10	Mm.30051
s19603	Rnf103	Mm.310
s13714	Rnf11	Mm.172605
s02708	Rnf110	Mm.2418
s08067	Rnf110	Mm.2418
s08616	Rnf111	Mm.29783
s18810	Rnf111	Mm.29783
s11839	Rnf12	Mm.22030
s17524	Rnf12	Mm.22030
s09026	Rnf12	Mm.44069
s12301	Rnf12	Mm.44069
s13332	Rnf12	Mm.44069
s08803	Rnf121	Mm.101141
s15083	Rnf121	Mm.101141
s21509	Rnf123	Mm.221210
s24250	Rnf123	Mm.221210
s05492	Rnf128	Mm.27764
s23671	Rnf128	Mm.27764
s02634	Rnf13	Mm.274360
s18793	Rnf130	Mm.166372
s08939	Rnf134	Mm.35413
s17571	Rnf134	Mm.35413
s00031	Rnf138	Mm.253542
s20304	RNF139	Hs.28285
s22004	RNF139	Hs.28285
s06883	Rnf14	Mm.228903
s08612	Rnf14	Mm.228903
s22613	Rnf14	Mm.228903
s06089	Rnf141	Mm.96867
s21995	Rnf141	Mm.96867
s18571	Rnf144	Mm.214932
s24262	Rnf149	Mm.28614
s14417	Rnf166	Mm.34356
s19529	Rnf19	Mm.5181
s00348	Rnf2	Mm.31512
s06247	Rnf2	Mm.31512
s07000	Rnf2	Mm.31512
s07869	Rnf2	Mm.31512
s09213	Rnf2	Mm.31512
s19756	RNF20	Hs.168095
s01651	Rnf20	Mm.24765
s02095	Rnf20	Mm.24765
s20456	Rnf20	Mm.24765
s04562	Rnf24	Mm.101264
s00096	Rnf25	Mm.280920
s24128	Rnf26	Mm.29323
s04855	Rnf26	Mm.303115
s05379	Rnf26	Mm.303115
s13325	Rnf34	Mm.236449
s17757	Rnf35	Mm.28010
s24795	Rnf35	Mm.28010
s09771	Rnf38	Mm.262859
s07138	Rnf4	Mm.21281
s12075	Rnf4	Mm.21281
s21667	Rnf4	Mm.21281
s06093	Rnf41	Mm.294120
s11469	Rnf41	Mm.294120
s15739	RNF44	Hs.511936
s15994	Rnf44	Mm.25366
s11593	Rnf5	Mm.274542
s17316	Rnf7	Mm.28235
s05806	Rnf8	Mm.305994
s15450	Rnh1	Mm.279485
s19971	Rnh1	Mm.279485
s02901	Rnmt	Mm.27544
s06306	Rnmt	Mm.27544
s16301	Rnpc1	Mm.3865
s10983	Rnpc2	Mm.153895
s22901	Rnpc2	Mm.153895
s04749	Rnpep	Mm.291048
s07032	Rnpep	Mm.291048
s09626	Rnpep	Mm.291048
s02707	Rnps1	Mm.1951
s18250	Rnps1	Mm.1951
s03546	Rnu3ip2	Mm.239997
s08572	Rnu3ip2	Mm.239997
s19589	Rnut1	Mm.220984
s00326	Robo1	Mm.310772
s08420	Robo1	Mm.310772
s16803	Robo4	Mm.293315
s00083	Rock1	Mm.6710
s08749	Rock1	Mm.6710
s10791	Rock1	Mm.6710
s13422	Rock1	Mm.6710
s15526	Rock1	Mm.6710
s00449	Rock2	Mm.276024
s02328	Rock2	Mm.276024
s04666	Rod1	Mm.331640
s10542	Rod1	Mm.331640
s11957	Rod1	Mm.331640
s17484	Rod1	Mm.331640
s13311	Rod1	Rn.51103
s14047	Rod1	Rn.51103
s09988	Rog	Mm.116789
s01728	Rohn	Mm.219644
s04542	Rohn	Mm.219644
s13641	Rom1	Mm.347492
s00806	Rora	Mm.267116
s17610	Rora	Mm.267116
s02556	Rorc	Mm.4372
s19315	RP23-143A14.5	Mm.41496
s08718	RP23-248K2.4	Mm.173153
s24925	RP23-298F22.4	Mm.288128
s10835	Rp2h	Mm.288141
s05565	Rp9h	Mm.38235
s02224	Rpa1	Mm.180734
s05299	Rpa1	Mm.180734
s02284	Rpa2	Mm.2870
s04859	Rpa2	Mm.2870
s17372	Rpa2	Mm.2870
s15305	Rpa3	Mm.29073
s19088	Rpap1	Mm.259223
s06363	Rpe	Mm.240912
s16053	Rpgr	Mm.247556
s10566	Rpgrip1	Mm.21662
s12221	Rph3a	Mm.181166
s17097	Rpia	Mm.17905
s06686	Rpl10	Mm.100113
s12933	Rpl10	Mm.100113
s14026	Rpl10	Mm.100113
s20406	Rpl10	Mm.100113
s20602	Rpl10	Mm.100113
s20798	Rpl10	Mm.100113
s21652	Rpl10	Mm.100113
s15075	Rpl11	Mm.276856
s19747	Rpl12	Mm.250030
s21903	Rpl12	Mm.250030
s23759	Rpl12	Mm.250030
s14595	Rpl13	Mm.319719
s14500	Rpl13a	Mm.180458
s22562	Rpl14	Mm.289810
s04192	Rpl15	Mm.2050
s04388	Rpl15	Mm.2050
s05564	Rpl15	Mm.2050
s09079	Rpl17	Mm.276337
s09275	Rpl17	Mm.276337
s12531	Rpl17	Mm.276337
s15414	Rpl17	Mm.276337
s16179	Rpl17	Mm.276337
s21245	Rpl17	Mm.276337
s03515	Rpl18	Mm.41923
s23865	Rpl18	Mm.41923
s13975	Rpl18	Rn.484
s17563	Rpl19	Mm.323894
s14780	Rpl22	Mm.307846
s15883	Rpl22	Mm.307846
s08935	Rpl23	Mm.140380
s12253	Rpl23	Mm.140380
s24157	Rpl24	Mm.282814
s05159	Rpl26	Mm.306548
s05355	Rpl26	Mm.306548
s21779	Rpl26	Mm.306548
s03607	Rpl27	Mm.340658
s22885	Rpl27	Mm.340658
s07779	Rpl27a	Mm.305750
s10292	Rpl27a	Mm.305750
s05223	Rpl29	Mm.325521
s06612	Rpl29	Mm.325521
s07329	Rpl29	Mm.325521
s07919	Rpl3	Mm.290899
s14844	Rpl3	Mm.290899
s18658	Rpl3	Mm.290899
s22911	Rpl3	Mm.290899
s23107	Rpl3	Mm.290899
s23303	Rpl3	Mm.290899
s24466	Rpl3	Mm.290899
s25067	Rpl3	Mm.290899
s05691	Rpl30	Mm.3487
s05747	Rpl30	Mm.3487
s13434	Rpl31	Mm.298467
s18909	Rpl31	Mm.298467
s19105	Rpl31	Mm.298467
s24425	Rpl31	Mm.298467
s08861	Rpl32	Mm.104368
s14166	Rpl32	Mm.104368
s16065	Rpl35	Mm.159754
s17381	Rpl35	Mm.159754
s17577	Rpl35	Mm.159754
s21472	Rpl35a	Mm.19355
s16849	Rpl36	Mm.11376
s00769	Rpl36	Mm.21421
s11748	Rpl36a	Mm.14838
s22679	Rpl36a	Mm.286408
s05377	Rpl37	Mm.10474
s07920	Rpl37a	Mm.21529
s10183	Rpl37a	Mm.21529
s03384	Rpl38	Mm.345415
s15142	Rpl38	Mm.345415
s18673	Rpl38	Mm.345415
s17590	Rpl39	Mm.30478
s02243	Rpl4	Mm.280083
s02831	Rpl4	Mm.280083
s06002	Rpl4	Mm.280083
s15271	Rpl4	Mm.280083
s15760	Rpl4	Mm.280083
s17999	Rpl4	Mm.280083
s19889	Rpl4	Mm.280083
s21331	Rpl4	Mm.280083
s05995	Rpl41	Mm.290786
s16855	Rpl41	Mm.290786
s10407	Rpl41	Mm.339491
s14318	RPL5	Hs.469653
s17931	RPL5	Hs.469653
s23366	RPL5	Hs.469653
s01644	Rpl5	Mm.4419
s07188	Rpl5	Mm.4419
s08952	Rpl5	Mm.4419
s09148	Rpl5	Mm.4419
s09344	Rpl5	Mm.4419
s23612	Rpl5	Mm.4419
s25050	Rpl5	Mm.4419
s16031	Rpl6	Mm.262021
s23644	Rpl6	Mm.262021
s23840	Rpl6	Mm.262021
s02635	Rpl7	Mm.282053
s05397	Rpl7	Mm.282053
s16145	Rpl7	Mm.282053
s17733	Rpl7	Mm.282053
s18898	Rpl7	Mm.282053
s19094	Rpl7	Mm.282053
s21054	Rpl7	Mm.282053
s14544	Rpl7a	Mm.330075
s04763	Rpl8	Mm.30066
s18141	Rpl8	Mm.30066
s18645	Rplp1	Mm.3158
s22801	Rplp1	Mm.3158
s24957	Rplp1	Mm.3158
s22182	Rplp2	Mm.14245
s23079	Rplp2	Mm.341719
s05337	Rpn1	Mm.188544
s04712	Rpn2	Mm.22130
s07192	Rpo1-1	Mm.3458
s00130	Rpo1-2	Mm.259078
s03996	Rpo1-2	Mm.259078
s09492	Rpo1-2	Mm.259078
s05467	Rpo1-4	Mm.135581
s11026	Rpo2tc1	Mm.41746
s12300	Rpo2tc1	Mm.41746
s14795	Rpo2tc1	Mm.41746
s04625	Rpp14	Mm.210048
s08836	Rpp14	Mm.210048
s18013	Rpp21	Mm.27131
s13259	Rpp30	Mm.277891
s13208	Rps10	Mm.275810
s15085	Rps10	Mm.275810
s17241	Rps10	Mm.275810
s25013	Rps10	Mm.275810
s03432	Rps11	Mm.196538
s01764	Rps12	Rn.8400
s23879	Rps12	Rn.8400
s18266	Rps14	Mm.43778
s18602	Rps14	Mm.43778
s04806	Rps15	Mm.643
s14838	Rps15	Mm.643
s15006	Rps15	Mm.643
s21319	Rps15	Mm.643
s24274	Rps15	Mm.643
s05816	Rps15a	Mm.288212
s06012	Rps15a	Mm.288212
s10044	Rps15a	Mm.288212
s22632	Rps15a	Mm.288212
s18669	Rps16	Mm.702
s22953	Rps16	Mm.702
s23149	Rps16	Mm.702
s09453	Rps17	Mm.42767
s23668	Rps17	Mm.42767
s03711	Rps18	Mm.42790
s05212	Rps18	Mm.42790
s16924	Rps19	Mm.300281
s24807	Rps19	Mm.300281
s06147	Rps2	Mm.299566
s07128	Rps2	Mm.299566
s20040	Rps2	Mm.299566
s15353	Rps2	Rn.2115
s08472	Rps20	Mm.21938
s19672	Rps20	Mm.21938
s13979	Rps21	Mm.289669
s21837	Rps21	Mm.289669
s23809	Rps21	Mm.289669
s17438	Rps24	Mm.16775
s20088	Rps24	Mm.16775
s20284	Rps24	Mm.16775
s24396	Rps25	Mm.292027
s00814	Rps26	Mm.261679
s24872	Rps26	Mm.261679
s17748	Rps27	Mm.346528
s03752	Rps27a	Mm.180003
s01583	Rps27l	Mm.30120
s21781	Rps28	Mm.200920
s23109	Rps29	Mm.154915
s12129	Rps3	Mm.236868
s23255	Rps3	Mm.236868
s24593	Rps3	Mm.236868
s17941	Rps3a	Mm.331113
s19693	Rps3a	Mm.331113
s21441	Rps3a	Mm.331113
s21190	Rps4x	Mm.66
s21386	Rps4x	Mm.66
s12635	Rps5	Mm.5291
s12831	Rps5	Mm.5291
s13027	Rps5	Mm.5291
s13223	Rps5	Mm.5291
s17434	Rps5	Mm.5291
s23541	Rps5	Mm.5291
s20802	Rps6	Mm.292504
s21091	Rps6	Mm.292504
s05582	Rps6ka1	Mm.29910
s05909	Rps6ka1	Mm.29910
s20474	Rps6ka1	Mm.29910
s00273	Rps6ka2	Mm.268383
s09297	Rps6ka2	Mm.268383
s14151	Rps6ka2	Mm.268383
s20642	Rps6ka2	Mm.268383
s00072	Rps6ka3	Mm.328476
s14679	Rps6ka3	Mm.328476
s21681	Rps6ka3	Mm.328476
s23361	Rps6ka3	Mm.328476
s00708	Rps6ka4	Mm.20914
s03497	Rps6ka4	Mm.20914
s20144	Rps6ka5	Mm.220417
s03119	Rps6kb1	Mm.210134
s21065	Rps6kb2	Mm.271937
s23850	Rps7	Mm.313263
s06371	Rps8	Mm.205037
s12767	Rps8	Mm.205037
s17312	Rps8	Mm.205037
s18680	Rps9	Rn.109735
s23558	Rps9	Rn.109735
s17289	Rqcd1	Mm.345876
s00800	Rrad	Mm.29467
s22922	Rrad	Mm.29467
s19225	Rraga	Mm.31178
s03805	Rragc	Mm.220922
s06843	Rragc	Mm.220922
s08631	Rragd	Mm.34108
s02738	Rras	Mm.257
s03660	Rras	Mm.257
s10092	Rras2	Mm.276572
s19383	Rras2	Mm.276572
s05842	Rrbp1	Mm.13705
s09172	Rrbp1	Mm.13705
s11916	Rrbp1	Mm.13705
s14071	Rrbp1_predicted	Rn.14242
s03799	Rrm1	Mm.197486
s06870	Rrm1	Mm.197486
s08117	Rrm1	Mm.197486
s00964	Rrm2	Mm.99
s04910	Rrm2	Mm.99
s05255	Rrm2	Mm.99
s05853	Rrm2	Mm.99
s07080	Rrm2	Mm.99
s22700	Rrm2b	Mm.24738
s24083	Rrm2b	Mm.24738
s06780	Rrs1	Mm.29061
s23985	Rsb30	Mm.26935
s09827	Rsl1	Mm.284988
s05327	Rsn	Mm.241109
s12512	Rsn	Mm.241109
s12171	Rsu1	Mm.905
s12211	Rsu1	Mm.905
s18355	Rsu1	Mm.905
s17549	Rtl1	Mm.151018
s10029	Rtn2	Mm.24142
s10913	Rtn3	Mm.246990
s14046	Rtn3	Mm.246990
s18815	Rtn3	Mm.246990
s19710	Rtn3	Mm.246990
s09258	Rtn4	Mm.192580
s20388	Rtn4	Mm.192580
s13451	Rtn4	Rn.1348
s13843	Rtn4	Rn.1348
s18384	Rtn4ip1	Mm.25238
s13649	Rufy1	Mm.33851
s01394	Runx1	Mm.4081
s03312	Runx1	Mm.4081
s06175	Rusc1	Mm.27687
s08219	Rutbc2	Mm.200203
s15632	Rutbc3	Mm.274943
s05380	Ruvbl1	Mm.42195
s20508	Ruvbl2	Mm.34410
s07871	Rwdd1	Mm.28528
s15971	Rwdd1	Mm.28528
s13365	Rwdd2	Mm.272517
s22080	Rwdd3	Mm.263163
s02054	Rxra	Mm.24624
s10661	Rxra	Mm.24624
s02587	Rxrb	Mm.1243
s11215	Rxrb	Mm.1243
s15324	Rxrb	Mm.1243
s22646	Rxrb	Rn.49295
s23430	Rxrb	Rn.49295
s00236	Rxrg	Mm.3475
s03746	Rxrg	Mm.3475
s19738	Rxrg	Mm.3475
s18785	Rxrip110	Mm.259301
s10799	Rybp	Mm.333291
s19199	Rybp	Mm.333291
s03870	Ryk	Mm.335391
s09736	Ryk	Mm.335391
s13532	Ryk	Mm.335391
s12450	Ryr2	Mm.211420
s15751	Ryr2	Mm.211420
s01870	S100a1	Mm.24662
s01625	S100a10	Mm.1
s18937	S100a10	Mm.1
s20811	S100a10	Mm.1
s01009	S100a11	Mm.280038
s05589	S100a13	Mm.6523
s10352	S100a13	Mm.6523
s00345	S100a3	Mm.703
s00468	S100a4	Mm.3925
s01631	S100a4	Mm.3925
s01284	S100a5	Mm.19946
s22823	S100a6	Mm.100144
s02643	S100a8	Mm.21567
s10862	S100a9	Mm.2128
s18473	S100a9	Mm.2128
s23743	S100a9	Mm.2128
s11948	S100b	Mm.235998
s07714	Saa1	Mm.148800
s01614	Saa3	Mm.14277
s22978	Saa3	Mm.14277
s01696	Sacm1l	Mm.273671
s12633	Sacm1l	Mm.273671
s22254	Sacm1l	Mm.273671
s14173	Safb	Rn.88640
s23246	Safb	Rn.88640
s00512	Sall2	Mm.39487
s15806	Sall2	Mm.39487
s03239	Sall4	Mm.256916
s06109	Samd8	Mm.102765
s08246	Samhd1	Mm.248478
s14527	Samhd1	Mm.248478
s24324	Samsn1	Mm.131406
s03937	Sap30	Mm.118
s02286	Sara1	Mm.6698
s06442	Sara1	Mm.6698
s23835	Sara1	Mm.6698
s09288	Sara2	Mm.196592
s14738	Sara2	Mm.196592
s00171	Sardh	Mm.278467
s04343	Sars1	Mm.28688
s05028	Sars1	Mm.28688
s05385	Sars1	Mm.28688
s20704	Sars1	Mm.28688
s10609	Sars2	Mm.333725
s10518	Sart1	Mm.34562
s16699	Sart1	Mm.34562
s06451	Sart2	Mm.34557
s24934	Sart3	Mm.29594
s15551	Sas	Mm.35650
s22197	Sat1	Mm.2734
s01183	Satb1	Mm.4381
s01591	Satb1	Mm.4381
s09149	Satb1	Mm.4381
s24110	Satb1	Mm.4381
s14002	Satb1	Rn.21462
s14820	Satb1	Rn.21462
s19079	Sav1	Mm.27514
s16903	Sbds	Mm.280484
s22418	Sbds	Mm.280484
s22294	Sbf1	Mm.35483
s22658	Sbf1	Mm.35483
s09649	Sbk	Mm.29660
s19270	SBLF	Hs.54961
s08127	Sbno1	Mm.23879
s11766	Sbno1	Mm.23879
s14432	Sbno1	Mm.23879
s16421	Sbno1	Mm.23879
s12744	Sc4mol	Mm.30119
s07474	Sc5d	Mm.32700
s07670	Sc5d	Mm.32700
s03455	Sca1	Mm.207776
s05219	Sca1	Mm.207776
s09192	Sca10	Mm.248906
s10720	Sca10	Mm.248906
s08140	Sca2	Mm.260900
s18386	Sca2	Mm.260900
s19894	Sca2	Mm.260900
s23254	Sca7	Mm.133625
s02855	Scamp1	Mm.201455
s18428	Scamp1	Mm.201455
s11039	Scamp2	Mm.286069
s14641	Scamp2	Mm.286069
s07508	Scamp3	Mm.257052
s03560	Scamp4	Mm.273170
s19853	SCAP	Hs.437096
s04641	Scap	Mm.288741
s05567	Scap2	Mm.156651
s06611	Scarb1	Mm.282242
s16371	Scarb1	Mm.282242
s15519	Scarb2	Mm.259568
s10219	Scarf1	Mm.10486
s08330	Sccpdh	Rn.23989
s16183	Sccpdh	Rn.23989
s06718	Scd1	Mm.267377
s24406	Scd1	Mm.267377
s00376	Scd2	Mm.193096
s01587	Scd2	Mm.193096
s02543	Scd2	Mm.193096
s12214	Scd2	Mm.193096
s02429	Scd3	Mm.264894
s12472	Scel	Mm.244003
s08047	Scg3	Mm.2386
s02793	Scgb1a1	Mm.2258
s16188	Scgb1a1	Mm.2258
s01920	Scgf	Mm.20428
s12195	Schip1	Mm.24059
s10785	Scly	Mm.25724
s01033	Scmh1	Mm.208924
s21287	Scmh1	Mm.208924
s00820	Scn1b	Mm.1418
s22681	Scn5a	Mm.103584
s07276	Scn8a	Mm.235758
s09761	Scn8a	Mm.235758
s18782	Scnm1	Mm.182944
s09770	Scnn1g	Mm.35247
s24137	Scnn1g	Mm.35247
s17942	Scoc	Mm.219245
s23784	Scoc	Mm.219245
s02711	Scospondin	Mm.25039
s15228	Scotin	Mm.196533
s02385	Scp2	Mm.209568
s14190	Scp2	Mm.209568
s23874	Scp2	Mm.209568
s24958	Scp2	Mm.209568
s25054	Scp2	Mm.209568
s12954	Scp2	Rn.31887
s16809	Scrib	Mm.25568
s22026	Scrib	Mm.25568
s11173	Sct	Mm.4723
s02625	Scube1	Mm.40393
s03017	Scube1	Mm.40393
s22875	Scye1	Mm.235137
s08810	Scyl1	Mm.276063
s12915	Scyl1	Mm.276063
s24615	Scyl1	Mm.276063
s11300	Sdad1	Mm.86564
s21178	Sdbcag84	Mm.141276
s01776	Sdc1	Mm.2580
s02150	Sdc1	Mm.2580
s07674	Sdc1	Mm.2580
s10293	Sdc1	Mm.2580
s13605	Sdc2	Mm.234266
s15860	Sdc2	Mm.234266
s08474	Sdc3	Mm.206536
s19444	Sdc3	Rn.10504
s25071	Sdc4	Mm.3815
s06503	Sdcbp	Mm.247473
s06458	Sdccag1	Mm.46705
s21450	Sdccag1	Mm.46705
s01916	Sdccag33	Mm.102136
s19234	Sdccag33l	Mm.276510
s22388	Sdccag33l	Mm.276510
s04329	Sdf2	Mm.341331
s07770	Sdf2	Mm.341331
s23332	Sdf2l1	Mm.30222
s24272	Sdf2l1	Mm.30222
s05147	Sdf4	Mm.293517
s07229	Sdf4	Mm.293517
s03817	Sdfr1	Mm.15125
s05569	Sdfr2	Mm.66293
s17851	Sdh1	Mm.273251
s17894	Sdh1	Mm.273251
s21349	Sdha	Mm.158231
s22814	Sdha	Mm.158231
s08938	Sdhb	Mm.246965
s02063	Sdhd	Mm.10406
s09479	Sdpr	Mm.255909
s11678	Sds	Mm.28685
s06600	Sec13l1	Mm.29296
s06852	Sec14l2	Mm.253922
s04178	Sec14l4	Mm.27333
s17210	Sec15	Mm.24865
s16390	Sec15l2	Mm.159621
s09383	Sec22l1	Mm.2551
s20090	Sec22l1	Mm.2551
s19249	Sec22l2	Mm.259164
s16944	Sec22l3	Mm.31421
s21435	Sec22l3	Mm.31421
s22550	Sec22l3	Mm.31421
s13806	SEC23A	Hs.528298
s05490	Sec23b	Mm.248492
s23653	Sec23ip	Mm.297105
s04010	Sec24a	Mm.33878
s19583	Sec31l1	Mm.18634
s08979	Sec61a1	Mm.28375
s04523	Sec61a2	Mm.21435
s13717	Sec61a2	Mm.21435
s22716	Sec61g	Mm.325350
s15631	SEC63	Hs.330767
s19092	SEC63	Hs.330767
s06013	Sec63	Mm.214344
s22780	Sec63	Mm.214344
s14777	Sec8l1	Mm.265512
s21528	Sec8l1	Mm.265512
s12402	Secisbp2	Mm.275981
s00609	Sel1h	Mm.250605
s22039	Selk	Mm.104491
s10998	Sell	Mm.1461
s03625	Selp	Mm.3337
s11509	Sema3a	Mm.332217
s06483	Sema3b	Mm.4083
s11348	Sema3b	Mm.4083
s17986	Sema3c	Mm.5071
s21143	Sema3c	Mm.5071
s07038	Sema3e	Mm.134093
s09003	Sema3e	Mm.134093
s06549	Sema3f	Mm.12903
s14920	Sema3f	Mm.12903
s00960	Sema4a	Mm.22061
s01029	Sema4a	Mm.22061
s10764	Sema4c	Mm.29558
s12909	Sema4c	Mm.29558
s10906	SEMA4D	Hs.511748
s01215	Sema4d	Mm.33903
s08603	Sema4d	Mm.33903
s12847	Sema4f	Mm.270543
s06766	Sema4g	Mm.34404
s07664	Sema4g	Mm.34404
s24091	Sema4g	Mm.34404
s01368	Sema5a	Mm.260374
s10623	Sema5a	Mm.260374
s07894	Sema5b	Mm.42015
s03970	Sema6a	Mm.40909
s23697	Sema6a	Mm.40909
s10225	Sema6b	Mm.8029
s00217	Sema6c	Mm.23662
s05867	Sema6d	Mm.330536
s02958	Sema7a	Mm.335187
s05514	Semcap2	Mm.97
s01949	Senp1	Mm.130235
s15131	Senp2	Mm.297431
s11252	Senp3	Mm.284592
s16956	Senp3	Mm.284592
s21675	Senp3	Mm.284592
s05493	Senp6	Mm.28232
s09516	Senp6	Mm.28232
s10328	Senp6	Mm.28232
s18687	SENP7	Hs.30443
s24683	Senp8	Mm.279070
s15138	Sep15	Mm.29812
s24546	Sep15	Mm.29812
s21933	Sephs1	Mm.34329
s18301	Sephs2	Mm.20294
s18880	Sepm	Mm.34046
s18689	Sepp1	Mm.22699
s04168	Sept1	Mm.18
s02484	Sept2	Mm.242324
s13145	Sept2	Mm.242324
s14573	Sept2	Mm.242324
s01080	Sept4	Mm.2214
s08509	Sept4	Mm.2214
s00419	Sept6	Mm.260036
s22030	Sept6	Mm.260036
s10097	Sept7	Mm.270259
s15225	Sept8	Mm.274399
s07256	Sept9	Mm.38450
s18756	Sept9	Mm.38450
s23976	Sepw1	Mm.42829
s06329	Sepx1	Mm.28212
s19859	Serf1	Mm.286177
s18558	Serf2	Mm.262252
s05409	Serhl	Mm.30056
s03561	Serpina1b	Mm.312587
s03671	Serpina1b	Mm.312587
s20470	Serpina1e	Mm.312593
s03704	Serpina3g	Mm.264709
s10128	Serpina3g	Mm.264709
s07338	Serpina3n	Mm.22650
s06993	Serpina6	Mm.290079
s13736	Serpinb11	Mm.12638
s22394	Serpinb1a	Mm.20144
s19981	Serpinb1c	Mm.268187
s01645	Serpinb2	Mm.271870
s01136	Serpinb5	Mm.268618
s10284	Serpinb6a	Mm.252210
s10311	Serpinb6a	Mm.252210
s20968	Serpinb6a	Mm.252210
s09177	Serpinb6c	Mm.272188
s05716	Serpinb9	Mm.272569
s08164	Serpinb9b	Mm.45371
s11664	Serpinb9c	Mm.219429
s00673	Serpinb9e	Mm.196083
s00312	Serpinc1	Mm.260770
s03354	Serpine1	Mm.250422
s22177	Serpine1	Mm.250422
s01804	Serpine2	Mm.3093
s04615	Serpine2	Mm.3093
s24293	Serpine2	Mm.3093
s24819	Serpinf1	Mm.2044
s03235	Serpinf2	Mm.279733
s06610	Serping1	Mm.38888
s22342	Serping1	Mm.38888
s09658	Serpinh1	Mm.22708
s19217	Serpinh1	Mm.22708
s24849	Serpinh1	Mm.22708
s10023	Sertad1	Mm.153684
s06134	Sertad2	Mm.103476
s14989	Sertad2	Mm.103476
s15343	Sesn1	Mm.276226
s01092	Sesn3	Mm.44590
s08084	Sesn3	Mm.44590
s18019	Sestd1	Mm.27120
s04290	Set	Mm.335942
s20694	Set	Mm.335942
s01626	Set	Mm.326055
s12038	Set7	Mm.192111
s19314	Set7	Mm.192111
s19478	Set7	Mm.192111
s14407	Setbp1	Mm.37710
s20511	Setbp1	Mm.37710
s05234	Setdb1	Mm.181661
s09038	Setdb1	Mm.181661
s20394	Setdb1	Mm.181661
s25058	Setdb1	Mm.181661
s16530	Setdb2	Mm.217269
s20169	Setmar	Mm.56539
s16960	Sf3a1	Mm.156914
s22766	Sf3a1	Mm.156914
s06153	Sf3a3	Mm.25779
s03854	Sf3b1	Mm.279736
s22049	Sf3b1	Mm.279736
s10479	Sf3b2	Mm.196532
s13405	Sf3b2	Mm.196532
s17296	Sf3b2	Mm.196532
s18245	SF3B3	Hs.195614
s15443	Sf3b4	Mm.219671
s02183	Sfi1	Mm.320785
s09448	Sfmbt1	Mm.294662
s12494	Sfmbt1	Mm.294662
s16860	Sfmbt1	Mm.294662
s03193	Sfn	Mm.44482
s09446	Sfn	Mm.44482
s00832	Sfpi1	Mm.1302
s06156	Sfpi1	Mm.1302
s00237	Sfpq	Mm.257276
s01944	Sfpq	Mm.257276
s03976	Sfpq	Mm.257276
s07504	Sfpq	Mm.257276
s13183	Sfpq	Mm.257276
s19345	Sfpq	Mm.257276
s23782	Sfpq	Mm.257276
s00299	Sfrp1	Mm.281691
s09847	Sfrp1	Mm.281691
s14842	Sfrp2	Mm.19155
s18976	Sfrp5	Mm.103731
s10276	Sfrs1	Mm.45645
s19830	Sfrs1	Mm.45645
s11237	Sfrs10	Mm.210352
s12663	Sfrs10	Mm.210352
s13522	Sfrs10	Mm.210352
s16155	Sfrs10	Mm.210352
s16491	Sfrs14	Mm.347611
s17132	Sfrs14	Mm.347611
s19986	Sfrs16	Mm.20913
s02803	Sfrs2	Mm.21841
s10332	Sfrs2	Mm.21841
s20556	Sfrs2	Mm.21841
s21313	Sfrs2	Mm.21841
s22188	Sfrs2	Mm.21841
s04891	Sfrs3	Mm.6787
s11122	Sfrs3	Mm.6787
s11318	Sfrs3	Mm.6787
s18026	Sfrs4	Mm.2478
s23698	Sfrs4	Mm.2478
s19062	Sfrs5	Mm.43331
s15834	Sfrs6	Mm.24042
s07797	SFRS7	Hs.309090
s13197	SFRS7	Hs.309090
s03332	Sfrs7	Mm.292016
s23892	Sfrs7	Mm.292016
s20740	Sftpd	Mm.1321
s05214	Sfxn1	Mm.134191
s16300	Sfxn1	Mm.134191
s03919	Sfxn2	Mm.296837
s04546	Sfxn2	Mm.296837
s13520	Sfxn3	Mm.36169
s00141	Sgcb	Mm.89310
s11373	Sgcd	Mm.338890
s16373	Sgce	Mm.8739
s16569	Sgce	Mm.8739
s13292	Sgk	Mm.28405
s00707	Sgk3	Mm.296002
s06847	Sgol1	Mm.153202
s12420	Sgol1	Mm.153202
s10592	Sgol2	Mm.32800
s09599	Sgpl1	Mm.200373
s11391	Sgpl1	Mm.200373
s10475	Sgpp1	Mm.280199
s20912	Sgpp1	Mm.280199
s07615	Sgpp1	Rn.8423
s06349	Sgta	Mm.30068
s16432	Sgtb	Mm.44416
s03907	Sh2bp1	Mm.255858
s05775	Sh2bp1	Mm.255858
s09066	Sh2bp1	Mm.255858
s10486	Sh2bpsm1	Mm.8538
s14415	Sh2bpsm1	Mm.8538
s01494	Sh2d1a	Mm.235391
s01353	Sh2d2a	Mm.86361
s00976	Sh2d3c	Mm.9593
s01154	Sh2d3c	Mm.9593
s14583	Sh2d4a	Mm.40974
s04252	Sh3bgr	Mm.28638
s14914	Sh3bgrl	Mm.260760
s01654	Sh3bgrl3	Mm.22240
s03605	Sh3bp1	Mm.4462
s16409	Sh3bp1	Mm.4462
s05858	Sh3bp4	Mm.170983
s19502	Sh3d19	Mm.2454
s02219	Sh3d1B	Mm.139128
s10071	Sh3d1B	Mm.139128
s15984	Sh3d1B	Mm.139128
s05574	Sh3d4	Mm.5068
s00972	Sh3gl1	Mm.1773
s03480	Sh3gl1	Mm.1773
s12625	Sh3gl2	Mm.143603
s01325	Sh3gl3	Mm.347495
s17383	Sh3glb1	Mm.271775
s17936	Sh3glb1	Mm.271775
s19706	Sh3glb2	Rn.26881
s16736	Sh3kbp1	Mm.286495
s21473	Sh3md2	Mm.27949
s03807	Shank3	Mm.146855
s15486	Shc1	Mm.86595
s19277	Shc1	Mm.86595
s07837	Shcbp1	Mm.37801
s10281	Shd	Mm.20908
s21306	Shfdg1	Mm.2469
s17015	Shkbp1	Mm.21297
s06617	Shmt1	Mm.355690
s07258	Shmt1	Mm.355690
s04849	Shmt2	Mm.29890
s00879	Shoc2	Mm.33376
s01548	Shoc2	Mm.33376
s19008	Shoc2	Mm.33376
s20093	Shoc2	Mm.33376
s03941	Shprh	Mm.133101
s04242	Shprh	Mm.133101
s19509	Shrm	Mm.46014
s18832	Siah1a	Mm.41875
s00848	Siah1b	Mm.37215
s14801	Siah2	Mm.2847
s09239	Siat1	Rn.54567
s20381	Siat1	Rn.54567
s02888	Siat10	Mm.212742
s11945	Siat10	Mm.212742
s12051	Siat4c	Mm.275973
s12328	Siat4c	Mm.275973
s16870	Siat6	Mm.251002
s02272	Siat7b	Mm.3947
s20186	Siat7b	Mm.3947
s13096	Siat8b	Mm.4954
s15208	Siat8b	Mm.4954
s18274	Siat8b	Mm.4954
s20080	Siat8b	Mm.4954
s23665	Siat8b	Mm.4954
s00899	Siat9	Mm.38248
s08210	Siglec10	Mm.24444
s17099	Siglec10	Mm.24444
s08012	Sil	Mm.3988
s00577	Sim1	Mm.4774
s09630	Sim1	Mm.4774
s00025	Sin3a	Mm.15755
s13833	Sin3a	Mm.15755
s16817	Sin3a	Mm.15755
s17992	Sin3a	Mm.15755
s01858	Sin3b	Mm.2137
s09517	Sin3b	Mm.2137
s18307	Sin3b	Mm.2137
s25038	Sip1	Mm.35353
s22723	Sipa1	Mm.3072
s01553	Sipa1l1	Mm.261333
s20649	Sipa1l1	Mm.261333
s20787	Sipa1l1	Mm.261333
s08963	Sipa1l2	Mm.271668
s02273	Sirt1	Mm.150679
s05869	Sirt2	Mm.272443
s04569	Sirt3	Mm.244216
s21988	Sirt6	Mm.25643
s06812	Sirt7	Mm.292957
s06941	Sirt7	Mm.292957
s16402	Sirt7	Mm.292957
s23829	Sirt7_predicted	Rn.23064
s10080	Sit	Mm.31775
s04596	Siva	Mm.289812
s07366	Siva	Mm.289812
s00981	Six5	Mm.3410
s11575	Six5	Mm.3410
s04808	Skb1	Mm.196585
s02596	Skd3	Mm.3990
s02914	Ski	Mm.28520
s09359	Ski	Mm.28520
s13739	Ski	Mm.28520
s21410	Ski	Mm.28520
s18142	Skiip	Mm.271174
s21310	Skil	Mm.15406
s19651	Skiv2l	Mm.18845
s23980	Skiv2l	Mm.18845
s00440	Skp1a	Mm.42944
s01967	Skp1a	Mm.42944
s04807	Skp1a	Mm.42944
s08841	Skp2	Mm.35584
s09595	Sla	Mm.7601
s10066	Sla2	Mm.315626
s13892	Sla2	Mm.315626
s21159	Slamf1	Mm.103648
s22558	Slamf7	Mm.164642
s24358	Slamf7	Mm.164642
s08152	Slbp	Mm.4172
s20503	Slbp	Mm.4172
s13682	Slc10a2	Mm.3500
s07457	Slc11a1	Mm.2913
s07653	Slc11a1	Mm.2913
s00957	Slc11a2	Mm.234608
s11767	Slc11a2	Mm.234608
s18596	Slc11a2	Mm.234608
s19619	Slc11a2	Mm.234608
s12932	Slc12a2	Mm.4168
s14716	Slc12a2	Mm.4168
s18229	Slc12a2	Mm.4168
s21631	Slc12a2	Mm.4168
s23177	Slc12a4	Mm.292447
s02578	Slc12a6	Mm.261614
s20587	Slc12a6	Rn.13442
s10846	Slc12a7	Mm.275800
s21669	Slc12a7	Mm.275800
s22897	Slc13a3	Mm.250738
s07160	Slc13a4	Mm.23666
s08661	Slc14a1	Mm.33832
s12598	Slc14a1	Mm.33832
s18927	Slc14a1	Mm.33832
s22500	Slc14a1	Mm.33832
s11503	Slc15a2	Mm.281804
s00620	Slc15a3	Mm.218870
s23428	Slc15a4	Mm.28506
s09796	Slc16a1	Mm.9086
s07579	Slc16a10	Mm.186778
s03745	Slc16a13	Mm.93266
s11800	Slc16a13	Mm.93266
s07292	Slc16a2	Mm.5045
s05298	Slc16a3	Mm.28632
s12336	Slc16a6	Mm.265874
s02727	Slc16a9	Mm.19325
s00561	Slc17a1	Mm.2656
s02005	Slc17a5	Mm.46932
s22771	Slc17a6	Mm.256618
s11535	Slc18a1	Mm.19301
s11283	Slc18a2	Mm.347536
s09971	Slc19a1	Mm.265060
s14031	Slc19a3	Mm.261542
s11349	Slc1a1	Mm.246670
s06526	Slc1a2	Mm.267547
s09398	Slc1a3	Mm.204834
s15263	Slc1a3	Mm.204834
s09276	Slc1a4	Mm.6379
s19533	Slc1a5	Mm.1056
s21623	Slc1a7	Mm.192040
s07940	Slc20a1	Mm.272675
s10689	Slc20a2	Mm.302051
s03393	Slc22a18	Mm.271740
s14731	Slc22a18	Rn.3575
s17637	Slc22a18	Rn.3575
s21008	Slc22a3	Mm.99252
s11607	Slc22a4	Mm.274590
s09610	Slc22a5	Mm.42253
s14403	Slc22a5	Mm.42253
s12102	Slc22a7	Mm.100765
s02312	Slc23a2	Mm.103581
s12089	Slc24a6	Mm.291070
s14617	Slc24a6	Mm.291070
s05790	Slc25a1	Mm.229291
s05532	Slc25a10	Mm.3991
s08206	Slc25a11	Mm.296082
s03448	Slc25a12	Mm.30928
s14551	Slc25a12	Mm.30928
s05709	Slc25a13	Mm.24513
s04232	Slc25a14	Mm.34953
s00215	Slc25a17	Mm.222536
s02693	Slc25a17	Mm.222536
s04753	Slc25a17	Mm.222536
s03036	Slc25a19	Mm.24594
s03670	Slc25a19	Mm.24594
s08013	Slc25a20	Mm.29666
s08055	Slc25a20	Mm.29666
s02647	Slc25a22	Mm.33729
s07855	Slc25a26	Mm.280725
s02761	Slc25a28	Mm.23827
s04082	Slc25a3	Mm.298
s22076	Slc25a3	Mm.298
s06485	Slc25a30	Mm.46067
s05960	Slc25a4	Mm.16228
s09120	Slc25a5	Mm.658
s15795	Slc27a1	Mm.38165
s16412	Slc27a1	Mm.38165
s03633	Slc27a2	Mm.290044
s09707	Slc27a2	Mm.290044
s03073	Slc27a3	Mm.45519
s02917	Slc27a4	Mm.330113
s21664	Slc27a4	Mm.330113
s14369	Slc27a5	Mm.10984
s15363	Slc27a5	Mm.10984
s03797	Slc28a2	Mm.29510
s24197	Slc28a3	Mm.18188
s14105	Slc29a1	Mm.29744
s22945	Slc29a1	Mm.29744
s08295	Slc29a2	Mm.4930
s09020	Slc29a3	Mm.284462
s03756	Slc2a1	Mm.21002
s03881	Slc2a1	Mm.21002
s13177	Slc2a1	Mm.21002
s05847	Slc2a3	Mm.269857
s12594	Slc2a4	Mm.10661
s08731	Slc2a8	Mm.305754
s11502	Slc2a8	Mm.305754
s04203	Slc30a2	Mm.331961
s20648	Slc30a3	Mm.1396
s15694	Slc30a4	Mm.27801
s20989	Slc30a5	Mm.278878
s14791	Slc30a7	Mm.37586
s17580	Slc30a9	Mm.234455
s06727	Slc31a1	Mm.248637
s20590	Slc31a1	Mm.248637
s12709	Slc31a2	Mm.292539
s04587	Slc34a2	Mm.284891
s15853	Slc34a2	Mm.284891
s23553	Slc34a2	Mm.284891
s02401	Slc35a1	Mm.281885
s11021	Slc35a1	Mm.281885
s09660	Slc35a1_predicted	Rn.24337
s00605	Slc35a3	Mm.190758
s10177	Slc35a3	Mm.190758
s07424	Slc35a4	Mm.273350
s03189	Slc35a5	Mm.264984
s15275	Slc35a5	Mm.264984
s05648	Slc35b1	Mm.289716
s20110	Slc35b3	Mm.255506
s22255	Slc35c2	Mm.21184
s18982	Slc35d1	Mm.281800
s08695	Slc35e1	Mm.291461
s14080	Slc35e1	Mm.291461
s05236	Slc35f2	Mm.347987
s11286	Slc36a1	Mm.35732
s12407	Slc37a1	Mm.204968
s04115	Slc37a2	Mm.228981
s11899	Slc37a2	Mm.228981
s15812	Slc37a3	Mm.277527
s20320	Slc37a3	Mm.277527
s20390	Slc37a3	Mm.277527
s07462	Slc37a4	Mm.30087
s06789	Slc38a1	Mm.103568
s16283	Slc38a1	Mm.103568
s17146	Slc38a1	Mm.103568
s19159	Slc38a2	Mm.46754
s13837	Slc38a2	Rn.16393
s21780	Slc38a2	Rn.16393
s09441	Slc38a3	Mm.296560
s04598	Slc38a4	Mm.250980
s07466	Slc38a4	Mm.250980
s04442	Slc39a10	Mm.233889
s19961	Slc39a11	Mm.193089
s07240	Slc39a14	Mm.270647
s13831	Slc39a4	Mm.276829
s01765	Slc39a6	Mm.21688
s16773	Slc39a7	Mm.18556
s17791	Slc39a7	Mm.18556
s17938	Slc39a8	Mm.30239
s14632	Slc39a9	Mm.238279
s22142	Slc39a9	Mm.238279
s03575	Slc3a2	Mm.4114
s09651	Slc3a2	Mm.4114
s10046	Slc3a2	Mm.4114
s22830	Slc40a1	Mm.28756
s00990	Slc41a3	Mm.31129
s03738	Slc43a1	Mm.22716
s10686	Slc43a1	Mm.22716
s25001	Slc43a1	Mm.22716
s06884	Slc4a1	Mm.7248
s17719	Slc4a1	Mm.7248
s12322	Slc4a10	Mm.330244
s21207	Slc4a2	Mm.4580
s23979	Slc4a3	Mm.5053
s19724	Slc4a7	Mm.258893
s03400	Slc4a8	Mm.209856
s06030	Slc5a11	Mm.211838
s04130	Slc5a6	Rn.11105
s10107	Slc5a6	Rn.11105
s17345	Slc6a13	Mm.258596
s02453	Slc6a19	Mm.271635
s03160	Slc6a4	Mm.300318
s10946	Slc6a4	Mm.300318
s07248	Slc6a6	Mm.247352
s08060	Slc6a6	Mm.247352
s19682	Slc6a6	Mm.247352
s17277	Slc6a8	Mm.274553
s19087	Slc6a8	Mm.274553
s05440	Slc7a10	Mm.69751
s24034	Slc7a10	Mm.69751
s03328	Slc7a2	Mm.4676
s12241	Slc7a5	Mm.27943
s10453	Slc7a7	Mm.142455
s21596	Slc7a7	Mm.142455
s24994	Slc7a7	Mm.142455
s01174	Slc7a8	Mm.276831
s09991	Slc8a1	Mm.351589
s17567	Slc9a1	Mm.4312
s09137	Slc9a3r1	Mm.27842
s23091	Slc9a6	Mm.17815
s07071	Slc9a8	Mm.278924
s00390	Slco1b2	Mm.272223
s09174	Slco1b2	Mm.272223
s02261	Slco2a1	Mm.207106
s17002	Slco2a1	Mm.207106
s02096	Slco3a1	Mm.268798
s00443	Slco6c1	Mm.60362
s10588	Slfn1	Mm.10948
s21813	Slfn1	Mm.10948
s09418	Slfn2	Mm.278689
s10659	Slfn4	Mm.38192
s20021	Slfn4	Rn.80831
s12453	Slmap	Mm.36769
s01430	Slpi	Mm.35215
s21940	Slpi	Mm.35215
s24206	Slpi	Mm.35215
s09455	Smad1	Mm.223717
s12354	Smad1	Mm.223717
s15011	Smad1	Mm.223717
s19980	Smad2	Mm.152699
s21268	Smad2	Mm.152699
s20764	Smad3	Mm.7320
s23910	Smad3	Mm.7320
s24166	Smad3	Mm.7320
s04145	Smad4	Mm.100399
s12742	Smad4	Mm.100399
s22619	Smad4	Mm.100399
s23774	Smad4	Mm.100399
s11331	Smad5	Mm.272920
s13358	Smad5	Mm.272920
s13550	Smad5	Mm.272920
s17657	Smad7	Mm.34407
s19486	Smarca1	Mm.229151
s09696	Smarca2	Mm.268103
s19694	Smarca2	Mm.268103
s02296	Smarca3	Mm.209650
s08322	Smarca4	Mm.286593
s09535	Smarca4	Mm.286593
s09826	Smarca4	Mm.286593
s13398	Smarca4	Mm.286593
s04884	Smarca5	Mm.246803
s12916	Smarca5	Mm.246803
s21782	Smarca5	Mm.246803
s05424	Smarcad1	Mm.99113
s07955	Smarcad1	Mm.99113
s14947	Smarcal1	Mm.274232
s02751	Smarcb1	Mm.279751
s24088	Smarcb1	Mm.279751
s01751	Smarcc1	Mm.85410
s03912	Smarcc1	Mm.85410
s05312	Smarcc1	Mm.85410
s06015	Smarcc1	Mm.85410
s24652	Smarcc1	Mm.85410
s12685	SMARCC2	Hs.236030
s05620	Smarcd1	Mm.273756
s10900	Smarcd1	Mm.273756
s15768	Smarcd1	Mm.273756
s13728	Smarcd2	Mm.21772
s19352	Smarcd2	Mm.21772
s12000	Smarcd3	Mm.332257
s16763	Smarcd3	Mm.332257
s08980	Smarce1	Mm.27330
s06343	Smbp	Mm.246440
s23878	Smbp	Mm.246440
s10751	Smc1l1	Mm.26412
s14357	Smc1l1	Mm.26412
s24122	Smc1l2	Mm.182737
s24455	Smc1l2	Mm.182737
s05200	Smc2l1	Mm.2999
s08797	Smc2l1	Mm.2999
s13865	Smc2l1	Mm.2999
s15321	SMC4L1	Hs.50758
s01721	Smc4l1	Mm.206841
s08501	Smc4l1	Mm.206841
s17398	Smc4l1	Mm.206841
s18089	Smc5l1	Mm.23267
s08148	Smc6l1	Mm.173953
s12704	Smc6l1	Mm.173953
s17985	Smc6l1_predicted	Rn.7047
s03572	Smcr8	Mm.57726
s21139	Smcr8	Mm.57726
s06670	Smfn	Mm.21911
s09282	SMG1	Hs.212761
s13330	SMG1	Hs.212761
s01050	Smg7_predicted	Rn.60213
s24281	Smn	Mm.2025
s16578	Smo	Mm.29279
s22444	Smo	Mm.29279
s24693	Smo	Mm.29279
s22198	Smoc1	Mm.273295
s11383	Smoc2	Mm.30162
s11394	Smox	Mm.136586
s02469	Smpd1	Mm.4628
s19353	Smpd1	Mm.4628
s21674	Smpd1	Mm.4628
s04566	Smpd2	Mm.344695
s12997	Smpdl3a	Mm.2379
s04049	Smpdl3b	Mm.287187
s07452	Smpx	Mm.140340
s15055	Sms	Mm.18652
s02879	Smtn	Mm.188516
s15069	Smu1	Mm.289929
s19780	Smu1	Mm.289929
s04112	Smug1	Mm.254820
s02890	Smyd2	Mm.156895
s16612	Smyd2	Mm.156895
s11960	Smyd3	Mm.330778
s07555	Smyd5	Mm.219946
s01573	Sn	Mm.1374
s02959	Sn	Mm.1374
s00403	Snai1	Mm.2093
s01422	Snai1	Mm.2093
s15986	Snai1	Mm.2093
s03301	Snai2	Mm.4272
s04336	Snai3	Mm.103673
s06353	Snap23	Mm.245715
s17307	Snap23	Mm.245715
s21828	Snap23	Mm.245715
s02582	Snap25	Mm.45953
s21771	Snap29	Mm.271992
s00483	Snapap	Mm.331182
s04335	Snapap	Mm.331182
s15030	Snapap	Mm.331182
s04779	Snapc1	Mm.25937
s14851	Snapc2	Mm.28452
s09204	Snapc3	Mm.271985
s23769	Snapc4	Mm.207460
s01269	Snca	Mm.17484
s06336	Snca	Mm.17484
s05987	Sncg	Mm.282800
s11741	Sncg	Mm.282800
s20217	Snf1lk	Mm.290941
s14764	Snhg6	Mm.28311
s19678	Snhg7	Mm.27103
s01155	Snord22	Mm.292489
s15683	Snord22	Mm.292489
s15824	Snord22	Mm.292489
s17913	Snrk	Mm.257989
s13265	Snrp116	Mm.873
s15122	Snrp1c	Mm.308514
s15724	Snrp1c	Mm.308514
s02033	Snrp70	Mm.216386
s16333	Snrp70	Mm.216386
s08919	Snrpa1	Mm.821
s15045	Snrpb	Mm.88216
s02420	Snrpb2	Mm.1323
s05145	Snrpb2	Mm.1323
s05445	Snrpb2	Mm.1323
s12677	Snrpd1	Mm.603
s15606	Snrpd2	Mm.29135
s07103	Snrpd3	Mm.45151
s19999	Snrpd3	Mm.45151
s20003	Snrpd3	Mm.45151
s06040	Snrpe	Mm.249110
s12607	Snrpe	Mm.249110
s19621	Snrpe	Mm.249110
s09143	Snrpf	Mm.34095
s12321	Snrpn	Mm.274995
s08196	Snta1	Mm.1541
s24445	Snta1	Mm.1541
s02732	Sntb2	Mm.30228
s22593	Snx1	Mm.271891
s24118	Snx1	Mm.271891
s07313	Snx10	Mm.294166
s24520	Snx11	Mm.270781
s12043	Snx12	Mm.206949
s14212	Snx13	Mm.213991
s10290	Snx14	Mm.163017
s19832	SNX15	Hs.80132
s09313	Snx15	Mm.329629
s02399	Snx17	Mm.6118
s22887	Snx19	Mm.35084
s10439	Snx2	Mm.252171
s23767	Snx2	Mm.252171
s24210	Snx26	Mm.190704
s11966	Snx27	Mm.28160
s14394	SNX3	Hs.12102
s08137	Snx3	Mm.277870
s21777	Snx3	Mm.277870
s16376	Snx4	Mm.28196
s08592	Snx5	Mm.273379
s20459	Snx5	Mm.273379
s08973	Snx5_predicted	Rn.86151
s23486	Snx5_predicted	Rn.86151
s11144	Snx6	Mm.28240
s01044	Snx7	Mm.33824
s06530	Snx9	Mm.89515
s05982	Soat1	Mm.28099
s22915	Soat1	Mm.28099
s23846	Soat1	Mm.28099
s24882	Soat1	Mm.28099
s02779	Socs1	Mm.130
s12415	Socs1	Mm.130
s02997	Socs2	Mm.291261
s10403	Socs2	Mm.291261
s08388	Socs3	Mm.3468
s16032	Socs4	Mm.354761
s07332	Socs5	Mm.126885
s02124	Socs7	Mm.34339
s11716	Socs7	Mm.34339
s18587	Sod1	Mm.276325
s23941	Sod3	Mm.2407
s19623	Solt	Mm.281498
s16454	SON	Hs.430541
s16607	SON	Hs.430541
s15249	Son	Mm.296350
s04812	Son	Mm.46401
s09242	Son	Mm.46401
s03562	Sorbs1	Mm.210815
s03871	Sorbs1	Mm.210815
s22657	Sorbs1	Mm.210815
s24969	Sorbs1	Mm.210815
s03421	Sorcs2	Mm.34113
s16784	Sorl1	Mm.121920
s21285	Sorl1	Mm.121920
s10839	Sort1	Mm.157119
s11627	Sos1	Mm.60975
s00833	Sos2	Mm.3770
s00925	Sox10	Mm.276739
s23205	Sox11	Mm.41702
s00286	Sox13	Mm.8575
s06133	Sox13	Mm.8575
s14883	Sox15	Mm.347499
s00823	Sox2	Mm.4541
s01384	Sox2	Mm.4541
s23217	Sox21	Mm.70950
s08352	Sox3	Mm.35784
s00536	Sox4	Mm.240627
s09602	Sox4	Mm.240627
s21927	Sox4	Mm.240627
s02305	Sox5	Mm.1752
s11537	Sox5	Mm.1752
s00938	Sox6	Mm.240042
s08754	Sox6	Mm.240042
s03686	Sox8	Mm.258220
s08747	Sp100	Mm.290906
s11293	Sp100	Mm.290906
s22861	Sp100	Mm.290906
s23034	Sp100	Mm.290906
s01680	Sp140	Rn.27561
s22774	SP192	Hs.169854
s10241	Sp2	Mm.244659
s13393	Sp2	Mm.244659
s19167	Sp2	Mm.244659
s15979	Sp2	Mm.155547
s03042	Sp3	Mm.124328
s09284	Sp3	Mm.124328
s09574	Sp3	Mm.124328
s21968	Sp3	Mm.124328
s13548	SP4	Hs.88013
s14260	Sp7	Mm.263284
s19831	Spa1	Rn.10835
s21858	Spag5	Mm.24250
s14275	SPAG7	Hs.90436
s21531	SPAG7	Hs.90436
s15231	Spag9	Mm.260737
s21136	Spag9	Mm.260737
s19325	SPAP1	Hs.194976
s06431	Sparc	Mm.291442
s14749	Sparc	Mm.291442
s16712	Sparcl1	Mm.29027
s05203	Spata13	Mm.149776
s17423	Spata13	Mm.149776
s21179	Spata13	Mm.41604
s20357	Spata2	Mm.34342
s01577	Spata5	Mm.172679
s13001	Spata5	Mm.172679
s02131	Spata6	Mm.275526
s05329	Spats2	Mm.276650
s12045	Spc18	Mm.43760
s22513	Spc18	Mm.43760
s24143	Spdef	Mm.26768
s21895	Spec1	Mm.28189
s04643	Spg20	Mm.235523
s08376	Spg20	Mm.235523
s22335	Spg21	Mm.272475
s08931	Spg3a	Mm.26381
s16600	Spg4	Mm.19804
s16459	SPG7	Hs.311765
s20568	SPG7	Hs.311765
s12985	Spg7	Mm.292075
s13148	Spg7	Mm.292075
s22211	Spg7	Rn.16437
s17196	Sphk1	Mm.20944
s25065	Sphk1	Mm.20944
s01632	Sphk2	Mm.24222
s14607	Sphk2	Mm.24222
s02064	Spib	Mm.8012
s06391	Spic	Mm.21642
s02308	Spin	Mm.188432
s04843	Spin	Mm.188432
s07459	Spin	Mm.188432
s13540	Spin2	Mm.293363
s10550	Spint1	Mm.104955
s16626	Spint2	Mm.295230
s20768	Spint2	Mm.295230
s03401	Spire1	Mm.208723
s14248	Spire1	Mm.208723
s20839	Spn	Rn.11144
s13125	Spna2	Mm.204969
s01686	Spnb2	Mm.123110
s03320	Spnb2	Mm.123110
s04392	Spnb2	Mm.123110
s14787	Spnb2	Mm.123110
s14821	Spnb2	Mm.123110
s16955	Spnb2	Mm.123110
s24753	Spnb2	Rn.93208
s10954	Spnb3	Mm.329668
s16657	Spnr	Rn.98476
s05461	Spock2	Mm.153429
s14611	Spon2	Mm.34694
s16709	Spop	Mm.285454
s09277	Spp1	Mm.288474
s11071	Spp1	Mm.288474
s17922	Spp1	Mm.288474
s07417	SPP2	Mm.173058
s12021	Sppl3	Mm.246376
s18604	Spred1	Mm.245890
s06211	Spred2	Mm.266627
s01093	Sprr1a	Mm.331191
s09173	Sprr2a	Mm.6853
s00973	Spry1	Mm.330986
s03188	Spry1	Mm.330986
s09540	Spry4	Mm.42038
s16872	Spry4	Mm.42038
s20311	Spt1	Mm.1280
s14634	Sptlc1	Mm.240336
s17579	Sptlc1	Mm.240336
s21090	Sptlc1	Mm.240336
s08515	Sptlc2	Mm.565
s08787	Sqle	Mm.296169
s09301	Sqle	Mm.296169
s09434	Sqle	Mm.296169
s13602	Sqrdl	Mm.28986
s10882	Sqstm1	Mm.40828
s10979	Sqstm1	Mm.40828
s11637	Sqstm1	Mm.40828
s18663	SR140	Hs.370907
s01713	Sra1	Mm.29058
s01772	Sra1	Mm.29058
s19121	Sra1	Mm.29058
s07017	Src	Mm.22845
s03558	Srcasm	Mm.167868
s08025	Srd5a2l	Mm.289446
s02147	Srebf1	Mm.278701
s21243	Srebf1	Mm.278701
s23286	Srebf1	Mm.278701
s21678	Srebf2	Mm.38016
s08211	Srf	Mm.45044
s04860	Sri	Mm.96211
s11944	Sri	Mm.96211
s01712	Srisnf2l	Mm.246689
s00276	Srm	Mm.10
s10864	Srm	Mm.10
s11123	Srm	Mm.10
s07902	Srp14	Mm.850
s10786	Srp14	Mm.850
s12507	Srp14	Mm.850
s01709	Srp19	Mm.29452
s12662	Srp68_predicted	Rn.68
s03825	Srp72	Mm.296976
s11726	Srp72	Mm.296976
s07565	Srp9	Mm.303071
s15070	Srp9	Mm.303071
s01931	Srpk1	Mm.15252
s19560	Srpk1	Mm.15252
s19727	Srpk1	Mm.15252
s03708	Srpk2	Mm.8709
s15561	Srpk2	Mm.8709
s24643	Srpr	Mm.284688
s03695	Srpx	Mm.1927
s09326	Srpx	Mm.1927
s06090	Srr	Mm.131443
s13725	Srr1	Mm.206666
s09318	Srrm1	Mm.1963
s17799	Srrm1	Mm.1963
s04985	Srrm2	Mm.5222
s12203	Srrp	Mm.156636
s02423	Ss18	Mm.31761
s09561	Ss18	Mm.31761
s14594	Ss18	Mm.31761
s15104	Ss18l1	Mm.63068
s16074	Ssa2	Mm.40370
s04947	Ssb	Mm.10508
s07970	Ssb	Mm.10508
s20124	Ssb	Mm.10508
s22315	Ssb	Mm.10508
s14456	Ssbp1	Mm.276356
s16472	Ssbp1	Mm.276356
s00112	Ssbp3	Mm.195635
s03276	Ssbp3	Mm.195635
s20323	Ssbp3	Mm.195635
s11090	Ssbp4	Mm.6667
s24529	Ssbp4	Mm.6667
s15890	Ssfa1	Mm.299312
s18511	Ssfa1	Mm.299312
s07409	Sspn	Mm.49689
s03363	Ssr2	Mm.7091
s22606	Ssr2	Mm.7091
s04833	Ssr3	Mm.232728
s17759	Ssr3	Mm.232728
s03733	Ssr4	Mm.831
s09978	Ssr4	Mm.831
s05587	Ssrp1	Mm.219793
s08200	Ssrp1	Mm.219793
s13589	Ssrp1	Rn.35908
s18890	Ssrp1	Rn.35908
s24213	Sssca1	Mm.347917
s21300	Ssx2ip	Mm.200783
s13339	St13	Mm.180337
s18069	St13	Mm.180337
s13554	St13	Rn.8796
s14153	St5	Mm.252009
s17457	St6gal1	Mm.149029
s21979	St6gal1	Mm.149029
s06328	St7	Mm.12051
s11382	St7	Mm.12051
s09927	St7l	Mm.259380
s07830	Stab1	Mm.220821
s22796	Stab1	Mm.220821
s13472	Stag1	Mm.42135
s20614	Stag1	Mm.42135
s05759	Stag2	Mm.290422
s23854	Stag3	Mm.285609
s02680	Stam	Mm.273174
s15787	Stam2	Mm.263639
s02690	Stam2	Mm.345208
s02213	Stambp	Mm.32801
s24446	Stambp	Mm.32801
s12303	Star	Mm.293314
s08247	Stard3	Mm.265546
s20419	Stard3	Mm.265546
s24049	Stard3	Mm.265546
s15270	Stard3nl	Mm.41940
s17910	Stard3nl	Mm.41940
s11511	Stard4	Mm.127058
s20882	Stard4	Mm.127058
s03341	Stard5	Mm.234882
s12799	Stard5	Mm.234882
s21374	Stard5	Mm.234882
s05941	Stard7	Mm.41271
s12955	Stat1	Mm.277406
s00441	Stat2	Mm.293120
s05096	Stat2	Mm.293120
s20315	Stat2	Mm.293120
s02675	Stat3	Mm.249934
s10404	Stat3	Mm.249934
s18233	Stat3	Mm.249934
s21126	Stat3	Mm.249934
s02626	Stat4	Mm.1550
s23300	Stat4	Mm.1550
s00048	Stat5a	Mm.277403
s04444	Stat5a	Mm.277403
s01971	Stat5b	Mm.34064
s23819	Stat5b	Mm.34064
s08830	Stat6	Mm.121721
s15005	Stat6	Mm.121721
s20960	Stat6_predicted	Rn.6880
s20830	Statip1	Mm.25298
s15786	Stau1	Mm.73276
s21488	Stau1	Mm.73276
s11803	Stau2	Mm.216257
s17636	Stch	Mm.26704
s21878	Stfa1	Mm.133872
s00763	Stim1	Mm.645
s06271	Stim1	Mm.645
s18718	Stim2	Mm.265985
s20962	Stim2	Mm.265985
s06937	Stip1	Mm.258633
s07635	Stip1	Mm.258633
s00341	Stk10	Mm.8235
s01040	Stk10	Mm.8235
s04470	Stk10	Mm.8235
s09104	Stk10	Mm.8235
s07692	Stk11	Mm.135645
s08579	Stk11	Mm.135645
s09229	Stk11	Mm.135645
s17767	Stk11	Mm.135645
s16132	Stk11ip	Mm.312650
s03475	Stk16	Mm.17461
s10039	Stk16	Mm.17461
s07467	Stk17b	Mm.25559
s20251	Stk17b	Rn.1300
s21657	Stk19	Mm.261787
s00372	Stk2	Mm.281011
s09518	Stk2	Mm.281011
s22717	Stk2	Mm.281011
s08778	Stk2	Rn.33275
s00876	Stk23	Mm.111904
s03689	Stk24	Mm.259659
s17245	Stk24	Mm.259659
s19398	Stk24	Mm.259659
s02534	Stk25	Mm.28761
s09163	Stk25	Mm.28761
s11065	Stk25	Mm.28761
s10254	Stk3	Mm.262330
s15468	Stk31	Mm.128054
s03169	Stk32b	Mm.103714
s20620	Stk38	Mm.255075
s01316	Stk38	Rn.13142
s19819	Stk38	Rn.13142
s13399	Stk4	Mm.234472
s04427	Stk6	Mm.249363
s04575	Stk6	Mm.249363
s12057	Stk6	Mm.249363
s00396	Stmn1	Mm.271947
s21786	Stmn1	Mm.271947
s01736	Stmn1	Rn.555
s21715	Stmn1	Rn.555
s04784	Stmn2	Mm.29580
s10917	Stmn2	Mm.29580
s03736	Stmn3	Mm.2319
s11012	Stmn3	Mm.2319
s13005	Stmn3	Mm.2319
s10775	Stmn4	Mm.35474
s22768	Stoml1	Mm.216502
s12913	Stoml2	Mm.331565
s14073	Stoml3	Mm.222810
s19258	Ston1	Mm.35296
s02230	Stra13	Mm.259716
s15487	Stra13	Mm.259716
s20097	Stra6	Mm.10801
s02361	Strap	Mm.22584
s02991	Strap	Mm.22584
s23954	Strap	Mm.22584
s05038	Strbp	Mm.30670
s17329	Strbp	Mm.30670
s02563	Strm	Mm.253564
s03182	Strm	Mm.253564
s08610	Strn	Mm.24516
s14175	Strn	Mm.24516
s14815	Strn	Mm.311915
s20858	Strn3	Mm.65979
s19333	Strn4	Mm.21612
s11529	Stub1	Mm.277599
s14373	Stub1	Mm.277599
s01996	Stx12	Mm.28237
s08010	Stx12	Mm.28237
s11967	Stx12	Mm.28237
s08967	Stx18	Mm.18959
s09551	Stx1a	Mm.6225
s19252	Stx1bl	Mm.40343
s22193	Stx1bl	Mm.40343
s00642	Stx3	Mm.272264
s02467	Stx3	Mm.272264
s06042	Stx3	Mm.272264
s10478	Stx3	Mm.272264
s11301	Stx4a	Mm.24867
s23517	Stx5a	Mm.153061
s01418	Stx7	Mm.248042
s02850	Stx7	Mm.248042
s12948	Stx7	Mm.248042
s00560	Stx8	Mm.3973
s03490	Stx8	Mm.3973
s06342	Stx8	Mm.3973
s08924	Stx8	Mm.3973
s12323	Stxbp1	Mm.278865
s02415	Stxbp2	Mm.7247
s20425	Stxbp2	Mm.7247
s01015	Stxbp3	Mm.12155
s01960	Stxbp3	Mm.12155
s09742	Stxbp4	Mm.347511
s08539	Styx	Mm.202561
s11578	Sucla2	Mm.38951
s11928	Sucla2	Mm.38951
s20669	Suclg1	Mm.29845
s04999	Suclg2	Mm.34632
s12990	Suclg2	Mm.34632
s14571	Sufu	Mm.41210
s00363	Sugt1	Mm.18972
s09309	Sugt1	Mm.18972
s09076	Sui1-rs1	Mm.13886
s11709	Sui1-rs1	Mm.13886
s14206	Sui1-rs1	Mm.13886
s18635	Sulf2	Mm.280459
s09469	Sult1a1	Mm.17339
s10560	Sumo1	Mm.259278
s18867	Sumo2	Mm.29923
s03967	Sumo3	Mm.24433
s04163	Sumo3	Mm.24433
s15852	Suox	Mm.23352
s06397	SUPT16H	Hs.271225
s20365	SUPT16H	Hs.271225
s07539	Supt16h	Mm.286066
s10756	Supt16h	Mm.286066
s11925	Supt3h	Mm.129257
s14913	Supt4h	Mm.622
s08400	Supt5h	Mm.285906
s09135	Supt5h	Mm.285906
s10184	Supt5h	Mm.285906
s00210	Supt6h	Mm.20755
s00384	Supt6h	Mm.20755
s06516	Supt6h	Mm.20755
s18690	Supt6h	Mm.20755
s07542	Supv3l1	Mm.235898
s21603	Surb7	Mm.26212
s07339	Surf1	Mm.347512
s03655	Surf2	Mm.6874
s05055	Surf2	Mm.6874
s17359	Surf2	Mm.6874
s20135	Surf2	Mm.6874
s20435	Surf5	Mm.260271
s04537	Surf6	Mm.245577
s06784	Suv39h1	Mm.9244
s08727	Suv39h1	Mm.9244
s21109	Suv39h1	Mm.9244
s05463	Suv39h2	Mm.128273
s09495	Suv39h2	Mm.128273
s24354	Sv2a	Mm.200365
s13650	Svil	Mm.136791
s08597	Swap70	Mm.334144
s19520	Swap70	Mm.334144
s21089	Swap70	Mm.334144
s06635	Syap1	Mm.44207
s09109	Sybl1	Mm.1517
s09590	Sybl1	Mm.1517
s08095	Sycn	Mm.25210
s16336	Sycp1	Mm.243849
s23715	Sycp1	Mm.243849
s06372	Sycp3	Mm.297977
s21503	Sycp3	Mm.297977
s14006	Syk	Mm.122843
s17227	Syk	Mm.122843
s00032	Syn1	Mm.196611
s00854	Syncrip	Mm.260545
s01082	Syncrip	Mm.260545
s05228	Syncrip	Mm.260545
s05689	Syncrip	Mm.260545
s17157	Syncrip	Mm.260545
s20921	Syncrip	Mm.260545
s16237	Syne1	Mm.331626
s16711	Syne2	Mm.26652
s08600	Syngr1	Mm.230301
s23572	Syngr2	Mm.300628
s20681	Syngr3	Mm.26032
s03349	Synj2	Mm.236068
s15436	Synj2	Mm.236068
s17295	Synj2bp	Mm.279603
s07529	Synpo	Mm.252321
s00804	Sypl	Mm.246304
s06316	Sypl	Mm.246304
s11855	Sypl	Mm.246304
s12465	Sypl	Mm.246304
s20646	Sypl	Mm.246304
s01388	Syt1	Mm.289702
s01537	Syt11	Mm.259316
s11777	Syt11	Mm.259316
s16386	Syt11	Mm.259316
s07365	Syt13	Mm.33490
s10889	Syt3	Mm.4824
s20670	Syt3	Mm.4824
s16178	Syt7	Mm.182654
s11724	Syt8	Mm.213002
s12883	Sytl4	Mm.38674
s10199	T	Mm.913
s16512	T2	Mm.311080
s01486	T2bp	Mm.31852
s20643	TA-NFKBH	Hs.419320
s07720	Tac1	Mm.1440
s10408	Tac1	Mm.1440
s03185	Tac2	Mm.2374
s01819	Tacc3	Mm.27836
s18485	Tacc3	Mm.27836
s19337	Tacc3	Mm.27836
s19910	Tacstd1	Mm.4259
s08018	Tacstd2	Mm.154045
s22729	Tada3l	Mm.266811
s19982	Taf10	Mm.285771
s22581	Taf12	Mm.331926
s22846	Taf12	Mm.331926
s07858	Taf13	Mm.24431
s10599	Taf13	Mm.24431
s14792	Taf13	Mm.24431
s21303	Taf13	Mm.24431
s11526	Taf15	Mm.181050
s20908	Taf1a	Mm.39081
s08466	Taf1b	Mm.39082
s01020	Taf1c	Mm.41977
s11521	Taf3	Mm.86343
s11805	Taf3	Mm.86343
s03028	Taf4a	Mm.235542
s00965	Taf5l	Mm.291777
s16616	Taf5l	Mm.291777
s21645	Taf5l	Mm.291777
s00722	Taf6	Mm.248517
s00602	Taf7	Mm.236009
s13873	Taf7l	Mm.103259
s04654	Taf9	Mm.301148
s23398	Tagap	Mm.335921
s00959	Tagln	Mm.283283
s21584	Tagln	Mm.283283
s09286	Tagln2	Mm.271711
s03295	Tagln3	Mm.24183
s03491	Tagln3	Mm.24183
s10064	Takrp	Mm.333275
s01030	Tal1	Mm.239869
s01672	Tal1	Mm.239869
s18002	Tal1	Mm.239869
s17429	Taldo1	Mm.29182
s03003	Tank	Mm.244393
s03637	Tank	Mm.244393
s09037	Tank	Mm.244393
s10202	Tap1	Mm.207996
s07746	Tap2	Mm.14814
s11109	Tap2	Mm.14814
s16555	Tap2	Mm.14814
s06189	Tapbp	Mm.154457
s07761	Tarbp2	Mm.291485
s23647	Tarbp2	Mm.291485
s06958	TARDBP	Hs.300624
s02684	Tardbp	Mm.24083
s08794	Tardbp	Mm.24083
s13073	Tars	Mm.286061
s08252	Tas1r1	Mm.29232
s16984	Tatdn1	Mm.285668
s03245	Tax1bp1	Mm.50424
s06250	Tax1bp1	Mm.50424
s05870	Tax1bp3	Mm.186
s23067	Taz	Mm.268483
s10060	Tbc1d1	Mm.286353
s12480	Tbc1d1	Mm.286353
s17512	Tbc1d1	Mm.286353
s13083	Tbc1d1_predicted	Rn.24535
s19447	Tbc1d1_predicted	Rn.24535
s18461	Tbc1d10	Mm.28140
s07406	TBC1D13	Hs.3376
s20012	Tbc1d13	Mm.19172
s04114	Tbc1d15	Mm.22252
s04228	Tbc1d15	Mm.22252
s09405	Tbc1d15	Mm.22252
s11591	Tbc1d15	Mm.22252
s14237	Tbc1d15	Mm.22252
s17687	Tbc1d15	Mm.22252
s24521	Tbc1d17	Mm.27567
s13420	Tbc1d5	Mm.182469
s16971	Tbc1d5	Mm.182469
s06652	Tbc1d7	Mm.269213
s15327	Tbc1d8	Mm.251657
s02904	Tbca	Mm.290290
s18499	Tbca	Mm.290290
s09487	Tbl1x	Mm.258476
s11165	Tbl2	Mm.36746
s03521	Tbl3	Mm.100353
s03535	Tbl3	Mm.100353
s15489	Tbn	Mm.275901
s23573	Tbn	Mm.275901
s07118	Tbp	Mm.244820
s10976	Tbp	Mm.244820
s08475	Tbpl1	Mm.86670
s02357	Tbr1	Mm.308525
s05282	Tbrg1	Mm.28689
s06315	Tbrg4	Mm.247761
s11037	Tbx15	Mm.88761
s07784	Tbx19	Mm.190649
s11765	Tbx2	Mm.287052
s03836	Tbx20	Mm.31452
s24576	Tbx21	Mm.94519
s01011	Tbx6	Mm.727
s07943	Tbxa2r	Mm.4545
s10803	Tbxa2r	Mm.4545
s00395	Tbxas1	Mm.4054
s03594	Tbxas1	Mm.4054
s12947	Tce1	Mm.274794
s10897	Tce4	Mm.328854
s06901	Tcea1	Mm.207263
s07707	Tcea1	Mm.207263
s09016	Tcea1	Mm.207263
s23111	Tcea1	Mm.207263
s10844	Tcea2	Mm.24245
s22237	Tcea3	Mm.112
s17477	Tceb1	Mm.289248
s05139	Tceb3	Mm.27663
s07191	Tceb3	Mm.27663
s11830	Tceb3bp1	Mm.1116
s13871	Tceb3bp1	Mm.1116
s21660	Tceb3bp1	Mm.1116
s21219	Tcerg1	Mm.270511
s06599	Tcf1	Mm.308460
s22838	Tcf1	Mm.308460
s00231	Tcf12	Mm.36894
s11460	Tcf12	Mm.36894
s01914	Tcf12	Mm.171615
s10259	Tcf12	Mm.171615
s02447	Tcf15	Mm.3881
s00476	Tcf19	Mm.11434
s04396	Tcf19	Mm.11434
s22682	Tcf2	Mm.7226
s15550	Tcf20	Mm.252156
s00164	Tcf21	Mm.16497
s07932	Tcf21	Mm.16497
s18970	Tcf21	Mm.16497
s09087	Tcf3	Mm.286449
s17110	Tcf3	Mm.286449
s18203	Tcf3	Mm.286449
s01929	Tcf4	Mm.4269
s20078	Tcf4	Mm.4269
s20092	Tcf4	Mm.4269
s21833	Tcf4	Mm.4269
s07029	Tcf7	Mm.31630
s09369	Tcf7	Mm.31630
s02103	Tcf7l2	Mm.139815
s08951	Tcf7l2	Mm.139815
s09314	Tcfap2b	Mm.137021
s10126	Tcfap2b	Mm.137021
s02669	Tcfap2c	Mm.3629
s03433	Tcfap2c	Mm.3629
s18513	Tcfap2e	Mm.331881
s15594	Tcfcp2	Mm.219040
s17247	Tcfcp2l1	Mm.24621
s24589	Tcfcp2l1	Mm.24621
s21453	Tcfcp2l2	Mm.263068
s16152	Tcfe2a	Mm.3406
s24399	Tcfe2a	Mm.3406
s01441	Tcfe3	Mm.249142
s03839	Tcfe3	Mm.249142
s11738	Tcfe3	Mm.249142
s01130	Tcfeb	Mm.303407
s02918	Tcfeb	Mm.303407
s03216	Tcfec	Mm.36217
s23577	Tcfec	Mm.36217
s21484	Tcfl1	Mm.133919
s17322	Tcfl4	Mm.628
s05854	Tcirg1	Mm.271689
s02896	Tcl1	Mm.18154
s11324	Tcl1	Mm.18154
s01579	Tcl1b1	Mm.27538
s03735	Tcl1b1	Mm.27538
s15052	Tcl1b1	Mm.27538
s00412	Tcl1b2	Mm.103653
s01635	Tcl1b3	Mm.347693
s03058	Tcl1b4	Mm.103652
s12469	Tcl1b4	Mm.103652
s15752	Tcl1b5	Mm.241933
s01514	Tcn2	Mm.20948
s08826	Tcn2	Mm.20948
s03489	Tcof1	Mm.2215
s04704	Tcof1	Mm.2215
s01941	Tcp1	Mm.32019
s03889	Tcp1	Mm.32019
s05423	Tcp1	Mm.32019
s08305	Tcp1	Mm.32019
s09011	Tcp11	Mm.29758
s12256	Tcp11	Mm.29758
s17615	Tcp11l2	Rn.101085
s24887	Tcp11l2	Rn.101085
s01855	Tcra	Mm.213248
s18299	Tcrb	Rn.34871
s16731	Tcrb-V13	Mm.123831
s00012	Tcrg-V2	Mm.211738
s01369	Tcrg-V2	Mm.211738
s18892	Tcte1	Mm.1290
s14939	Tcte1l	Mm.29150
s21462	Tcte1l	Mm.29150
s18825	Tctex1	Mm.1948
s23857	TD-60	Hs.380857
s21304	Tde1	Mm.218473
s04245	Tde2	Mm.29344
s24005	Tdg	Mm.298456
s10283	Tdgf1	Mm.5090
s15968	Tdh	Mm.354229
s04531	Tdo2	Mm.258622
s06680	Tdo2	Mm.258622
s13441	Tdo2	Mm.258622
s21059	Tdrd3	Mm.35168
s22972	Tdrd3	Mm.35168
s16029	Tdrkh	Mm.331198
s10526	Tead2	Mm.3019
s11989	Tead2	Mm.3019
s10964	Tebp	Mm.305816
s05256	Tef	Mm.270278
s11541	Tegt	Mm.16769
s00636	Tek	Mm.14313
s10410	Tek	Mm.14313
s16830	Tekt2	Mm.23895
s01541	Temt	Mm.299
s22331	Temt	Mm.299
s23087	Temt	Mm.299
s08783	Tera	Mm.18637
s16514	Terf1	Mm.4306
s08717	Terf2	Mm.6402
s18378	Terf2	Mm.6402
s04701	Tert	Mm.10109
s09320	Tes	Mm.271829
s07515	Tes3	Mm.298486
s14696	Tes3	Mm.298486
s19779	Tes3	Mm.298486
s09267	Tesc	Mm.273285
s14656	Tex10	Mm.272025
s22858	Tex101	Mm.23385
s17124	Tex12	Mm.221894
s24623	Tex14	Mm.103080
s20592	Tex15	Mm.334482
s05392	Tex19	Mm.12669
s02747	Tex2	Mm.102407
s01555	Tex261	Mm.28371
s05210	Tex261	Mm.28371
s07239	Tex261	Mm.28371
s18126	Tex264	Mm.22266
s03876	Tex292	Mm.10665
s11744	Tex292	Mm.10665
s05382	Tex9	Mm.14485
s23501	Tfb1m	Mm.226554
s18206	Tfb2m	Mm.293529
s17400	Tfdp1	Mm.925
s20910	Tff2	Mm.1825
s17054	Tfg	Mm.235108
s17094	Tfg	Mm.235108
s18344	Tfip11	Mm.172947
s20293	Tfip11	Mm.172947
s15031	Tfpi	Mm.124316
s16198	Tfpi	Mm.124316
s06816	Tfrc	Mm.28683
s18188	Tfrc	Mm.28683
s19785	Tfrc	Mm.28683
s07678	Tg737Rpw	Mm.4653
s01066	Tgfa	Mm.137222
s16551	Tgfb1	Mm.248380
s14974	Tgfb1i1	Mm.3248
s01469	Tgfb1i4	Mm.153272
s05332	Tgfb1i4	Mm.153272
s12828	Tgfb1i4	Mm.153272
s15894	Tgfb1i4	Mm.153272
s20127	Tgfb1i4	Mm.153272
s23737	Tgfb1i4	Mm.153272
s00180	Tgfb2	Mm.18213
s01188	Tgfb2	Mm.18213
s03665	Tgfb2	Mm.18213
s10273	Tgfb3	Mm.307887
s14311	Tgfb3	Mm.307887
s22253	Tgfbi	Mm.14455
s14713	Tgfbr1	Mm.197552
s19477	Tgfbr1	Mm.197552
s20582	Tgfbr1	Mm.197552
s16120	Tgfbr2	Mm.172346
s23452	Tgfbr2	Mm.172346
s03936	Tgfbr3	Mm.346273
s17768	Tgfbr3	Mm.346273
s00106	Tgif	Mm.101034
s03324	Tgif	Mm.101034
s12654	Tgif	Mm.101034
s00374	Tgif2	Mm.315625
s17495	Tgif2	Mm.315625
s11496	Tgm1	Mm.41964
s07040	Tgm2	Mm.330731
s11321	Tgm2	Mm.330731
s22187	Tgm2	Mm.330731
s12400	Tgoln1	Mm.246563
s04632	Tgtp	Mm.338891
s06003	Th	Mm.1292
s24662	Th1l	Mm.271709
s02519	Thap11	Mm.286598
s08604	Thap4	Mm.272356
s07702	Thbd	Mm.24096
s02528	Thbs1	Mm.4159
s19178	Thbs1	Mm.4159
s12888	Thbs2	Mm.26688
s09621	Thbs3	Mm.2114
s23822	Them2	Mm.2125
s13028	THOC1	Hs.1540
s21994	THOC1	Hs.1540
s11574	Thoc1	Mm.219648
s14998	Thoc3	Mm.292487
s22227	Thoc4	Mm.1886
s06248	Thop1	Mm.26995
s00873	Thra	Mm.265917
s18755	Thra	Mm.265917
s21650	Thra	Mm.265917
s15136	Thrap1	Mm.341886
s24567	Thrap2	Mm.206238
s17218	Thrap2_predicted	Rn.41407
s16377	Thrap3	Mm.236211
s24161	Thrap3	Rn.25107
s18949	Thrap4	Mm.246493
s15614	Thrap5	Mm.260089
s00489	Thrap6	Mm.195562
s09817	Thrsp	Mm.28585
s17285	Thsd2	Mm.45191
s24928	Thsd2	Mm.45191
s21437	Thtpa	Mm.221061
s12269	Thumpd1	Mm.26392
s09888	Thumpd2	Mm.273257
s00409	Thy1	Mm.3951
s11471	Thy1	Mm.3951
s13969	Thy28	Mm.16925
s08248	Tia1	Mm.274425
s24550	Tia1	Mm.274425
s07965	Tial1	Mm.242072
s12310	Tial1	Mm.242072
s19680	TIAM1	Hs.115176
s01608	Tiam1	Mm.124100
s05081	Tiam2	Mm.137134
s11192	Tie1	Mm.4345
s06648	Tieg1	Mm.4292
s10021	Tieg3	Mm.9616
s14732	Tigd2	Mm.25843
s00378	Timd2	Mm.234654
s06294	Timd2	Mm.234654
s13754	Timd2	Mm.234654
s03186	Timeless	Mm.6458
s03841	Timeless	Mm.6458
s12524	Timeless	Mm.6458
s17273	Timeless	Mm.6458
s23485	Timm10	Mm.207767
s09947	Timm13a	Mm.21826
s05967	Timm17a	Mm.2368
s20057	Timm17b	Mm.27393
s17954	Timm22	Mm.18803
s09132	Timm44	Mm.195249
s17041	Timm50	Mm.167913
s17488	Timm50	Mm.167913
s06344	Timm8a	Mm.214504
s00248	Timm8b	Mm.276536
s02852	Timm9	Mm.142132
s08349	Timm9	Mm.142132
s00580	Timp1	Mm.8245
s17401	Timp2	Mm.206505
s04879	Timp3	Mm.4871
s23848	Timp3	Mm.4871
s16077	Timp4	Mm.255607
s16795	Tinf2	Mm.280717
s06916	Tiparp	Mm.246398
s09055	Tiparp	Mm.246398
s22043	Tiparp_predicted	Rn.24217
s12901	Tipin	Mm.196219
s02955	Tirap	Mm.23987
s03955	Tirap	Mm.23987
s04370	Tirap	Mm.23987
s00132	Titf1	Mm.89972
s00595	Tjp1	Mm.4342
s09419	Tjp1	Mm.4342
s14092	Tjp1	Mm.4342
s10415	Tjp2	Mm.104744
s11035	Tjp2	Mm.104744
s16245	Tjp2	Mm.104744
s05226	Tk1	Mm.2661
s12104	Tk1	Mm.2661
s06006	Tk2	Mm.183110
s02047	Tkt	Mm.290692
s07075	Tkt	Mm.290692
s15639	Tkt	Mm.290692
s20732	Tkt	Mm.290692
s20928	Tkt	Mm.290692
s21124	Tkt	Mm.290692
s12470	Tktl1	Mm.25057
s14758	Tle1	Mm.278444
s23764	Tle1	Mm.278444
s02794	Tle2	Mm.38608
s10398	Tle2	Mm.38608
s00997	Tle3	Mm.24255
s16730	Tle6	Mm.206764
s19312	Tlk1_predicted	Rn.6114
s23360	Tlk1_predicted	Rn.6114
s23119	Tlk2	Mm.126976
s23531	Tlk2	Mm.126976
s23682	Tlk2	Mm.126976
s08755	Tln	Mm.208601
s21421	Tln	Mm.208601
s23084	Tloc1	Mm.26017
s14667	Tloc1	Rn.98327
s24617	Tloc1	Rn.98327
s03179	Tlr1	Mm.273024
s24193	Tlr2	Mm.87596
s09976	Tlr4	Mm.38049
s00411	Tlr5	Mm.347908
s20447	Tlr5	Mm.347908
s00394	Tlr6	Mm.347552
s18528	Tlr6	Mm.347552
s10361	Tlr7	Mm.23979
s11412	Tlr9	Mm.44889
s13597	Tlr9	Mm.44889
s08804	Tlx3	Mm.25362
s08351	Tm4sf1	Mm.856
s12047	Tm4sf10	Mm.297197
s02218	Tm4sf13	Mm.254663
s12545	Tm4sf13	Mm.254663
s21186	Tm4sf13	Mm.254663
s00104	Tm4sf2	Mm.18590
s11489	Tm4sf2	Mm.18590
s04152	Tm4sf3	Mm.22270
s13069	Tm4sf6	Mm.46701
s07394	Tm4sf7	Mm.259477
s22002	Tm4sf8	Mm.28484
s11214	Tm4sf9	Mm.31927
s22611	Tm4sf9	Mm.31927
s22019	Tm6sf1	Mm.280149
s05339	Tm7sf1	Mm.11780
s20363	Tm7sf1	Mm.11780
s19633	Tm7sf3	Mm.278037
s01968	Tm9sf1	Mm.132857
s09206	Tm9sf2	Mm.275191
s19983	Tm9sf4	Mm.330674
s06951	Tmc4	Mm.29984
s09683	Tmc6	Mm.286963
s13541	Tmc6	Mm.286963
s14996	Tmc7	Mm.69380
s14681	Tmem141	Mm.271147
s08126	Tmem14c	Mm.30005
s21403	Tmem16f	Mm.38087
s13640	Tmem17	Mm.221274
s06297	Tmem171	Mm.28264
s22802	Tmem19	Mm.29647
s23571	Tmem19	Mm.29647
s04038	Tmem2	Mm.258163
s11874	Tmem24	Mm.33869
s22408	Tmem25	Mm.41409
s21485	Tmem4	Mm.44220
s22287	Tmem4	Mm.44220
s06364	Tmem8	Mm.304656
s06370	Tmem8	Mm.304656
s08182	Tmem9	Mm.41773
s15161	Tmepai	Mm.73682
s10873	Tmevpg1	Mm.30529
s00123	Tmod2	Mm.291880
s05072	Tmod3	Mm.38445
s06791	Tmod3	Mm.38445
s18104	Tmod3	Mm.38445
s08357	Tmp21	Rn.8509
s06198	Tmpit	Mm.11688
s06964	Tmpo	Mm.159684
s20001	Tmpo	Mm.159684
s22533	Tmpo	Rn.3364
s23073	Tmpo	Rn.3364
s04183	Tmprss2	Mm.276145
s11950	Tmprss2	Mm.276145
s08905	Tmsb10	Mm.3532
s23881	Tmsb4x	Mm.142729
s03943	Tnc	Mm.980
s07736	Tnc	Mm.980
s12650	Tnc	Mm.980
s14008	Tncc	Mm.712
s01830	Tnf	Mm.1293
s19489	Tnf	Mm.1293
s00256	Tnfaip1	Mm.10331
s04768	Tnfaip2	Mm.255332
s08455	Tnfaip2	Mm.255332
s16501	Tnfaip8	Mm.27740
s17073	Tnfaip8	Mm.27740
s06676	Tnfrsf12a	Mm.28518
s00478	Tnfrsf13b	Mm.265915
s12201	Tnfrsf13b	Mm.265915
s13346	Tnfrsf13c	Mm.240047
s01387	Tnfrsf18	Mm.3180
s01402	Tnfrsf18	Mm.3180
s14482	Tnfrsf19	Mm.281356
s21595	Tnfrsf19l_predicted	Rn.16770
s07568	Tnfrsf1a	Mm.1258
s08672	Tnfrsf1a	Mm.1258
s00526	Tnfrsf1b	Mm.235328
s12066	Tnfrsf1b	Mm.235328
s00439	Tnfrsf21	Mm.200792
s18879	Tnfrsf21	Mm.200792
s08570	Tnfrsf22	Mm.261384
s00886	Tnfrsf23	Mm.290780
s04274	Tnfrsf23	Mm.290780
s02553	Tnfrsf4	Mm.13885
s02835	Tnfrsf5	Mm.271833
s10760	Tnfrsf5	Mm.271833
s04138	Tnfrsf6	Mm.1626
s00022	Tnfrsf7	Mm.121
s24467	Tnfrsf8	Mm.12810
s06987	Tnfrsf9	Mm.244187
s03873	Tnfsf10	Mm.1062
s03508	Tnfsf11	Mm.249221
s01979	Tnfsf12	Mm.344820
s00495	Tnfsf13	Mm.8983
s00562	Tnfsf13	Mm.8983
s01775	Tnfsf13b	Mm.28835
s06395	Tnfsf13b	Mm.28835
s12951	Tnfsf13b	Mm.28835
s08643	Tnfsf5ip1	Mm.150701
s05904	Tnfsf6	Mm.3355
s07165	Tnfsf9	Mm.41171
s10892	Tnip1	Mm.259671
s19340	Tnip2	Mm.348703
s23897	Tnip2	Mm.348703
s02471	Tnk1	Mm.275935
s24594	Tnk2	Mm.251115
s09439	Tnks	Mm.324014
s01367	Tnks1bp1	Mm.23606
s07648	Tnmd	Mm.46221
s07087	Tnni1	Mm.44379
s07540	Tnnt1	Mm.258670
s11320	Tnnt1	Mm.258670
s16594	Tnnt1	Mm.258670
s24173	Tnnt1	Mm.258670
s05276	Tnpo1	Mm.173286
s15612	Tnpo1	Mm.173286
s20749	Tnpo1	Mm.173286
s20791	Tnpo1	Mm.173286
s08596	Tnpo3	Mm.276381
s10370	Tnpo3	Mm.276381
s02600	Tnrc15	Mm.23065
s07257	Tnrc15	Mm.23065
s16085	Tnrc6	Mm.102305
s18547	Tnrc6	Mm.102305
s22787	Tnxb	Mm.290527
s17693	Tob2	Mm.293690
s04447	Tollip	Mm.103551
s07812	Tom1	Mm.290868
s21579	TOM22	Rn.3119
s23132	TOM22	Rn.3119
s03718	Tomm20	Mm.6932
s15105	Tomm20	Mm.6932
s21947	Tomm20	Mm.6932
s03528	Tomm22	Mm.246435
s18217	Tomm22	Mm.246435
s06038	Tomm34	Mm.23173
s22368	Tomm34	Mm.23173
s12029	Tomm40	Mm.333649
s19956	Tomm7	Mm.291868
s22630	Tomm7	Mm.291868
s05122	Top1	Mm.35350
s05538	Top2a	Mm.4237
s20507	Top2a	Mm.4237
s24261	Top2a	Mm.4237
s24102	Top2b	Mm.130362
s02540	Top3a	Mm.10708
s23526	Top3a	Mm.10708
s02259	Top3b	Mm.326089
s12210	Topbp1	Mm.259893
s18675	Topbp1	Mm.259893
s24310	Topbp1	Mm.259893
s24496	Topbp1	Mm.259893
s05899	Topors	Mm.251548
s00983	Tor1b	Mm.249164
s14270	Tor1b	Rn.6487
s03263	Tor2a	Mm.200695
s06287	Tor3a	Mm.206737
s10045	Tox	Mm.87051
s24412	Tox	Mm.87051
s01428	Tparl	Mm.790
s01877	Tpbpb	Mm.30144
s05633	Tpbpb	Mm.30144
s07824	Tpcn1	Mm.114054
s12024	Tpd52	Mm.2777
s20777	Tpd52	Mm.2777
s21589	Tpd52	Mm.2777
s06045	Tpd52l1	Mm.7821
s17431	Tpd52l2	Mm.136648
s23728	Tpd52l2	Mm.136648
s25019	Tpd52l2	Mm.136648
s16525	Tph2	Mm.31597
s20718	Tpi	Mm.4222
s16361	Tpk1	Mm.207728
s05748	Tpm1	Mm.121878
s22226	Tpm1	Mm.121878
s05125	Tpm2	Mm.646
s18560	Tpm2	Mm.646
s06053	Tpm3	Mm.240839
s12297	Tpm3	Mm.240839
s01883	Tpm4	Mm.295124
s05745	Tpm4	Mm.295124
s23348	Tpm4	Mm.295124
s20893	Tpm4	Rn.108199
s22525	Tpm4	Rn.108199
s07055	Tpo1	Rn.4099
s15130	Tpo1	Rn.4099
s09218	Tpp2	Mm.234139
s10762	Tpp2	Mm.234139
s12443	Tpp2	Mm.234139
s24469	Tpp2	Mm.234139
s04642	Tpr	Mm.174256
s06732	Tpr	Mm.174256
s11322	Tpr	Mm.174256
s20857	Tpr	Mm.174256
s01012	Tpra40	Mm.284480
s01519	Tpra40	Mm.284480
s12459	Tpra40	Mm.284480
s19374	Tprt	Mm.249752
s18449	Tpst1	Mm.332720
s02381	Tpst2	Mm.250631
s21189	Tpt1	Mm.297482
s21385	Tpt1	Mm.297482
s04850	Tra1	Mm.87773
s05046	Tra1	Mm.87773
s16003	Tradd	Mm.264255
s03336	Traf1	Mm.239514
s08867	Traf1	Mm.239514
s02839	Traf2	Mm.3399
s04238	Traf3	Mm.27431
s11623	Traf3	Mm.27431
s18864	Traf3ip1	Mm.318449
s23056	Traf3ip1	Mm.318449
s01663	Traf4	Mm.4521
s09265	Traf4	Mm.4521
s20273	Traf6	Mm.292729
s22631	Traip	Mm.297870
s03027	Tram1	Mm.28765
s06765	Tram1	Mm.28765
s18375	Tram1	Mm.28765
s19829	Tram1	Mm.28765
s05098	Tram2	Mm.273241
s06192	Tram2	Mm.273241
s03587	Trap1a	Mm.1297
s10826	Trap1a	Mm.1297
s04620	Trappc3	Mm.8392
s15692	Trappc4	Mm.29814
s20240	Trappc4	Mm.29814
s00381	Trappc5	Mm.29090
s01423	Trappc6b	Mm.290070
s23510	Trem3	Mm.302438
s16443	Treml1	Mm.90177
s16092	Trex1	Mm.347553
s09653	Trf	Mm.37214
s15326	Trf	Mm.37214
s15934	Trf	Mm.37214
s22366	Trib1	Mm.40298
s07589	Trib2	Mm.266679
s05552	Trib3	Mm.276018
s07382	Trib3	Mm.276018
s12403	Trim10	Mm.299155
s15178	Trim10	Mm.299155
s21152	Trim11	Mm.248049
s00980	Trim12	Mm.26466
s01782	Trim12	Mm.26466
s07070	Trim12	Mm.26466
s09934	Trim13	Mm.23959
s15196	Trim14	Mm.240252
s14468	Trim21	Mm.321227
s23973	Trim23	Mm.244190
s11059	Trim24	Mm.41063
s12293	Trim24	Mm.41063
s19244	Trim25	Mm.248445
s23121	Trim25	Mm.248445
s07204	Trim26	Mm.34587
s06052	Trim27	Mm.314056
s14475	Trim27	Mm.314056
s00933	Trim28	Mm.15701
s02078	Trim28	Mm.15701
s08611	Trim28	Mm.15701
s13727	Trim28	Mm.15701
s18173	Trim28	Mm.15701
s24858	Trim32	Mm.22786
s20422	Trim33	Mm.195036
s17714	Trim34	Mm.326945
s21234	Trim35	Mm.43871
s10585	Trim36	Mm.87336
s06236	Trim37	Mm.17436
s15155	Trim37	Mm.17436
s08912	Trim39	Mm.40624
s24860	Trim39	Mm.40624
s19037	Trim41	Mm.794
s24907	Trim41_predicted	Rn.79871
s24509	Trim44	Mm.103583
s00179	Trim46	Mm.331156
s06237	Trim47	Mm.5510
s08490	Trim6	Mm.274843
s14436	Trim6	Mm.274843
s20219	Trim6	Mm.274843
s02409	Trim7	Mm.214503
s16890	Trim71	Mm.17857
s13984	TRIM8	Hs.54580
s08877	Trim8	Mm.219613
s09591	Trio	Mm.211229
s15492	Trio	Mm.211229
s05801	Triobp	Mm.123714
s04608	Trip13	Mm.275095
s08945	TRIP3	Hs.2210
s18691	TRIP3	Hs.2210
s00944	Trip4	Mm.208379
s01016	Trip4	Mm.208379
s07074	Trip4	Mm.208379
s01715	Trip6	Mm.27063
s10872	Trip6	Mm.27063
s06389	Trmt1	Mm.158211
s03251	Tro	Mm.3597
s01677	Troap	Mm.124905
s05970	Trp53	Mm.222
s15369	Trp53	Mm.222
s16045	Trp53	Mm.222
s22098	Trp53	Mm.222
s08854	Trp53bp1	Mm.215389
s16654	Trp53bp2	Mm.287450
s10476	Trp53i13	Mm.341211
s01936	Trp53inp1	Mm.28708
s15846	Trp53inp1	Mm.28708
s03427	Trp63	Mm.20894
s19215	Trp73	Mm.78015
s20979	Trp73	Mm.78015
s02963	Trpc2	Mm.292904
s11603	Trpc2	Mm.292904
s24818	Trpc2	Mm.292904
s14003	Trpc3	Mm.74363
s07621	Trpc4ap	Mm.268304
s03271	Trpm2	Mm.276762
s04368	Trpm3	Mm.124567
s03352	Trpm7	Mm.244705
s04544	Trpm7	Mm.244705
s06308	Trpm7	Mm.244705
s09756	Trpm7	Mm.244705
s18649	Trps1	Mm.22380
s00158	Trps1	Mm.30466
s05353	Trpv2	Mm.288064
s01039	Trpv4	Mm.266450
s18390	Tsc1	Mm.224354
s06783	Tsc2	Mm.30435
s18405	Tsc2	Mm.30435
s11221	Tscot	Mm.284433
s00418	Tsg101	Mm.241334
s18574	Tsg101	Mm.241334
s00343	Tsga14	Mm.65389
s08540	Tsga2	Mm.12743
s08264	Tslpr	Mm.35771
s09929	Tsn	Mm.14644
s11737	Tsn	Mm.14644
s08547	Tsnax	Mm.5248
s16383	Tsnax	Mm.5248
s24557	Tsnax	Mm.5248
s09157	Tspyl	Mm.20445
s22155	Tspyl	Rn.99721
s13131	Tsrc1	Mm.242781
s12653	Tssc4	Mm.139675
s21948	Tst	Mm.15312
s18506	Tsta3	Mm.22596
s14741	Ttbk1	Mm.355685
s08551	Ttbk2	Mm.275698
s21176	TTC1	Hs.7733
s03338	Ttc1	Mm.271974
s09791	Ttc1	Mm.271974
s13910	Ttc1	Mm.271974
s19470	Ttc11	Mm.25849
s19004	Ttc12	Rn.28526
s13569	Ttc13	Mm.38436
s24105	Ttc14	Mm.275710
s24152	Ttc14	Mm.275710
s21836	Ttc15	Mm.341316
s06511	Ttc3	Mm.213408
s11858	Ttc3	Mm.213408
s16150	Ttc3	Mm.213408
s23616	Ttc3	Mm.213408
s05009	Ttc4	Mm.25806
s22853	Ttc5	Mm.331374
s22463	Ttf1	Mm.252195
s15784	Ttf2	Mm.270961
s16335	Ttgn1	Rn.11349
s10459	Ttk	Mm.1904
s20983	Ttk	Mm.1904
s15673	Ttll4	Mm.260714
s06188	Ttpa	Mm.24375
s12154	Ttr	Mm.2108
s14324	Ttrap	Mm.19992
s09440	Ttyh2	Mm.271934
s16139	Tuba1	Mm.301259
s22007	Tuba1	Mm.301259
s06942	Tuba2	Mm.209290
s07831	Tuba2	Mm.209290
s23279	Tuba2	Mm.209290
s04196	Tuba4	Mm.1155
s19307	Tuba4	Mm.1155
s08454	Tuba6	Mm.88212
s22279	TUBB1	Hs.303023
s00257	Tubb2	Mm.246377
s11954	Tubb2	Mm.246377
s06241	Tubb3	Mm.40068
s00999	Tubb5	Mm.273538
s03574	Tubb5	Mm.273538
s05673	Tubb5	Mm.273538
s09302	Tubb5	Mm.273538
s10423	Tubb5	Mm.273538
s10665	Tubb5	Mm.273538
s17384	Tubb5	Mm.273538
s23083	Tubb5	Mm.273538
s23417	Tubb5	Mm.273538
s13200	Tube1	Mm.297956
s23442	Tube1	Mm.297956
s22075	Tubgcp2	Mm.40888
s17008	Tubgcp5	Mm.284306
s23988	TUFM	Hs.12084
s15461	Tuft1	Mm.10214
s04384	Tulp1	Mm.42102
s09270	Tulp2	Mm.280778
s14592	Tulp3	Mm.291783
s17658	Tulp3	Mm.291783
s06573	Tulp4	Mm.28251
s16782	Tulp4	Mm.28251
s08653	Tusc2	Mm.21739
s19240	Tusc3	Mm.272722
s21425	Tusc4	Mm.11337
s00328	Twist1	Mm.3280
s04668	Twist1	Mm.3280
s02388	Twist2	Mm.9474
s06525	Twistnb	Mm.196472
s08397	Twistnb	Mm.196472
s11050	Twistnb	Mm.196472
s04431	Twsg1	Mm.10153
s05303	Twsg1	Mm.10153
s14072	Txln	Mm.268863
s21625	Txn1	Mm.260618
s09644	Txn2	Mm.291917
s03364	Txndc1	Mm.204670
s01328	Txndc2	Mm.255732
s07690	Txndc4	Mm.253136
s08863	Txndc4	Mm.253136
s08240	Txndc5	Mm.28622
s16839	Txndc7	Mm.222825
s16992	Txndc7	Mm.222825
s13585	TXNDC9	Hs.153884
s22738	TXNDC9	Hs.153884
s01065	Txndc9	Mm.341613
s03630	Txndc9	Mm.341613
s23011	Txnip	Mm.271877
s16231	Txnl1	Mm.19169
s08052	Txnl2	Mm.267692
s13965	Txnl5	Mm.27670
s15630	Txnl5	Mm.27670
s12307	Txnrd1	Mm.210155
s02299	Txnrd2	Mm.293632
s02418	Tyk2	Mm.20249
s01108	Tyki	Mm.271839
s01997	Tyro3	Mm.2901
s21348	Tyro3	Mm.2901
s00142	Tyrobp	Mm.46301
s12920	U2af1-rs2	Mm.6276
s17151	U2af1-rs2	Mm.6276
s17165	U2af1-rs2	Mm.6276
s20413	U2af1-rs2	Mm.6276
s04033	U2af1l4	Mm.34790
s16698	U2af2	Mm.3358
s20392	U2af2	Mm.3358
s24070	U91561	Rn.6299
s07775	Uaca	Mm.68819
s03885	Uba52	Mm.297372
s05410	Uba52	Mm.297372
s02759	Ubadc1	Mm.247824
s09855	Ubadc1	Rn.6512
s08085	Ubap1	Mm.289795
s09983	Ubap2	Mm.41864
s04453	Ubb	Mm.282093
s11034	Ubb	Mm.282093
s14967	Ubc	Mm.331
s22829	Ubc	Mm.331
s24985	Ubc	Mm.331
s05345	Ubce7ip1	Mm.258977
s13454	Ubce7ip1	Mm.258977
s15808	Ubce7ip1	Mm.347378
s10640	Ubd	Mm.140210
s20013	Ube1c	Mm.277626
s23130	Ube1dc1	Mm.224935
s09578	Ube1l	Mm.277125
s06837	Ube1x	Mm.1104
s10063	Ube1x	Mm.1104
s11080	Ube1x	Mm.1104
s19372	Ube1x	Mm.1104
s04736	Ube2a	Mm.172835
s04854	Ube2a	Mm.172835
s12277	Ube2a	Mm.172835
s00229	Ube2b	Mm.280233
s11051	Ube2b	Mm.280233
s06823	Ube2c	Mm.89830
s03853	Ube2d2	Mm.180052
s08175	Ube2d2	Mm.180052
s20877	Ube2d2	Mm.180052
s02477	Ube2d3	Mm.49884
s06654	Ube2d3	Mm.49884
s15109	Ube2d3	Mm.49884
s18706	Ube2d3	Mm.49884
s13182	Ube2e1	Mm.4429
s24707	Ube2e2	Mm.23551
s03504	Ube2e3	Mm.1485
s14825	Ube2g1	Mm.18485
s17785	Ube2g1	Mm.18485
s14335	Ube2g2	Mm.307906
s05653	Ube2h	Mm.332967
s05830	Ube2i	Mm.240044
s19147	Ube2i	Mm.240044
s22298	Ube2i	Mm.240044
s24898	Ube2i	Mm.240044
s17497	Ube2j1	Mm.259095
s18762	Ube2j2	Mm.266575
s16783	Ube2l3	Mm.28065
s23454	Ube2l6	Mm.38261
s00856	Ube2m	Mm.196580
s12143	Ube2m	Mm.196580
s10808	Ube2n	Mm.328239
s10951	Ube2n	Mm.328239
s17774	Ube2n	Mm.328239
s19699	Ube2n	Mm.328239
s06122	Ube2r2	Mm.207678
s09186	Ube2r2	Mm.207678
s09437	Ube2v1	Mm.278783
s05686	Ube2v2	Mm.235407
s05922	Ube2z	Rn.16992
s15723	Ube2z	Rn.16992
s08819	Ube3a	Mm.9002
s21215	Ube3a	Mm.9002
s21641	Ube3b	Mm.28792
s22438	Ube3b	Mm.28792
s04610	Ube3c	Mm.137746
s08318	Ube4a	Mm.215069
s01455	Ube4b	Mm.288924
s05807	Ube4b	Mm.288924
s22355	Ube4b	Mm.288924
s24474	Ube4b	Mm.288924
s23036	Ubl3	Mm.21846
s22842	Ubl4a_predicted	Rn.1138
s11112	Ubl5	Mm.287987
s20236	Ubl5	Mm.287987
s08027	Uble1a	Mm.258530
s15108	Uble1b	Mm.27560
s13791	Ubn1	Mm.66356
s03394	Ubqln1	Mm.182053
s07640	Ubqln1	Mm.182053
s11181	Ubqln2	Mm.92529
s20222	Ubqln2	Mm.92529
s22473	Ubr1	Mm.275195
s24372	Ubr1	Mm.275195
s15832	Ubtf	Mm.2845
s08865	Ubxd1	Mm.28000
s12009	Ubxd2	Mm.293321
s14826	Ubxd2	Mm.293321
s14303	Ubxd4	Mm.259170
s07180	Uchl1	Mm.29807
s14247	Uchl1	Mm.29807
s23270	Uchl3	Mm.275970
s09536	Uchl5	Mm.261004
s10026	Uchl5	Mm.261004
s12982	Ucp1	Mm.4177
s20838	Ucp1	Mm.4177
s03110	Ucp2	Mm.171378
s13296	Ucp2	Mm.171378
s16931	Ucp3	Mm.6254
s16513	Ufd1l	Mm.237594
s24927	Ufd1l	Mm.237594
s02846	Ugalt2	Mm.4593
s03755	Ugalt2	Mm.4593
s00077	Ugcg	Mm.198803
s01027	Ugcg	Mm.198803
s22588	Ugcg	Mm.198803
s11507	Uggt	Rn.32571
s21640	UGP2	Hs.417361
s23122	UGP2	Hs.417361
s21613	Ugp2	Mm.28877
s15855	Ugt1a6	Mm.300095
s22326	Ugt8	Mm.306021
s03842	Uhrf1	Mm.42196
s01079	Uhrf2	Mm.258643
s01829	Ulk1	Mm.271898
s16778	Ulk1	Mm.271898
s14165	Ulk2	Mm.162025
s15582	Ulk2	Mm.162025
s02523	Umod	Mm.10826
s23089	Umpk	Mm.2559
s04831	Umps	Mm.13145
s12335	Umps	Mm.13145
s00366	Unc119	Mm.284811
s13261	Unc119	Mm.284811
s04116	Unc13c	Mm.41035
s02099	Unc50	Mm.27404
s10966	Unc5c	Mm.24430
s19827	Unc5c	Mm.24430
s19899	Unc84a	Mm.210845
s23178	Unc84a	Mm.210845
s23386	UNC93B1	Hs.135187
s05502	Unr	Rn.3562
s22994	Unr	Rn.3562
s22516	Uox	Mm.10865
s02141	Upf2	Mm.239987
s03500	Upf2	Mm.239987
s20362	Upf2	Mm.239987
s22238	Upf3a	Mm.44858
s05834	Upf3b	Mm.271160
s06226	Upf3b	Mm.271160
s05068	Upk1a	Mm.25471
s03184	Upp1	Mm.4610
s02106	Uqcr	Mm.43162
s23799	Uqcr	Mm.43162
s19341	Uqcrb	Mm.24805
s19648	Uqcrb	Mm.24805
s05663	Uqcrc1	Mm.335460
s15023	Uqcrc1	Mm.335460
s14557	Uqcrc2	Mm.334206
s14753	Uqcrc2	Mm.334206
s16024	Uqcrc2	Rn.2334
s01135	Uqcrfs1	Mm.181933
s16807	Uqcrfs1	Mm.181933
s01592	Ureb1	Mm.27372
s15367	Ureb1	Mm.27372
s15553	Ureb1	Mm.27372
s01584	Urkl1	Mm.232400
s14355	Urod	Mm.46484
s15637	Urod	Mm.46484
s15701	Urod	Mm.46484
s22701	Urod	Mm.46484
s21627	Uros	Mm.3160
s13571	URP2	Hs.180535
s18171	URP2	Hs.180535
s01028	Usf1	Mm.8
s07468	Usf1	Mm.8
s15273	Usf1	Mm.8
s16741	Usf1	Mm.8
s08319	Usmg4	Mm.348047
s18321	Usmg5	Mm.29722
s03723	USP1	Hs.35086
s03579	Usp1	Mm.280656
s15599	Usp1	Mm.280656
s18351	Usp10	Mm.256910
s11299	Usp11	Mm.34489
s01096	Usp12	Mm.167971
s03601	Usp12	Mm.167971
s05605	Usp12	Mm.167971
s17900	Usp12	Mm.167971
s18404	Usp12	Mm.167971
s11991	Usp14	Mm.182319
s12979	Usp14	Mm.182319
s03602	Usp15	Mm.244209
s06558	Usp15	Mm.244209
s08187	Usp16	Mm.152941
s17877	Usp16	Mm.152941
s01121	Usp18	Mm.326911
s14793	Usp18	Mm.326911
s24342	Usp18	Mm.326911
s04636	Usp19	Mm.275847
s22649	Usp19	Mm.275847
s01102	Usp2	Mm.272770
s17517	Usp2	Mm.272770
s00174	Usp21	Mm.27510
s03226	Usp21	Mm.27510
s14338	Usp22	Mm.30602
s09698	Usp24	Mm.234544
s16964	Usp24	Mm.234544
s11282	Usp25	Mm.40986
s18129	Usp25	Mm.40986
s14264	Usp27x	Mm.117112
s17176	Usp28	Mm.21630
s14211	Usp3	Mm.38976
s16558	Usp3	Mm.38976
s09377	Usp30	Mm.240421
s05963	Usp31	Mm.218478
s06022	Usp31	Mm.347995
s22949	Usp32	Mm.178524
s16895	Usp32_predicted	Rn.16359
s17091	Usp32_predicted	Rn.16359
s19235	Usp33	Mm.258320
s13483	USP34	Hs.507665
s18067	Usp35	Mm.297541
s05130	Usp38	Mm.13437
s15103	Usp38	Mm.13437
s09438	Usp39	Mm.281900
s17371	Usp4	Mm.3974
s04572	Usp40	Mm.80484
s17306	Usp40	Mm.80484
s20316	USP47	Hs.441028
s00644	Usp47	Mm.16974
s13121	Usp47	Mm.16974
s20380	Usp49	Mm.305921
s10338	Usp5	Mm.3571
s18503	Usp52	Mm.244183
s02800	Usp7	Mm.295330
s07974	Usp7	Mm.295330
s15990	Usp7	Rn.72721
s04315	Usp8	Mm.315279
s02073	Usp9x	Mm.242646
s05702	Usp9x	Mm.242646
s11060	Usp9x	Mm.242646
s14810	Usp9x	Mm.242646
s20117	Usp9x	Mm.242646
s20367	Usp9x	Mm.242646
s22930	Usp9x	Mm.242646
s04237	Utf1	Mm.10205
s06560	Utf1	Mm.10205
s01241	Utrn	Mm.331784
s09406	Utx	Mm.257498
s11413	Utx	Mm.257498
s21897	Utx	Mm.257498
s23855	Utx	Mm.257498
s23834	Uvrag1	Mm.19135
s22241	Uxs1	Mm.201248
s09457	Vamp1	Mm.32321
s11114	Vamp2	Mm.28643
s23547	Vamp2	Rn.12939
s02545	Vamp3	Mm.273930
s08770	Vamp3	Mm.273930
s06028	Vamp4	Mm.10699
s09533	Vamp4	Mm.10699
s09960	Vamp4	Mm.10699
s01565	Vamp5	Mm.247555
s10246	Vamp8	Mm.1838
s10722	Vamp8	Mm.1838
s18190	Vamp8	Mm.1838
s01070	Vapa	Mm.266767
s06685	Vapa	Mm.266767
s12968	Vapa	Mm.266767
s02820	Vapb	Mm.260456
s24749	Vapb	Mm.260456
s07203	Vars2	Mm.28420
s12602	Vars2	Mm.28420
s21365	Vars2	Mm.28420
s23686	Vars2l	Mm.32002
s05295	Vasp	Mm.9684
s05726	Vasp	Mm.9684
s10797	Vasp	Mm.9684
s24025	Vasp	Mm.9684
s07427	Vav1	Mm.248172
s20965	Vav1	Mm.248172
s16585	Vav2	Mm.179011
s19216	Vav2	Mm.179011
s21841	Vav2	Mm.179011
s05913	Vbp1	Mm.8294
s12647	Vcam1	Mm.76649
s04048	Vcl	Mm.279361
s08029	Vcp	Mm.262053
s14234	Vcp	Mm.262053
s14430	Vcp	Mm.262053
s24916	Vcp	Mm.262053
s05715	Vdac1	Mm.3555
s23893	Vdac1	Mm.3555
s13759	Vdac2	Mm.262327
s08493	Vdac3	Mm.227704
s10987	Vdac3	Mm.227704
s12123	Vdp	Mm.15868
s09833	Vdr	Mm.245084
s10854	Vdrip	Mm.282888
s19058	Vegfa	Mm.282184
[truncated: 67,668 more chars]
