# Supplementary material for: Spi-1, Fli-1 and Fli-3 (miR-17-92) Oncogenes Contribute to a Single Oncogenic Network Controlling Cell Proliferation in Friend Erythroleukemia
Source: PLoS One. 2012 Oct 8;7(10):e46799. doi: 10.1371/journal.pone.0046799 (PMC3466182; doi:10.1371/journal.pone.0046799)
Supplement: Data S1 — Microarray data. Microarray data from 745#44 cells untreated (−H−D) or treated for two days in the presence of Dox alone (−H−D), HMBA alone (+H−D) or both Dox and HMBA (+H+D) have been previously obtained (Juban et al, 2009, Mol Cell Biol 29: 2852–64). These microarray data are included in the following three files: Manip745.gct (normalized expression data); Manip745.chip (microarray probe description); Manip745.cls (class description). These three files are provided as a single compressed file «microarray data.zip». (ZIP) [file pone.0046799.s001.zip › MANIP745.gct]

#1.2																			
20264	18																		
NAME	Description	ratio_oFMG5	ratio_iFMG5	ratio_oFMG23	ratio_iFMG23	ratio_oFMG24	ratio_iFMG24	ratio_oFMG25	ratio_iFMG25	ratio_oFMG26	ratio_iFMG26	ratio_oFMG27	ratio_iFMG27	ratio_oFMG28	ratio_iFMG28	ratio_iFMG29	ratio_oFMG29	ratio_iFMG30	ratio_oFMG30
s14959	0610005A07Rik	0.195584507201511	0.153084062759118	0.941214857862136	1.02678277570496	1.1492606217822	0.984549740794463	0.66102786794951	0.56061451378861	0.609734041865857	0.552660726627216	1.04627855695908	0.985096525310216	1.05014096490142	1.24989075187977	0.802079975345681	1.0419449092338	1.02263690771657	1.16713706768697
s01643	0610006H10Rik	0.102024744303403	0.101004186690848	0.136303168075045	0.118662500965062	0.153088519435023	0.144289877721582	0.154311982684729	0.106272115047169	0.0857579363551878	0.10990302491871	0.104082397166916	0.118420273828665	0.177822896149009	0.16160413295851	0.139940940711463	0.151033867742783	0.130441604741878	0.128995889544539
s24738	0610006I08Rik	0.165173826495379	0.167945960400639	0.269835861127668	0.451946216126511	0.339434002987532	0.388685447805825	0.331700478862438	0.35246257909145	0.223331553113319	0.276051242539653	0.32059214882357	0.407815354542639	0.60314550910196	0.52161598971299	0.32406093010495	0.380576398352656	0.41388417706341	0.37927389997702
s07005	0610006K04Rik	2.78909292142965	3.12101220703923	2.89453981244185	3.81907433221278	1.76756099448741	4.80931692415319	1.49451253763612	3.7489562770355	2.41342333710185	4.55360767939337	3.7945768149564	1.91864659649836	4.57209379414403	3.90962436315108	3.890293493904	3.48427139030901	2.5444767344124	2.71993844089974
s24604	0610007H07Rik	0.356279159301026	0.339805709886485	0.267162606540727	0.301751531851503	0.295042767800666	0.247550024981118	0.188857240409738	0.209931127070747	0.215514822152799	0.18705792573698	0.216666047537821	0.226704353320381	0.233642397635513	0.190064368579012	0.245064429351948	0.23550686174004	0.366520043299145	0.282345393719994
s04218	0610007L01Rik	1.07288913084146	1.2448000298222	0.747080701488773	1.00210869445731	1.10542642084978	1.46053000796459	0.883143021113729	1.06837416882962	0.915105511133995	1.15363512785043	1.01411059802831	1.1263701448078	0.563211227810955	0.737663624155489	0.837378046140079	0.839877602090509	0.401760044881127	0.457904611690961
s09045	0610007P06Rik	2.10281364267855	2.09955851957976	1.34467917185117	1.34657538673274	1.07848117924038	1.28399358981935	1.70231497510876	1.7690158814857	1.70446266659368	2.36696602821763	0.983646607523598	0.883405059365567	1.08526547921908	1.05226786251308	1.42743989547408	1.30943005662021	0.844964128108287	0.708179015467487
s23670	0610007P06Rik	4.00739855543577	4.40169139306626	2.9532060107624	2.58724019929381	1.96403004549999	1.79291115573662	2.79105005869854	3.2319256287792	2.503022049498	3.05028490361728	1.99311920797923	2.09313012013232	2.04932386677552	2.62020011450686	2.67955048889774	3.37863148251259	1.5860343313467	2.52139474219567
s07386	0610007P14Rik	0.860807170101936	0.657899444636557	0.947379263980382	0.91732445102666	0.816528982544034	0.631015347565792	1.02632169015541	0.763633870973877	1.04588265901187	0.889878946847697	0.784542223930553	0.758942241424047	0.878317832363851	0.915269810307952	0.909400057238699	0.594301941850724	0.862284588352131	0.535139898026262
s24331	0610007P22Rik	2.64002025792718	2.73539276656766	1.26566535227511	1.88549326870085	1.57306141813196	1.54037327697331	2.29610083429065	2.77446768574072	2.44927709482397	3.48387533430645	0.879010314816238	0.888452160342887	2.22822512450099	1.49592515990314	1.86842544809575	2.13534769421527	2.07660669700454	1.22597622369552
s16847	0610008C08Rik	2.05201745081758	2.38712977520558	2.27334398777838	3.2583983750771	2.21391218708288	2.74270603217082	2.00836710438463	2.24554090089791	2.04088656807838	2.63309577818265	1.72275793203098	1.71123986856584	2.19176025775055	1.2254834492176	1.5681787331802	1.57341364483694	1.89356113443021	0.81135264134359
s01162	0610008N23Rik	1.93498582801639	1.2517851788754	1.13045612528844	0.344607976372328	1.95373121246547	0.694605144018601	1.43924280498582	1.13561672351807	1.30003007584475	1.58378774254172	1.17929773605572	0.942195273570832	0.472715802918588	1.07822853822461	0.686683403238337	0.937726429391289	0.88175392638943	0.743618722830624
s21654	0610008N23Rik	2.44500768537917	1.95979941173288	2.01578252439771	1.95117070135512	1.82563834643656	1.5557130705512	1.93249408722438	1.8773192364161	3.12683046659351	2.22818960156101	1.22399952656018	1.34062616842869	1.17806570030401	1.7273470845785	1.89117386041115	2.13385034788808	1.24692699428657	1.48025938435601
s15188	0610009B10Rik	0.225785540069319	0.229543900180861	0.430364206892301	0.568678040178432	0.489952909408987	0.459363457636129	0.449916443355471	0.45436417718442	0.335250642003577	0.345867893165333	0.469438802160231	0.682699689104426	0.461668114505218	0.643241324793787	0.443960122074252	0.619126450093678	0.506165471053809	0.675731493121183
s04848	0610009B22Rik	0.676876249020404	0.812071690103415	0.470137283223367	0.728477844103787	0.673183163489028	0.70185650213447	0.474708240841849	0.402246842097485	0.579054482076374	0.518472724601375	0.525958910013366	0.690534308393107	0.71846610423895	0.588433790464998	0.432512879645958	0.40055437334274	0.705110857054631	0.408310054782687
s20892	0610009C03Rik	2.61724866233979	2.31611517986925	1.96506903934377	1.74809670842256	1.38472260800266	1.37217834128542	3.01144727466841	3.707223257031	2.1224418090856	2.14257395121249	1.93970062117201	1.51049247831028	2.24654350443747	2.66580083671403	2.52875628416061	2.55475687014843	2.48320953105411	2.75707975253408
s17150	0610009D07Rik	0.402787551109163	0.403763107392954	0.407161766431436	0.309989015621076	0.403080529027178	0.37617920377157	0.492931471918023	0.334661848949103	0.453343969795576	0.367847578653135	0.442628115998339	0.555020513723796	0.457467132700727	0.509609825936079	0.544496620583296	0.54778095004103	0.501032120239552	0.72638030943646
s03516	0610009E20Rik	1.63952056726983	1.84663917790976	2.87860532531213	2.02387613906456	1.64270907438004	1.46997946361995	2.19158555528262	2.12157399945807	2.12742754784738	1.96733003323285	1.11767520210843	0.962363612792757	1.70592473891063	1.63273652306278	1.11623052136138	0.826182267034202	1.38660128247848	1.16441392694812
s14772	0610009H04Rik	2.84562193435243	1.97638909410854	2.74873533107154	2.61403054653525	2.82880552970002	2.44467553690602	2.61559469083372	2.0067292779397	4.49510245854487	3.57024975306962	3.98493170756624	3.24306063974187	4.08686333403508	2.87018553730237	4.50914530229353	3.46426429480282	4.57760506792274	3.1083285402634
s17160	0610009H04Rik	3.96987339920468	3.56372496664483	3.46876234313507	3.05835949856643	3.25627377282226	3.55087604690655	2.86201652089963	2.40074471223942	5.17742948673667	4.97110990565632	5.26654564211415	4.16161642958626	5.04990063228825	5.67043337328759	5.10369105442393	5.0164820915933	4.68877808689899	5.00652991211684
s19613	0610009J22Rik	0.740230763783961	0.596247410241328	0.44227021766577	0.79456106198415	0.53303013368861	0.793367387624416	0.438347522766987	0.553756256936604	0.323177575141199	0.310527727548081	0.551665245602347	0.680111881076075	0.82482902164531	0.829508689906478	0.759207421313266	0.78923563381068	0.542284184327452	0.686930953634504
s02610	0610009K11Rik	1.26855317911597	1.82663198405832	1.12340801419632	1.29975526567914	1.17726573057788	1.74503019473742	1.19375187569525	1.7004834911991	1.39917265591203	1.84606327099893	0.111753118820272	0.0966924463195514	0.0539329216592244	0.0360801713398923	0.0720817576175206	0.053892077019651	0.0473928752548158	0.0446253718200774
s05604	0610009M14Rik	6.11059980826046	3.86750994109471	4.14612036620708	3.42569094046471	3.50269895800641	3.88367910292777	3.73329884798099	3.9927064315062	3.79827667905278	4.19592240945318	2.27966368234013	1.98655811663816	2.80559351308608	0.857834949575656	2.76136959863827	1.16037249178721	2.36850546377993	1.05207094928422
s07772	0610009O03Rik	0.983840943101878	0.85595627137032	1.2075098855037	0.787966936590341	1.26396542498634	1.08830957752563	1.28997490506765	0.808330393712316	1.01484190660484	0.899930191765723	0.802339650445916	0.730453833952621	0.640860830522401	0.628655696414276	0.845862459648105	0.808760812470896	0.5528841046141	0.622021779092442
s23171	0610010D24Rik	0.570545955344207	0.659254765532163	0.591347880633686	0.687952565839334	0.782681364449391	0.958838670519184	0.765139124181449	0.955855206772067	0.715882143694301	0.806073333070217	0.663606075617217	0.798086485925455	0.572354939182971	0.644576278114297	0.918657505280517	1.01883046165279	0.779268821249125	0.651127510688369
s23757	0610010D24Rik	0.22572279124349	0.473178359633328	0.633255233426892	0.608461970102267	0.598697022327486	0.674914661709817	0.603960038187197	0.663504428556495	0.641690264304828	0.696974123798326	0.691304393664042	0.896126309255553	0.864587569903044	1.28125443638051	0.643467416000307	1.04513912410039	1.00363591258907	1.56448410389623
s03095	0610010F05Rik	0.0173783629954872	0.0212901511130474	0.0186597439524237	0.0146210831265638	0.0217938516771504	0.0221902233667642	0.0719986167631064	0.0286934250721386	0.0226631153052016	0.035650249902763	0.0191155960994043	0.0184240111554733	0.0370830058510759	0.0342451621108167	0.0346692154609675	0.0506469780279903	0.0381587044351862	0.0358019505428299
s18137	0610010K06Rik	2.82389021161879	3.03912707601229	1.92339890138615	2.03364942702527	2.1180828173183	2.50924614648535	2.10302937252722	2.17775249679848	2.24886179149668	2.21122219213415	1.90213283501835	2.14221458253327	1.9809699559501	2.32499401106839	2.41964601140221	3.27963213090273	2.59253955364881	2.2493575420544
s09650	0610010K14Rik	4.91458296668535	4.04852952834137	3.26714616669362	3.0709265360697	2.32924113100027	2.62555060042483	3.45984402391086	3.32635927422674	2.67092598966407	2.76862565394363	2.96027252992445	2.25735606408806	4.35302709478641	2.43836821158311	3.91414445256536	3.05238089112447	3.97430887446116	1.75733227405181
s14362	0610011B16Rik	0.735385176054482	0.575072996377308	0.870213317041942	0.592221183032266	0.562045175614688	0.521815968866476	0.635405727690036	0.394192436419372	0.704082797751369	0.553549792427207	0.806239292207264	0.879460081082529	1.04789851202692	1.14717143026816	1.05822763610553	0.867349889452116	1.07762557842456	1.33994427149112
s12408	0610011D08Rik	1.61462932570651	2.54288990223556	1.76916548279226	2.73462119128564	1.76962294886799	1.97675078833237	1.22921135569148	2.10897939516911	1.7552359745448	4.88560761850069	1.82794162637507	1.58614317124831	1.31945852258504	0.471592277842366	1.14426325180267	0.565041994813796	0.81245566856268	0.74836448521039
s21521	0610011F06Rik	0.681553587859303	0.664206156363164	1.12457509327297	1.45870990330941	1.49067008935723	1.11063364037173	0.903182225834242	1.05058070990541	1.16809207555672	0.635075931470334	2.35936070780236	1.32091075798718	0.715141187149561	0.515913820644282	1.77286047513777	0.729621425344686	0.682372778347044	0.535738172512964
s13173	0610011L13Rik	2.03786008128592	1.08313269583039	0.532211282535439	1.7652616035163	1.0032637995287	1.94107114860744	0.906539004863891	2.09123762054839	0.804682186070365	0.889472557213174	0.599473132192056	1.49118887300228	1.81910018491666	0.711636295897044	0.443126650181798	0.805327776917544	0.52050646937295	1.06368870567217
s16881	0610011L14Rik	0.924662637186177	0.709628078348182	0.798530268765208	0.646598918710674	0.506562083659345	0.539114642797968	0.710816462665309	0.524636104582255	0.804259512620679	0.641640005478014	0.635820307217426	0.647968237025992	0.802099990136443	0.901360416379755	0.595818985396154	0.547579749805382	0.816688603026746	0.936452030621072
s07381	0610011N22Rik	1.2536433734234	1.20602682777743	1.68797671178218	1.71283122324351	1.26100325529023	1.50654837671578	1.45419123004688	1.7933660604174	1.37890015853659	1.63785654371705	0.888295138052289	0.890547210542814	0.972913871994774	1.06370935007167	0.83669284325453	0.789635086074762	0.95305210762482	0.877524311233439
s12158	0610012A05Rik	0.71643265401957	0.664068513232242	0.358083761141093	0.405643984719835	0.428725162912634	0.410991368400157	0.603402676105947	0.482713473176886	0.672471951555389	0.579455991194397	0.498380663523643	0.508307351033258	0.298094983043149	0.317370293403695	0.815813903744355	0.928985510496125	0.483282613955625	0.475491019969798
s07162	0610012A05Rik	4.44664428786846	4.37651343726283	3.89165279049	4.78043863324566	2.96972635453239	4.65821103273367	2.12460257780155	6.99954915388367	2.30900292389374	4.25400285046325	4.36414791481183	2.46553716518596	3.78572600869322	2.13309911140307	3.29392338706852	2.51224296944028	2.72803281806874	1.46871859147932
s24660	0610012D09Rik	1.11408321736567	1.00995359076823	0.926756992168098	1.0386747785938	0.952840076886734	0.859235794355701	0.957629831467208	1.44094173420448	1.61700820574784	1.62554782278235	0.673231226550931	0.812070001449564	1.03068179888988	1.00698207320524	0.859923365016134	1.13341641349155	0.84028171748297	0.871119170238063
s13962	0610012D17Rik	0.106516955218339	0.110850716467671	0.272643374103371	0.330566171717144	0.274149357949896	0.196041772354177	0.31540053228409	0.241113109735081	0.317596517877988	0.342218818394219	0.165929809882082	0.236356263156842	0.34628984835406	0.359041621084169	0.267660471415744	0.390785271772405	0.310854851445905	0.318131691081965
s06571	0610013E23Rik	1.155589499715	1.08356447483473	1.33109173402778	1.15500972583459	1.24006178205291	1.53674309215799	1.14104920047714	1.60227524418371	1.65962811204892	1.88280031564149	1.30974867271834	1.70320961587047	1.79369053015669	1.54116785465124	1.05553981630192	1.7165430026639	0.550572707185274	0.893113230794593
s23495	0610013E23Rik	1.2280395290527	1.39661560713879	0.989632647486199	1.11482093508409	1.30952808408653	1.23224318319462	1.03332995636902	1.26270357489919	0.914504389596066	0.968769264874611	1.31688192895454	1.67139763547987	0.900119842105109	1.25715888925491	0.864877073710636	1.30379947552043	0.901654108669276	1.16838034998607
s02929	0610016J10Rik	1.32353559957398	1.07907115449525	0.818302406620477	0.731109295609194	0.854181170031378	0.801706457577583	1.26597068684422	1.21152317323939	0.770873479129985	0.945976992029409	0.46410752675476	0.468802770226089	0.707249913359908	0.761123252187478	0.754866276088846	0.702807260205706	0.748676304921541	0.716131285305567
s18929	0610025L06Rik	0.538970792961883	0.514444019379042	0.394192982886503	0.561124184679136	0.351649482671056	0.446921390003868	0.617989829310717	0.638551550924902	0.467660018726364	0.410704027487089	0.133199724170748	0.150608176396553	0.24616848808068	0.197552361882191	0.153809124850578	0.164038004066984	0.347480036669866	0.214472562426141
s19125	0610025L06Rik	0.30033759878396	0.250104340418464	0.28657903963764	0.262620237568831	0.204656444195119	0.282140758480874	0.348615833340253	0.385999798636698	0.279829312540099	0.248855124354047	0.0939892129618424	0.112627419192173	0.169967992956218	0.116854726982017	0.0936174967897752	0.0870049323164375	0.239478326700035	0.106080177523122
s14177	0610025O11Rik	0.208640480162822	0.239820684255021	0.372935231175048	0.503343085146335	0.185206418177745	0.215325487102257	0.285957767646953	0.362378432782218	0.256601943048884	0.32226580051986	0.0676077760092916	0.0899079811509029	0.143281475065798	0.144389526180445	0.234651404383048	0.260445966589547	0.31478986552818	0.27310298729503
s15287	0610025P10Rik	0.69377896275285	0.618995574473611	0.34856509219609	0.466411737403777	0.566920757993738	0.443801054319018	0.507527534867503	0.422762993133756	0.37429326659381	0.367413871318167	0.360510204081453	0.51386382573217	0.614117661725495	0.591353209242204	0.458109694960619	0.511985905563857	0.944568284202588	0.798653708583099
s14352	0610027O18Rik	1.1362505557073	1.54639941833027	2.06947095427887	2.32163793822416	1.6191447870699	2.16165007433337	1.86192375971451	1.64533459494721	1.58472993337511	2.29967183160861	2.00764891232609	1.77152398682854	2.50541570683527	3.25061568809888	1.63179859111649	2.98099302566105	1.90675832678614	2.74150100023266
s15192	0610030G03Rik	1.43711050452467	1.62332177569374	1.06416952923717	1.22647429707371	1.00210105378946	1.15879229737998	0.848956771868696	1.39788531083484	1.57842093922992	1.89173892626107	1.21421592497137	1.44038052651881	1.15971636128146	0.693365519791638	0.886310432474828	0.799840367435042	1.18971086625424	0.895220513256668
s15819	0610030H11Rik	3.10616829852777	2.85552892815273	0.965597603091637	1.090295350406	1.00838181066167	1.47981620246112	0.580027014581637	0.57282048826449	1.16980900510833	1.13815812021302	1.25762342920358	0.903469623090127	0.522991353490926	0.528930472950298	0.995724821980328	0.932597844297037	1.20912466568565	0.827623777898169
s01600	0610031J06Rik	1.49570742752573	2.05488121569635	1.29085414662174	0.89815167176686	1.57819885701593	1.10145915720848	1.50650660690444	1.29958590343513	1.28398557987551	1.22449170434362	1.34897442807569	0.953822684851462	1.08623932571802	0.837083241520519	1.53061134693948	1.08116746246658	1.21266410947107	0.904566203524292
s21389	0610031J06Rik	0.814491755162232	0.81385743385939	0.583847704827822	0.832197581039911	0.584433183385332	0.728413214348338	0.684699089938921	0.690742549016174	0.53152777982201	0.657598083702203	0.916347684029778	0.895520274386997	0.823788561902962	0.798779935838288	1.39592651835127	1.55236197505076	1.41520200785115	1.28379157649878
s01214	0610033H09Rik	2.60726278703722	2.44468909310326	2.00347568397497	1.3047342620459	1.78995336455183	1.30851458039127	2.22063764694984	1.39879641146645	2.11793454005221	1.40710111002857	2.54206514063601	1.50939353498404	2.82131352957576	2.1118948418776	2.04338492638845	1.36012382528539	2.78643789782817	2.13169642729257
s18052	0610033I05Rik	2.95611419085973	2.92403990460785	3.02050965891869	2.7537145166318	2.30223802612088	3.23838384918617	2.42245018748047	3.08758531231061	2.60941426228347	3.55220292452537	2.12167841200286	2.03011013947001	2.02782337788362	2.06126072470445	2.16551925443606	2.42925678776471	1.75817173843961	1.73016304594938
s17551	0610037H22Rik	0.777143002898456	0.858444637157765	0.770511289330976	0.93386311414687	0.891170264205505	0.828732841289716	0.855974070665668	0.825086911240332	0.749147134090539	0.701504858088622	0.590546267531908	0.698182934972995	0.738439176707058	0.90536472360492	0.700963874866902	0.819310949133894	0.679189942209969	0.732749508335539
s23896	0610037L13Rik	1.73440160877207	4.07723468352858	1.63035597544319	2.36933960585511	1.57583774894971	2.27101463000818	0.977857400810115	1.22912019246291	1.07789526224455	1.52900274844032	1.54231665796856	1.60465705546736	1.86107474696217	1.31836879471663	1.1018004826526	1.18996158466732	1.46924704832827	0.849601960293191
s14121	0610037M15Rik	0.463975007410533	0.543812417657757	0.508735261861328	0.552165249524717	0.41568338810095	0.486642761106433	0.465452225249044	0.746670687231904	0.483159689736198	0.670120756802576	0.233926790317406	0.190510708739153	0.382384513303879	0.24823509492278	0.261123643892766	0.208700939479325	0.301336011657421	0.252244899005716
s17191	0610037M15Rik	0.243688656245285	0.436267830088961	0.328416837681032	0.381910899690196	0.340773250820962	0.2518959793987	0.407862846886413	0.239763507597259	0.458968803221618	0.479058252335308	0.226265259965372	0.317967011192413	0.397342770363754	0.551844995928727	0.359775537314828	0.972793166804271	0.430365400116901	0.597856852477571
s19798	0610037P05Rik	0.497225089381256	0.515666417869915	0.327856635723382	0.515647116864057	0.350204129305043	0.257707066050785	0.292599660368648	0.334518290370143	0.314233086668195	0.392370096639904	0.725016633869567	0.839674453244828	0.597980357264493	0.427287198583427	0.448932671909625	0.602965348443954	0.394806870181635	0.321428330944654
s25034	0610037P05Rik	0.485797173123218	0.613288158290323	0.260474310931619	0.374925017449463	0.327666934452391	0.278246992684105	0.292955004382128	0.286774768278431	0.346221206626092	0.483606653985082	0.460563185193335	0.558721793399696	0.466669148826686	0.519292034144367	0.374645752422035	0.538540966860517	0.466941590402292	0.411105335201876
s23752	0610038D11Rik	2.13498953757842	2.64677764583616	1.49913260315609	2.28530068784818	1.57577767428274	2.43198612850328	1.33357503322119	2.76583098756828	1.87506810865486	2.97360702167693	1.56661100712239	2.11461643467576	2.24428672005379	1.62284701034863	1.72601738993312	2.06500174389226	1.66878141967992	1.76464135435396
s05477	0610038F07Rik	1.41121519495583	1.01884105469978	1.14608178559855	1.07367250128158	1.27423732266434	1.16686689370788	0.857242926504835	0.852055316396039	0.939483676373833	0.942784535918239	1.28603240887334	0.934027543985641	1.05780228726041	1.10477532294806	1.04282928305709	0.86669723070228	1.713139934535	1.77501965520117
s17801	0610038F07Rik	3.80288154098361	4.13362639173565	2.60499391045104	2.69121564941574	2.33680767229788	3.36685829031346	1.2730393376172	1.59042572756816	2.02714740656814	2.35283149274742	2.3622636638473	1.92167318393546	2.8509011159688	1.56667399012458	1.50267081754531	0.986410457658871	2.75614540154578	1.17717270815309
s18520	0610039A15Rik	1.56067809700171	1.30814820644217	1.52149753866644	1.49975204634228	1.08284368780058	1.07119564467536	1.02170025323968	0.907943230257097	1.15387664408665	1.07075691926503	1.62524475693107	2.01405209466564	1.28326755798955	1.89427396506193	1.89194873845581	2.42645146005542	2.54723841765305	3.07212517402535
s12198	0610039C21Rik	0.718884548359105	0.792770398827087	0.902884280799084	0.773950391017119	1.77768782673004	1.56152427797838	0.811000663578309	1.21643311790721	0.307664522945892	1.07580082470106	0.936873390694918	1.31475228118937	0.702597330401804	0.346952724298323	1.03114770220753	0.398270354247623	1.80023968421022	0.484948012297952
s24811	0610039C21Rik	0.716303551401954	0.758727113921496	0.524906729984534	0.780922345613846	2.22223748160935	0.76902531759153	0.906284552774151	0.533944982536026	0.71882525396163	0.872976062505209	2.23096673140037	1.44414139246856	1.07781606830735	0.680464121231551	0.569284608558582	0.525052649148456	0.782307119718908	0.67388391709539
s24704	0610039D01Rik	1.61097934857066	1.70341268686564	1.42299638813036	1.84199736801621	1.16757805475996	1.2893098345748	1.18947833916613	1.39442757079147	1.29194620563376	1.30900444838796	0.225324329067493	1.38952423777221	1.53552712748487	0.943213975600755	1.5019096212455	1.66383572577497	1.75205127860514	1.03193564341198
s23659	0610039K22Rik	1.07166351945613	1.40625575454489	1.51026215727926	1.29743566276469	1.18780499119247	1.22161865634478	1.48811188415571	1.79613526254719	1.11555991454745	1.2871765962596	1.27815783466453	1.55261485924797	0.864465923315028	1.10846022288757	1.04932821276467	1.40362738466565	0.814997195509202	0.971213243847549
s00822	0610039N19Rik	0.777315936645157	0.980084469686605	1.42454184448394	1.30222884466233	1.37145092617657	1.49810630451323	0.832739983006536	0.952008262578394	1.21783864582294	0.983360969829644	0.872469739944216	0.771895258002868	0.587921319624685	0.819178070590991	0.807003032564216	1.13341955599348	0.782550629644388	1.18990632310986
s15195	0610039P13Rik	0.759845495186932	0.821221327211287	1.36262350659411	3.10454964051202	2.02936447893103	1.58199056982966	3.06496585121813	3.422790520207	3.56946288247516	2.06074357953239	0.985999622933688	0.946833725628121	0.914082952450146	2.26510825216872	2.42224702314375	5.2596033369024	0.771855131269259	1.66643841256607
s23479	0610039P13Rik	1.03357924134503	0.820764933825951	1.09109294257944	2.41263053285391	1.78129936993202	1.77618517901665	1.50334173967363	3.19245215821708	1.54955289166818	2.35661159441076	1.00041944198544	1.48932539981662	0.849717981357414	1.77546017510895	1.29907614819903	2.60496140905847	0.996609340129226	0.943348665154792
s22781	0610040B21Rik	4.22895438784074	3.72854563683126	4.72017058850907	6.14139331086929	4.22595381412629	4.78059437251782	4.06744263766533	3.9935257053781	5.44486394627256	5.58278114112121	3.40402114796588	2.94242980796164	3.40204918768317	3.88280700542372	3.79146393541854	4.35603335169252	3.68703727044625	4.33152486781348
s23207	0610040B21Rik	4.01141714779505	3.58379968299554	3.76457238620472	2.95607935768727	2.94975677379963	2.66455756248215	3.1421520610774	2.44017226660008	3.73243464768026	4.57867130463947	2.01002995262221	1.98245346319573	1.28430512639527	1.6380574998334	1.42992353389835	1.98020665736401	1.20693417912158	1.82635219190599
s16049	0610040D20Rik	1.84397487688883	1.9177398159902	1.84855375888134	2.89315977815532	2.88215315289572	2.66446337068837	2.58848866383995	2.75977758016061	2.25625167026035	2.8012407892054	1.97683574127039	1.79220168514602	2.3379336708903	2.3143482991708	2.13197423031392	2.08949745287923	2.8866015901591	1.91758961369066
s13501	0610041B22Rik	1.12573402116613	1.26088351463908	0.584881393790984	0.698054217859858	0.679549712307727	0.57350938498368	1.88061300534729	1.25781173441672	0.869679058396664	1.01145139971476	0.711671318835975	1.06697990102462	0.925783657095107	0.960313257617219	1.22095751456193	1.32798513706857	1.65476460026231	1.17301462433301
s22952	0610041B22Rik	1.27862215756828	1.32568958247799	0.5876874519649	0.71523587175376	0.770973939485803	0.654725012291498	1.77709400586742	1.60378861274916	0.814641942675918	0.991592318119133	0.858246515539853	1.12874218574684	0.884349776585865	0.935211126967018	1.19116973186734	1.27337381252388	1.51694102691409	1.40918888430644
s21911	0610041D19Rik	1.75971159483345	1.14154758576015	1.53504186226665	1.57984826192848	0.651847323821449	0.526586339082816	1.58911331202857	1.32580904459975	0.628391686806756	0.556176232756318	1.29672719693349	1.27060358956912	1.12845039406402	1.02538876813812	1.01696427530766	1.55126375205654	2.62338218390379	3.3334729033665
s13756	0610041E09Rik	5.0932834219881	4.09755410752452	4.79855490311666	4.79091095682816	4.0102272692386	4.46385449048723	3.5647700084823	2.9679422080763	3.020758814467	3.42047811651885	2.70655930475305	3.51612655999265	2.91850997676132	4.38235391560775	2.30954554997932	2.73844138402359	2.94779050923391	3.41218294696888
s04943	0610042C05Rik	0.238486912100774	0.315527356789742	0.247698665317698	0.271935611897977	0.297164565213922	0.350100736050745	0.32438072478572	0.30869371176637	0.284959145401821	0.302581355663063	0.281587656617415	0.321706948055573	0.250157567330856	0.321511445022232	0.333511404347826	0.387973763658395	0.252026265417436	0.328162660865263
s19575	0610042E07Rik	0.860884143465331	0.830357782275206	1.1681657569158	1.86769904169905	1.50875442265527	1.73497875865954	1.21310464013584	0.841593227452792	1.77653116803791	0.957264822918171	1.44356092768714	2.05855358058279	1.71239437312033	1.4780120176285	1.69099453826294	0.852936947010334	1.29093825604157	1.15032298931263
s03112	0610042I15Rik	1.29365686360342	2.46381511487202	1.92193027758518	2.63026653363408	1.29319066642975	1.51628085159788	1.3643473616224	1.39199111251477	1.59381259154119	1.39899906664905	2.16187034177819	2.05376199320276	1.45934298966188	2.54247925030415	2.31147538606608	1.52101881572973	1.42600891388615	1.72280689184361
s10141	0610042I15Rik	3.1047583827829	3.27529533263718	1.94384070908661	1.40730789479286	1.75604400735864	1.99053329069576	1.75426171889805	1.64687835980224	2.1234689303948	2.20780231493397	2.07014812448199	1.55209407035452	2.77377929618054	1.72761170941963	2.31744162714659	1.70142080427283	1.91690786975569	1.20570586412192
s18834	0610042I15Rik	2.83664183098206	4.08888928644994	1.15847426843821	1.31910279933137	1.57330458789343	1.76961804243816	1.54705876652964	2.09205531837108	1.54679177705452	1.96716640212627	1.52442587372801	1.64980326857194	2.19109494369973	2.47633929741993	2.44315602493521	2.56720944046229	2.08954814501852	2.07367097078829
s16310	0610043B10Rik	0.292147125607177	0.31223647808207	0.401308606019262	0.55383302917557	0.578234662728124	0.424790085651036	0.512691896466428	0.388033738104707	0.501621816428323	0.436334362681295	0.553091854327555	0.692723729582224	0.450321417598668	0.448674469765053	0.462231344744957	0.478677865108011	0.461568284067368	0.479544964201554
s10632	0710001B24Rik	1.62667157469053	1.87928777069183	1.5554683070526	1.45010061009641	1.3192015509253	1.23647579663009	1.62539233956194	2.44048012054985	1.26515750190778	0.749260862682294	0.897987333260604	2.53179746712015	1.57838155291247	0.974749895453673	2.11635698448805	1.84822448901478	1.60337068246799	1.20140951918806
s00355	0710001C05Rik	0.498113701309261	1.20706552980318	1.24893812102254	0.63010318184909	0.519086905558229	1.63148757469672	0.610048563719999	0.655044126054262	2.59138972136009	0.70344912819666	1.12842145369339	0.540564246971799	0.93221394535928	1.34895292237723	1.63268559615474	1.05530425307884	0.485423211279874	0.723320025947499
s12406	0710001P18Rik	0.313876081585411	0.307479258591734	0.167795508060623	0.281762007821247	1.39092439213722	0.534742778655353	0.703490574888906	0.841512729282607	0.44662626495662	0.322944912930176	0.39038648136286	0.431146776875354	2.3053279510796	1.73051086562108	0.410125684011843	0.670096139162165	2.04347840871577	3.04535412545988
s04126	0710007A14Rik	2.66743293675649	3.47323252717283	3.88763560794108	4.39146102610871	3.78412042129797	4.62331608648879	5.64987911536287	5.70159276981363	4.84460821784408	4.95325879487158	4.14927420230733	3.72599051057376	4.09207900728602	4.38177984373836	3.98250452232233	5.84344030140407	5.25109028150304	5.07728414051212
s13285	0710007A14Rik	1.31534385886786	1.2966049627941	2.81460213301786	2.22616264370485	2.31722317681752	3.42523506526106	2.52085301412627	2.98654818826169	2.57539014099117	2.58653730619715	3.21465964723874	3.49283380870188	2.77715942775932	2.21509872521334	2.53418351110214	2.62104114279507	2.31290017426682	3.6727660465281
s13306	0910001A06Rik	1.94953492477131	2.88474540791761	2.42484915007919	2.46946239584219	2.14476116214776	2.48321297351587	1.28693215589764	1.47168611245504	2.20477892069941	1.99257634261361	1.53106549616787	1.46035791652028	1.21066020347262	1.29899420974503	1.30861888876562	1.24636100370493	1.15879310059387	0.823833101631069
s23639	0910001A06Rik	0.816687470856725	1.35033746634242	0.719401463745955	1.00245605905562	0.803275622535202	0.501712225989224	0.964681764268902	1.11150774413928	1.12414801055239	2.38122178785143	1.06911051976873	1.28309856539274	0.636773410413759	0.616299702584571	1.37056523692738	0.408996385914419	0.950112991353256	0.581555183513778
s19551	0910001K20Rik	0.358669009271829	0.324695433524776	0.379015827251224	0.353899836412216	0.463868569038682	0.414652587463166	0.476567673768879	0.419019125443918	0.440682649119855	0.448735429404818	0.489576427217657	0.607533134619504	0.460242462652384	0.464784866453561	0.721184352429029	0.609761091133473	0.631512414313352	0.601751609257273
s19958	1010001D01Rik	0.585804020543549	1.22141291062149	0.74898098636597	0.714450517733962	0.826903568097615	1.01587225785629	1.01092992718203	1.3513177958144	1.20318292647498	0.556995277191274	0.811682829561222	0.852637846780434	0.846320489520521	0.7798940231328	0.708650900883558	0.511557388035417	0.488107897640308	0.337833429791065
s13914	1010001N08Rik	0.543088040983105	0.431701796018357	0.658929489869533	0.554093366274194	0.538784405740901	0.467392341495017	0.656718043809189	0.464650865417022	0.54090044893184	0.476898780940574	0.687712750900037	0.765466953180141	0.656535988144434	0.670401833583292	0.562736325613185	0.704192613740876	0.737357413361198	0.93400423720832
s14857	1100001A21Rik	1.47638706199557	0.9991554104536	0.815554955418463	1.29495233883218	0.761810986990231	1.07556819510419	0.770242161168355	0.86894152502816	1.96841170435213	0.603536111607145	1.09939132453033	1.13759813114393	2.50007954876407	0.799242385823739	0.988358267074134	0.305299048851832	0.998216046003816	0.63893319492691
s09553	1100001D10Rik	1.00249497138793	1.15443264340679	0.827021648698305	0.723648997641522	0.763217946102535	0.735612040962806	0.87029294122426	0.884223510782541	1.96482387986637	1.11368790901137	0.658231968057046	0.666617917430665	0.708886715809947	0.836168151927505	1.19542200097736	1.25482571536381	0.898829886069988	1.1237693831183
s10502	1100001H23Rik	1.29686292627931	2.25451639282433	0.545554412371482	1.06088700272896	0.557277959244117	0.579292944933189	1.6758383563169	2.03043803542026	0.685563401984738	0.440112728002438	0.903638096662652	1.4342236374796	0.578675311640164	1.49678914393136	1.02572571677576	1.46383911378276	1.9137906211978	3.59346591059151
s11647	1100001H23Rik	0.449321499540645	0.312959093133217	0.475935838417936	0.431769128667377	0.640654749816743	0.358899793951737	0.8129767505979	0.391038076813711	0.483877915399982	0.49633118203717	0.304295098368027	0.745060766281501	0.476956302031148	0.808318627667349	0.932011072736591	1.25759117604621	0.705723032139577	1.03871077694231
s21802	1100001H23Rik	0.857917603774212	0.896886294637456	0.632086102409678	1.66926499498587	0.778734797954049	0.810675810105231	0.814207265275358	0.758211897561851	0.708391595067601	0.950392265281624	0.452439878306282	1.09025227435352	0.630362230351278	1.96023551609693	0.653650793035692	1.80796656747942	0.822598302595323	1.63451996596418
s14322	1100001I19Rik	1.2784130141658	1.22545626742634	1.04390179728634	1.07567704756304	1.16894009697078	1.11858120910491	1.17113387252753	1.25791548868595	1.27664463998553	1.37862683233304	0.970523465347313	1.15510500018033	1.09305348780037	1.00925938335272	1.24697798926119	1.18596793147858	1.10069594843772	1.11931725016039
s15311	1100001I22Rik	1.83701066216831	2.09826224487297	1.50728162544812	2.07391964883736	1.697792326954	2.09692752617957	1.67465858351195	2.16810255458522	1.40023017286875	1.88741542658766	1.08095390223054	1.39105358959015	1.90684952379389	1.5552526883042	1.02565675414195	1.38286181524332	1.07986278125521	1.31215213481424
s06361	1110001A05Rik	1.1280843921576	1.44384112292893	0.992631401806873	1.07527375222478	1.08439547637027	1.10235125510444	1.04675586386941	1.00829654151197	0.876096079039817	0.938271923251355	0.817855005011331	0.844908489912375	0.879778347390937	0.981091772981368	0.939141207366214	1.04321607105456	0.745408409306725	0.674666765193941
s10036	1110001A05Rik	0.558831016028984	0.453507715323709	0.54282911204596	0.603618948483528	0.429686096141762	0.6141368173509	0.749820929103316	0.649635330084609	0.407509896171394	0.471980447458954	0.628549382179544	0.753608425611705	0.684249319540913	1.06842230504928	0.570376322940994	0.69051707749937	0.927505023043456	1.45739303392217
s16012	1110001A23Rik	0.895437721454282	0.695951174355615	1.07080961620364	0.835900425327566	0.877265841567844	0.87386419699214	1.17048707199366	0.972398787796373	1.03645752883282	0.858911266264052	0.948967115762249	1.07513215018509	1.09980137850119	1.60978274890414	1.00433321344836	0.99736121068918	1.33970931110953	1.89561370948381
s04878	1110001C20Rik	1.58026991912491	1.99473763043479	1.37880936235411	1.29954987176244	1.2789155477002	1.56558300482851	1.98206736969747	1.5329801328005	1.62235551580096	1.53999855796545	1.39813919623614	1.24101452408576	1.08846272311904	1.2706441031186	1.34164780462702	1.37234099270941	1.27202850458903	1.5433529177538
s05704	1110001C20Rik	1.37909706343009	2.22246546327444	1.33340126415393	2.21081759571299	1.35370464305058	1.9625861715348	1.76248991205914	2.22668425853107	1.86235486574181	2.1495072852419	1.41837498730462	1.48921288100174	1.19072973853288	1.97893880442976	1.18071518804306	1.26643497158227	1.06018570992736	1.59052935646038
s15424	1110001D15Rik	1.45009457931006	1.21284232016273	0.969259583683911	0.913355242741657	0.813798203101343	0.845718826585543	1.1221091368865	1.07295011352075	1.07009657196613	1.10548312282128	0.835246536331641	0.968191276135119	0.827538306213813	0.951462037173765	0.8782612154605	1.02590276579735	0.939562474934073	1.17845853736094
s09970	1110001J03Rik	1.44307771868813	2.0266303914751	0.560106858777591	0.572310507571876	0.442822367080831	0.495409349195387	0.887562734221855	0.764214745588439	0.711115101840949	1.23677580391903	0.79911054645844	0.769278023727117	0.829831311702072	1.02836114046457	0.923627478531696	1.11450493126921	0.799624177890058	0.666984897484767
s07741	1110001J12Rik	1.08486761260133	0.948917126264028	0.632571297004788	1.1031263163967	1.22376538729477	1.12245374933841	0.992508250348246	1.1839006346837	0.979719730495882	1.71190423650933	0.96902043831196	0.842485639318534	0.697304646408416	0.492557480769234	1.09776557238388	0.377810316067516	0.714743747754624	1.30285000650348
s23251	1110001J12Rik	0.468488974252	0.510072773432097	0.523179892657794	0.490456809208832	0.580711697415741	0.431295330003607	0.567179777474188	0.662208759723282	0.607959447321642	0.418563959899117	0.342345273620913	0.591399119242922	0.390208199788669	0.637992778856014	0.538172284422253	0.641451458778431	0.645132319880236	0.533317287904527
s08838	1110001M19Rik	0.918660689110333	0.877048177959816	0.780598177735833	0.771785048244903	1.17091228079129	0.919556420008967	0.986144523465829	0.906474285583813	0.907907358683194	0.881485045884612	0.854120188661482	0.889618688104403	0.681254613525439	0.543300771204547	0.847045281156939	0.666310715457949	0.683421717978433	0.578364136178818
s12797	1110001N06Rik	0.504006763793411	0.679108973118602	0.28108025156689	0.432124519679919	0.316090372646802	0.350958171468801	0.410221212362647	0.469494447179067	0.454393467664579	0.568956003282882	0.454074208860755	0.634252849062685	0.387335865629899	0.382525280092492	0.23195952593423	0.274410387638257	0.301473061669406	0.265255578977811
s15975	1110001N06Rik	0.715252232143894	0.983234879345762	1.68810190816878	2.85284230092487	1.08917517101706	0.514926348837636	1.33400770564172	2.02280184575388	0.831693579574361	0.498735568163111	1.40202687094899	2.07896288140563	1.01252182096085	2.54137452055399	1.70915353310695	3.91018807236809	0.698548407962769	1.29487245555814
s01780	1110001O19Rik	2.34616096999202	2.9158651481855	1.10293594023092	0.378353055187206	1.29980842114622	0.602980394606004	1.5130293778242	0.749899933177079	2.59700897530083	0.919893660054116	0.921676262420254	0.816579355851612	1.83479896663246	0.767327305751859	1.60077439934874	1.04812370406892	1.42424959898492	0.558626144308198
s13711	1110002H14Rik	2.04576439007719	1.79759124109215	1.7522176633334	1.8124773923356	1.64965689983519	1.42725092762884	1.74647501046732	1.60379861773437	1.84156586851945	1.6435894782937	1.86169404936327	1.44722175481132	1.84657901923092	1.02579539507338	1.816731228936	1.51118888954658	2.08335688739676	1.35593310046307
s20282	1110002M09Rik	1.56958700250938	1.51092704315497	1.35276665161455	1.18642425717845	1.19000612570083	1.0119506952074	1.44415840961191	1.39348357742818	1.43756182185655	1.15297401595373	1.56766684979023	1.06127313216967	1.84554894605166	1.06212900138583	1.69311973245806	1.58580458274665	1.57069710879287	1.54443269395976
s13224	1110002N22Rik	0.592791637159248	0.62263733829427	0.669498626070466	1.39831849423654	1.34913339387103	1.691313381721	1.04419778247316	1.45353922060735	1.42670494127145	1.27660039562059	0.591722229662427	0.64074667849456	1.20366089356147	1.77704596679644	0.813251791233084	1.88015030500848	0.744254528581434	1.18963170299379
s11230	1110003A17Rik	0.579089402317678	0.724336509534034	1.6457246781714	1.35660432744767	0.715281483471034	0.87015903200355	1.65196829677584	1.20310119893122	0.644741163318658	0.528580093959479	1.93022496317123	1.29881504366143	0.811546125467855	1.37336966231563	1.41568471424935	1.94947681910787	1.59622829194929	1.71880395274049
s11199	1110003E01Rik	0.568329693931645	0.519741440865538	0.480272130965541	0.463860530878558	0.353520063387265	0.416054664951156	0.596753074801225	0.552868392404974	0.433191247761175	0.360502207797926	0.797253261746749	0.622546281717548	1.10609783619909	0.572224827776435	0.469160675977089	0.363912370811648	1.02179090540827	0.542152641320663
s14314	1110003E08Rik	0.499408748735279	0.607866745207107	0.697442410419048	0.718564217480111	0.827992726762864	0.737021698940413	0.880198000772376	0.949061182089046	0.742804777807695	0.793521930297777	0.910179501311447	0.904233955874397	0.95698883613854	0.944648818791307	1.11422608789937	1.10843410010873	0.979894951374947	0.968169801203579
s14940	1110003E08Rik	0.730742995332879	0.747053774456192	3.19444654905683	3.07945276675401	2.58006783964091	2.15625828490755	1.70555348783933	2.03998847266127	1.89923707077161	1.41019629956694	2.39425198850734	1.99621899490486	1.93312509605423	3.57933605207577	1.88028714818088	3.0323998526222	2.33752047171464	4.29090809205167
s04436	1110003P22Rik	5.41787459296643	4.29259778777342	2.89652275735855	2.69665507411763	2.25761268619227	3.9109334857649	2.90317794090017	2.78015631282825	3.52804509170323	3.19988930883252	2.81256609518333	2.45847724154839	2.86644182588546	3.53682049625083	3.29663691452025	2.91832589348351	3.12895736363379	3.57032894462149
s13363	1110003P22Rik	2.10161587015279	1.96944209520624	1.19207086318463	1.15098258111849	1.44580200870969	1.17002876604746	1.47634305844958	1.13804452268513	1.82580032943954	1.41488912153734	1.30383924002375	0.968744419704879	1.26555832713121	0.754160241344099	1.33913926236302	0.869305393029856	1.75342655216898	1.05484059590431
s21062	1110004D19Rik	0.787963113360193	0.701036759325841	0.978904482824793	1.06403897742458	1.30740670397672	1.12517390561424	0.938329156724233	1.28559034563838	1.21618609500676	1.32115615771176	1.00886630422306	0.838376393489753	1.34391696240406	2.26758086480002	0.952972838275826	1.6981065669619	1.4030855726217	1.16748903477568
s22161	1110004D19Rik	0.679048252634702	0.839832194932232	1.20474766090876	1.25541121312125	1.04722104852061	1.19467069389533	1.24447133513703	1.40143030596753	0.918858108110469	1.56371869226473	1.21742846218407	0.911689206051109	1.57155743649845	1.65400202407543	1.10293976272223	2.08769795491759	1.39214067302968	1.12446752796198
s12367	1110004F10Rik	2.98233020016886	3.19159369204621	3.2996842999011	2.63864817265567	1.66051182875344	1.7512584356482	1.81062527673947	1.49637420338699	2.24699046107324	3.36420355463985	2.49196706300187	1.83878397724741	2.189326312651	3.30905896581343	2.75553986670526	5.18687283494654	1.46707334597305	2.24756836605954
s14849	1110004F10Rik	2.39777618511957	2.4505829814468	3.33690589209799	2.96230050595712	1.65400546347953	1.54564499720743	1.76036427627897	1.52216948103995	2.44673694179527	1.99679883832739	2.50229347123154	2.32945102635684	2.14565630325641	2.1403667168251	2.66146205939694	2.7947611681995	1.94209530462054	2.15617010505396
s11328	1110005F07Rik	0.513499223481378	0.95684158729484	0.552839268515368	1.06377054832442	1.89215726237683	1.50490769440204	0.929073732230049	1.0006392859567	1.56376313227151	0.91953219958623	1.32276520370064	1.21857495964501	0.642455752098158	0.670151413996491	0.910954562024685	0.718558240655832	0.877380166993452	0.576678843253135
s16348	1110005L13Rik	2.85469378493138	3.23959844696388	2.37440000481999	2.18073882993206	1.55125299955284	1.72731236306039	1.74196906033486	1.9037301579741	2.19295772415402	2.65920131380688	2.50542612658794	2.41564591475405	2.69647190081061	1.50709462357572	1.77078615648151	2.0334478615886	2.54555281698429	1.13242460408578
s10448	1110006G06Rik	0.727760674255467	0.830001586958573	0.732398123561523	0.673361434023918	0.514893870164998	0.449744330494807	0.681417073035131	0.593106052779262	0.641054980078985	0.405969430030147	0.420800988858936	0.417028243638714	0.73697419007203	1.32346679598971	0.903488410408121	1.2554181746185	1.12831273839197	1.08097413244389
s15077	1110006I15Rik	0.87491877953525	0.733265211528907	0.668877072915822	0.61055196690221	0.845046127917308	0.811263226770358	0.891235744099537	0.832029162145558	1.36866085433161	1.14870711341771	1.2907861472675	1.1917817000665	0.926412740979389	0.929795275288302	0.797098544882893	0.735330127257549	0.726018391423745	0.769391608588019
s02728	1110007A06Rik	0.884600522809808	1.09550950372574	0.674492824288108	0.80986592966343	0.763971645859156	1.16272345219411	1.01238006190294	1.12860214761553	0.700588882691719	0.785592466502514	1.08042804955301	1.12668716997176	0.839015867302717	1.00254291901736	1.97933938015547	2.61018850420722	0.783629166228443	1.40103985858713
s07335	1110007A06Rik	0.941096780792314	0.779220749561129	1.31585178878929	1.13528931651959	1.53291637927481	1.1433760690651	1.36918842396231	1.33900374901188	1.13383601456747	1.03531300355233	1.361308454965	1.550433877951	1.30586069224226	2.3982781652219	1.78979456185227	1.63090867658736	2.68915329819252	6.19908377142775
s25021	1110007A06Rik	1.2214823353455	1.04173548614177	1.70833984142666	1.06414813829501	1.24070746863683	1.00017330181016	2.01301371274521	1.45889696892457	1.35905891681396	1.02853080219743	2.15617608323516	2.20309239320914	1.68783982542594	1.8826280559017	2.02889611911317	2.11495651379647	2.20805024262946	3.26824468871151
s20317	1110007A13Rik	0.804364323849753	0.886113250123866	0.540635442870777	0.68766889717212	0.805837025999881	0.614358640434923	0.998292851039247	0.834959427092953	1.01671758816015	0.763206836713672	0.821835753149141	1.42841382269712	1.77161362775697	1.50133611529524	0.587021805596087	0.653205570823247	0.745844095917722	0.628049423660211
s13338	1110007C02Rik	0.138570686069786	0.101169827817286	0.254713971287654	0.390561866495047	0.467970988847489	0.224041050012375	0.40520812285642	0.255435863415154	0.377638039531145	0.365627376009171	0.24039870007579	0.401021363462944	0.272398374612683	0.443243383310157	0.303188933348871	0.64773876847785	0.40839864932836	0.516546452448872
s15141	1110007C05Rik	2.14674078657521	2.01668114608272	1.7655014426841	2.15181790987918	1.86959269208681	1.8178762588985	1.6992015649912	1.81868287351234	1.56699980469675	1.81892492768075	1.66686700498098	1.47704522497363	2.03840398058897	0.7823689391144	1.5721000118	1.12159591501131	1.6427739780945	0.700068986086389
s18581	1110007C24Rik	0.896279745803808	0.713651185946846	1.85073456928788	1.48842445558698	1.24365989150726	1.24075992931181	0.980812315940122	0.985994155405978	0.746381431325363	0.682651896429545	1.16365791019721	0.99306496144821	0.955541210442999	0.996657006258927	1.17996412718929	1.09110050548562	0.945805213891084	0.910489951315302
s24649	1110007C24Rik	0.785816845395403	0.808420045392907	0.688391887096487	0.786351364788294	1.06044294378626	1.13184546877653	0.629012241739757	0.660575331594594	0.880559868447856	0.838454848121895	0.732753063666955	0.797506399068851	0.886722138264123	1.05256621979216	0.899551010953406	1.10750253421888	0.669322770019181	0.806894521716052
s11626	1110007M04Rik	0.478264627993273	0.713286710719176	0.55542383722448	0.917632885683569	1.41541685073592	0.819258135850237	1.4167890823831	0.595667437251065	0.383217407093603	1.00611833621187	1.84973935976046	1.15092673645013	0.73069943656074	0.984708761660644	2.05825395746184	0.994892808057085	1.02806180567558	1.05711182636334
s08419	1110008B24Rik	1.19206507923475	1.19690944008631	1.09669244884308	1.04795662146997	1.47009256721635	2.05858925290713	1.45496555597702	1.1301278560927	0.687524962198948	0.727324964033183	1.36088862344969	1.64588895140615	1.5372129123726	2.70177212711741	0.795181997208095	0.78285770115942	0.691405986374813	1.57247055233578
s18887	1110008F13Rik	2.23036835938798	3.85158696419672	0.855729066222362	1.07582543269668	1.59507028926224	1.56595743650551	1.12431399241002	1.67743050776554	1.78728288838083	1.9824149878723	0.830956004664936	1.15429741892447	1.16015293622557	1.29451618231479	0.961861447956535	1.13021716094387	0.770796539625715	0.997966989249411
s24510	1110008F13Rik	2.89163608651195	4.18822224536491	0.857585845888502	1.56117038435524	1.31496736955476	1.39172387341472	1.2665192456658	2.0402925079509	2.0491136460656	2.28197027631523	0.814161552955532	1.12658721152161	1.19132496529843	0.9095028097812	0.904124904954943	1.41667811582947	0.767032705918932	0.588826293428772
s00543	1110008J03Rik	0.790438980336409	0.814288537959059	1.43851673023066	1.42568770899799	1.12729101383516	1.63292666422196	1.22826426961903	1.39456869328884	1.43016836828056	1.07143029918528	1.09092279104874	1.02852367298988	1.75711912124543	2.21905742156831	2.47230374099319	2.56264209090875	1.08263880156299	1.01616663477833
s04136	1110008L16Rik	2.32829199436287	2.12557770394304	1.45926510320053	1.47923062627583	1.19037984114435	1.58282087774053	2.18984688573034	1.58449707885411	1.50041022517897	1.58829841887282	1.27249412895781	1.0608281762932	1.07203127871384	1.32469478937946	1.35095161054951	0.912610400144448	1.22466740881379	1.14091554366459
s10260	1110008L16Rik	2.02477977229602	1.99213166236729	0.630681272737757	0.75924741679547	1.16346111980636	1.21417552738685	1.81372156963217	2.01289232401954	1.33391061948835	1.50323441368481	0.875885383935345	0.924522284760457	0.5740964342191	0.840356272969937	0.755026402499772	0.933382937636722	0.778511901616188	0.906760844832009
s16050	1110008L20Rik	1.09205612208038	1.27232743701612	0.69827101825184	1.11784177790449	0.70379052665966	1.18402209228678	0.693043589633049	1.04716080235332	1.50353140238669	1.17557207975442	1.25046354589204	1.33730542701567	1.295177654165	0.700889054705734	1.08115772020416	0.925960784433116	1.02362834336863	0.810823607918931
s08024	1110008P14Rik	0.899458111084983	0.762300643984003	0.645717038045753	0.662946796764631	0.666715882266273	0.743764605871995	0.998193905108956	1.08898418321313	0.568161114277401	0.553376391044151	1.22106161430032	0.970043937626297	1.94840960458557	1.13346905154805	1.55093153411976	1.28132193359876	2.15093212549216	1.3042749215013
s08098	1110011F09Rik	0.58944536385511	2.09848768969006	1.0065152282961	0.445321138390503	0.667204072552326	0.907865195662711	0.928910818351242	0.697898917903169	0.665381656913111	1.05001722880945	1.3679779726904	0.657740312505376	2.11797564558104	0.384179381957808	0.800906092833927	0.845855423991217	1.19502516583551	0.669026842253952
s03264	1110011K10Rik	0.857439033453387	0.769708454975832	0.630220679694499	0.653085145743874	0.494801575799677	0.480804398733126	0.740077879091942	0.798275699809711	1.12090110695533	0.948422635249671	0.437812484627472	0.450613674518094	0.78742258617422	0.410269553635786	0.608966174562829	0.266911246337046	0.829715130398589	0.280030330270315
s10894	1110012E06Rik	1.09419585828458	1.03916086158146	0.577440018627509	0.486898850593572	0.600739319863438	0.820966922045698	0.648251255350751	0.646351118121724	0.279612933645767	0.271399506021517	0.358435391600087	0.383116216924933	0.235399310541296	0.339311210232517	0.297618270512136	0.352365357742124	0.410110049049487	0.437881680910701
s02815	1110012J17Rik	0.0705009251666375	0.0921879502066976	0.0736439591868689	0.0326653067966418	0.0918464646195816	0.0620885908852517	0.24136543612378	0.105528457267914	0.061858000041855	0.0728163885540388	0.0562270824702114	0.0483659316721925	0.0736647378814682	0.12218160480734	0.0823615048317734	0.118780342266916	0.109084573617536	0.248430980383107
s11580	1110012L19Rik	1.48047999888236	1.33893970980284	1.6591910303265	0.684326632442674	1.257088308149	0.814986462232724	1.37682767332723	0.561569699633312	1.51341746584498	0.456867904430486	0.99015274260285	0.716165536646944	1.61321530706806	1.82020633404326	0.901992910926654	1.73704123250058	1.60549592134713	1.90755149020334
s04900	1110013G13Rik	1.01488692743103	0.867984388611635	1.0654567270279	0.899242420879001	0.999397143743812	0.834574068698788	0.820089345874622	0.695066539319059	0.524490664730747	0.513966060496973	0.974838408985801	0.865984435217741	1.05556835082106	1.03012470643809	1.03161882156298	0.87827034697225	1.01410497462069	1.05302230814489
s24669	1110013L07Rik	1.04851463610306	1.27688447112359	0.648971937305342	1.18936209266527	0.863306646025831	0.856573529649255	0.679663239529817	0.456388391047099	0.736289993548103	0.828697801566721	0.246369061165071	0.469689093910917	0.467499588424783	0.644725968880038	0.470810042866928	0.509353089064276	0.567493195872092	0.610007971140145
s19792	1110014C03Rik	0.49697183602429	0.510551358410222	0.520282468491919	0.717326085343115	0.448153230057204	0.607333140352162	0.420982159276837	0.49901635326178	0.519096260536777	0.495155991006577	0.432828679102907	0.435453628687536	0.36614728415275	0.449216554519605	0.334886703303056	0.403134455701704	0.396741439653502	0.35590448044141
s24036	1110014D18Rik	2.99100847846517	3.078776200148	1.49383830770111	1.77019954908917	1.09546925895082	1.33713117186624	1.04189435497793	1.45969808321336	1.7290828521577	2.10175717762732	1.64843157134295	1.74737832490878	1.34401477685012	1.36359857789867	1.251239532542	1.5220407658093	1.09951249556688	0.958877883683947
s02403	1110014E10Rik	1.93763119892173	2.14503769411174	2.05703593931884	1.09863792523898	2.07583244736395	1.77962219911029	1.75002799394263	1.98592480811553	2.82373558350091	1.99292994804608	2.15816923554309	2.05245700407234	1.86640748732971	1.97481430403217	1.33249027157497	1.9142987529166	2.53484406454679	2.38161960053512
s11079	1110014E10Rik	0.746222103860423	0.714208891553333	1.18037314246611	0.939160085485271	0.747680597323316	0.814920370961189	1.27786461835608	1.61049144825647	0.727393530746708	0.991922973877825	0.817654915947858	0.66689521368679	1.12787172764938	0.858339918532947	0.943715562866566	1.19622601652598	0.955296841668794	0.610010930924463
s00379	1110014F24Rik	0.994368844648934	1.99638227506326	1.72100346255941	0.902735345141228	1.2079133782618	1.2589535022108	1.76655295896279	1.5437263128982	1.94642532977492	0.635742305084017	1.64131710876443	2.01665878049714	2.53644697338805	1.76899258406007	2.33333426923121	1.77650407749792	2.08522346533011	1.78103269412647
s19941	1110014F24Rik	1.04261245534869	0.926975426765036	1.47649144774562	3.89303414952933	2.76789074957715	2.1992780308546	1.03236776496404	1.08405728856597	1.50364187631165	1.42273700279301	1.60206091029493	1.71539640224958	1.75343262909287	2.585309494743	1.28941886832505	2.53795589849431	1.07809700893911	1.79100951267524
s00678	1110014J05Rik	3.46377687635486	4.81655620208574	3.3609125392494	3.10744746273276	2.6256761760445	3.00289077439127	1.8492496464974	2.43109117359421	2.61951550247161	2.88553533954433	2.81073608939027	2.73679049750303	4.53804841264582	2.24556891789888	2.30015327333304	1.93873685560312	2.21976507574109	1.92008076927586
s03820	1110014J05Rik	6.53081934008876	6.5474039931752	6.12128270909287	5.97774767038892	3.7660965858779	4.80618772557294	3.71751097120707	3.33324416306775	1.35560043041226	4.52644366787903	6.240726556537	5.53320356077684	5.47910784341935	6.43342946801355	5.4004925733422	5.26511849343232	7.34169916767182	6.08766090477325
s11201	1110014J05Rik	1.22834174654279	2.10622271928455	1.13790964034673	0.998669350366514	1.09617945459763	1.19738325508961	0.924537664808745	1.22717330074866	1.123080234756	1.42184086011609	0.86802590282867	0.831494139314407	0.805794576279644	0.84468246081939	0.741693484167664	0.9198732563861	0.603584640923199	0.583269685715169
s19584	1110014K08Rik	0.878378105981247	1.04275194266819	0.887548584467689	1.2294721028051	0.912748944217976	0.953890784651388	0.783868740966034	1.15873125475318	0.774299169576981	0.876663446811095	1.08196062711724	1.14224885786829	1.26367634040668	1.36264050767571	1.22467165319495	1.66663247849588	1.44893713291273	1.61490578578573
s22365	1110014L17Rik	1.47633077862431	1.61068681393641	1.18193442872365	1.5090273982429	1.37459060115791	1.28446537463779	1.40302430363651	1.22056489299076	1.49801804241965	1.36402491823806	1.36757978242272	1.71076547789733	1.4554134012285	1.60715825889148	1.7812401051914	1.69797121301203	1.62914159554051	1.94388517272946
s04976	1110014N23Rik	0.582259428002772	0.718086726338414	0.579670109281386	0.604080616583032	0.679900718764372	0.772023142443586	0.609888323314223	0.600435840386358	0.575867177218369	0.558654024133743	0.559797519748313	0.446017740480921	0.536055395368211	0.345497697210965	0.432055334737749	0.417209235684525	0.580595783607229	0.346258885890016
s11527	1110014N23Rik	0.540267573469767	0.640754228778857	0.343312192582118	0.299879747995476	0.636312337730019	1.1044009239435	0.623334729157124	0.367001280021553	0.352360961430573	0.258229190724673	0.275806430657954	0.26494723930672	0.429891651930773	0.408331281756681	0.474008554173309	1.19965119873701	0.613236723473401	0.838164893135278
s23157	1110014N23Rik	1.63223298233615	1.01351398780408	0.687047142657546	1.49860793962161	1.17280649642367	3.59528465525076	1.01366433702842	1.13439100650948	0.710800696426499	0.836739820627397	0.42038701125803	0.639884311339127	0.672694328527503	1.22034917412161	1.12515206831478	1.42059370745055	0.595589819889918	1.16986008976197
s02941	1110015E18Rik	0.815480904530559	1.04772928663202	0.638791047948981	0.469099868004335	0.73042041812395	0.549516992928912	1.11459145641424	0.623586672619442	0.689948220914857	0.580602625099155	0.969473252207696	1.16477072432339	0.642190398342487	1.1306481168467	1.0378083149862	1.16108532835548	0.956294577272616	1.29307593597199
s02032	1110015E22Rik	2.10904225493012	1.58596067625693	1.20001047557868	0.477642792496403	0.99417725328768	0.494622577678854	1.21973014585393	0.378222212894029	1.01308484240895	0.290960053239232	1.45581799254833	1.06982142387538	0.587088539760611	1.20030745916636	1.31403071633237	1.73773488949772	1.25582374845524	0.942214866174462
s13535	1110015K06Rik	1.69584110473337	1.29804194192423	1.64038448088577	1.80090614933232	1.18671787839224	1.33284313802549	1.06838157426071	0.941646193348086	2.29707665304568	2.2480170848008	1.39556178739447	1.44638337464365	1.42489242070773	1.57496088614539	1.40429009983318	1.49194256755042	2.10639207708445	2.09373375961002
s24870	1110015M06Rik	0.943694630817698	0.870607286592868	0.444057990906812	0.522754688036999	0.414197284409664	0.502768441313676	0.524379793936977	0.481530805082502	0.654756780517935	0.618970689781669	0.403504313151185	0.613689157647409	0.448451539999049	0.434312084296507	0.496322237323225	0.775043397765307	0.578717429424697	0.614384191423806
s04554	1110017C15Rik	4.01158120079623	4.76307742415227	4.67456785561626	5.0797236048593	3.1726183879346	4.77903389551241	4.35840118283954	5.3607245238588	2.94747995118673	3.46366163472753	2.34880509048368	2.2080349376445	2.44170853985961	2.26241407401736	1.45119762510445	1.55779025694415	1.48148600725285	1.47877955226796
s12058	1110017M21Rik	1.99162357788689	1.85981613399879	0.723607867998879	0.504780820406134	0.589226818149928	0.406222484378687	0.750265955355931	0.589039791062708	0.511437906993657	0.418634176383808	1.444578896834	0.819809151540946	2.13861235023714	1.11846336341852	0.723675081065237	0.950246690091993	1.06843637604619	0.880669739668061
s20874	1110017O22Rik	2.37619626117782	1.73989711742519	2.0099867624418	1.7106682440547	1.66713392009132	1.55038229422332	1.38403075314933	1.37712641547369	2.24375009497021	2.15121392642015	1.99771530654921	1.6641955889951	2.7926930246777	1.88625797447181	2.06807427348891	1.68303129149708	2.18754242998334	1.47259733934777
s06205	1110018G07Rik	0.491593246078013	0.543696331900165	0.503159253251373	1.19088574008278	1.17155525598354	0.743821832829161	1.10871917901962	1.06750586781175	0.479662314077289	0.776089531611114	0.955011492768755	0.733440074061027	0.998522609481322	0.591605758357685	1.80626679234722	0.615640906330172	0.941717340270771	0.780394221211975
s12878	1110018J12Rik	0.905007717489131	0.763108446328245	0.633414149310412	0.666076136252195	0.656132004936612	0.554735131627317	0.853354444008617	0.666434503128743	0.479942341066291	0.477006886653537	0.782695469924401	0.854422177846011	1.20785728302695	1.1741005775255	1.12678791832049	0.944741147376859	1.6331236194802	1.75564481213887
s01014	1110018J18Rik	1.18873818330931	1.47232687161495	0.900973763342032	0.487296579191786	1.38911111007659	1.15767396081005	0.794280230267243	0.699673133357072	0.532591016813483	0.515879134201983	1.97916377533629	1.11024802121115	1.38238550948644	0.480479571999399	1.13383444273809	0.478103873743127	0.943739766126849	0.520521983470593
s05041	1110019C08Rik	0.493483584493652	0.482602067070826	0.344155387601615	0.373845740354592	0.305044156619242	0.313537085122544	0.465252562036042	0.391250364170669	0.519213931777687	0.499804570697649	0.30791370774025	0.389763257218485	0.327704184481103	0.371912978732323	0.454312214849944	0.520945010935068	0.485978703930767	0.386465892498165
s18796	1110019J04Rik	3.75121512196251	5.10510629423469	2.91823486758172	2.96332733900529	3.19168881996313	3.32264002537437	3.05072470896812	3.86221372087657	3.64568774725324	3.88872981158427	2.01857053520118	2.15852080747241	2.1138016400193	3.12022269481992	2.38774372271623	3.46034528007415	1.48176945541134	1.91162163412787
s22451	1110019J04Rik	3.96717489264105	3.29808138538234	2.72285281692909	3.33086296192727	3.70070721512451	3.24216609163934	2.74825714785553	3.2959354773976	3.64849885246517	3.48812320775612	2.41255193565576	2.37316103425451	1.83079086686505	1.87904549842802	2.69620463963524	2.23058480618546	1.73229784123293	1.91166403572279
s02101	1110019N10Rik	2.16058052307822	2.18669195729479	1.71720466837542	1.08566574932737	1.70289443152718	2.25145243639909	2.83233517058444	2.62691405417855	1.41499308235545	1.56706388953544	1.77818817004732	1.64161520650506	1.96253719914724	1.81152158979824	3.1919034212578	2.56528657118924	2.93928855950454	1.72452972960675
s01503	1110020A09Rik	0.62536310016155	0.885278322335296	0.499887029773763	0.350793762399257	0.430644705655457	0.375043020726965	0.753509705744254	0.582300999409262	0.588395043974554	0.576762791258762	0.477229456576198	0.427527166004644	0.336833375126193	0.292350912612039	0.527748690888477	0.403078573272997	0.673076783672568	0.39399329960492
s12945	1110020A09Rik	0.878560169594009	1.11872155470403	1.8223688598707	1.60029846361417	1.40347172603908	1.07543624490868	0.992053616716743	0.962948801931092	1.2113082127607	1.17093094807465	0.706253491604797	0.995739315946728	0.559516274419018	0.612012065375136	1.10465586899007	1.24560962717638	0.649337754654717	0.480808731239419
s18001	1110020A09Rik	1.09378941060943	1.19167183647401	0.953592636050558	1.08116671305866	0.672033007914866	0.917338439632169	0.624762168029573	0.851569981686537	0.590798881537366	0.832423154250142	0.678006025551371	0.928996457263306	0.496824767123927	0.453752972741041	0.680093496036894	0.51844433452401	0.584551484035174	0.42192193562349
s12332	1110020C13Rik	1.64118059352285	1.47177486340294	1.2105595077757	1.23156775479572	1.21668862439483	1.4668333777311	1.40488593459332	1.23157543773914	0.962506374140364	1.02550320452207	1.68621909298814	1.6406221369262	1.86793337724738	2.47297044864574	2.98099715819773	2.90640348345133	2.84972558242175	2.47357389689767
s20526	1110020G09Rik	1.72154512833182	2.41158222352141	1.21716773826053	1.52812652520242	2.14707859081277	2.16301849321557	2.14369550957282	2.46844243280336	2.01967337954303	2.1732753908014	1.14080641539382	1.07945567192464	1.20861688291958	1.59329123638617	1.40613001842112	1.72574104733309	1.09897837642622	1.70281180857846
s09747	1110020L19Rik	3.78258368331154	5.50227787421081	1.47335082835228	2.19542157601383	1.31197661024644	1.36567576161474	1.77182117005218	3.68612501288415	1.79044723171984	1.90953451892762	2.56980163329465	2.60572891130509	1.05445388328128	1.05208407568632	1.91455884117712	2.74569618850765	2.15643316070755	1.43938347445982
s10164	1110021E09Rik	0.883953877206964	0.692992190749629	0.924467815813781	0.883620013246966	0.861773714687158	0.82171385641912	1.48048307745717	1.09618781258018	1.12093684719944	0.90208544732181	1.19785891824376	0.844664896324026	0.794129943490118	0.371001004983894	1.23584344831279	0.630148605927692	0.910972242112669	0.459928020571615
s13567	1110021H02Rik	0.945906178941203	1.0056386475946	1.08697518133271	1.22935450412281	0.694955737966715	0.722073699248127	0.815815034703353	0.93407286438422	0.895217410664171	0.714080189662224	1.08576885030557	1.13240733560517	1.01255550920025	0.651707272767021	0.809025454370084	0.661064065919209	1.38051446066345	0.850432714067242
s22667	1110021H02Rik	0.904185069353014	0.965776992489763	0.687051428694023	0.899156408578674	0.823749163381514	0.9317113672617	0.619706927102304	0.96382892309079	0.677545153496738	0.922299998106115	0.644599958219441	0.669332512813099	0.782770884276325	0.507368550115474	0.523564070108807	0.561908839142986	0.75020095258055	0.428731997868789
s17337	1110021L09Rik	0.440881852703813	0.390857872133544	0.382721803980341	0.452007933593533	0.458272302984049	0.416642235629696	0.468689701500775	0.378526707407476	0.437054470363133	0.397608361095161	0.520487347981821	0.542582341286743	0.447050897766452	0.551407195957977	0.602029880900578	0.490556087211687	0.516301609276558	0.654245045902118
s03532	1110021N07Rik	2.51289257850381	2.49886333267748	1.19103102974521	1.55803538581733	1.90055924740678	1.29024138704427	1.74962410257615	1.65261652628133	1.9974702277839	2.03583550962287	1.1115616761398	1.08603831368442	0.858949965010789	1.11565116144972	2.73052620027423	2.91474161991686	1.92563731000736	1.65654454676758
s11218	1110021N07Rik	2.22017130961909	2.80978744991343	1.11434425953411	1.2310121489869	2.18522373773725	2.73421179502054	1.71448822979339	1.7553284413822	1.09613842542579	1.14748715168726	1.280523740245	1.01204960177932	1.79720876123144	2.17133601381636	2.23916679778993	2.04120630057911	0.700127703900822	0.940936976309622
s23739	1110021N07Rik	2.5059662764419	2.78837191168324	1.73853004535254	1.66074204052862	1.90970129835745	1.86131986285804	2.07159789840985	2.1770220198832	1.72911760926525	1.65425426601215	1.09246798358462	1.10862388842376	1.85068582233482	2.20000377609589	1.63693382463105	2.00188902446186	1.64187466386357	2.41083848449922
s02257	1110025F24Rik	1.57993367949227	3.10710285489062	1.41033706278866	0.736859261928302	1.0665599056132	1	1.86291648582773	1.08921518456308	0.882851686684255	0.942511417317078	1.94593564658238	3.03443938061244	2.59943125145784	3.13852347545889	1.34118290549601	2.19554331941129	3.91643224582098	2.92924730599194
s01488	1110025G12Rik	2.30601036884372	3.07162905575647	1.7282129535891	0.596469800224522	1.12113033047554	0.775530808728508	2.02763363345371	1.1899739570094	1.4545117993749	1.03304564434012	1.44652073141379	1.49076618505507	2.53171147807491	1.40319061139259	1.9942192052782	2.00253158809283	2.51444674844607	2.05214831120015
s12661	1110025H10Rik	0.222589277126792	0.213722840238708	0.077595941105106	0.15202526400444	0.142535185045178	0.160370868059179	0.164650294784249	0.157594599277322	0.138798415158242	0.149030446041327	0.118296147834259	0.12063713693917	0.142142708495763	0.091972922885637	0.27865462422491	0.239430691238694	0.360852211117619	0.282372011114808
s18780	1110025H10Rik	0.174770912611204	0.173648397247095	0.0865772028074942	0.266469810816173	0.138833920351072	0.182275302384616	0.157741918559315	0.209309979022707	0.154228682622823	0.181401966412646	0.135920691263143	0.144197794110977	0.157078322367715	0.149780529492279	0.333792628595856	0.312843492550654	0.356500992931106	0.332893821624658
s24796	1110025L05Rik	1.44652073141379	0.616919006633173	1.42642708279356	0.763827093808007	4.67016007247206	0.610777575440471	0.903164070908523	0.643372867210778	1.0723984208441	0.483079989925525	0.670998292363349	0.954548892342036	0.568791968909804	1.37708632490299	0.677541866035123	0.439758387635236	0.697847158929193	0.508091065331658
s02789	1110027L01Rik	1.40638247674171	2.06437920044189	1.49023205413013	0.500296061463904	0.714944422078916	0.408724038233074	1.6505124259618	0.669022204929329	1.19574437115496	1.2150536360083	0.748054350904171	0.694386112622977	1.13258160235212	1.46530297912734	1.26887240301823	1.93377239552434	1.18512645061238	2.17320609751946
s16812	1110028E10Rik	6.05225594815034	4.82703069204531	4.43968401653882	3.06971134364019	3.04187316668046	2.81234970653709	3.05986711414363	2.84448012372924	3.78002296666483	3.90012942416158	3.98233613771352	3.90148404457608	2.22464787598274	2.15175228371318	3.20203482823659	3.00767357756458	3.39435157053222	2.75845797263755
s18422	1110028N05Rik	1.56844289124248	1.16138958375488	0.641940727576267	0.719783531906421	0.466055605673583	0.615284263594148	0.423128568214224	0.414123793412136	0.244368121674472	0.340832307442185	0.509386630551071	0.484370195409239	0.132990122283652	0.194979181969927	0.490340557094491	0.495707502781967	0.701581202882606	0.657045415804358
s04927	1110030J09Rik	0.8321791225116	0.786408052783581	0.761060473894711	0.599256268363413	0.551569657582256	0.516670350085528	0.629632536632031	0.416669383186845	0.718534333855844	0.604146777456487	0.670150484970008	0.544534740963679	0.563154624355686	0.437217181074023	0.583173876443017	0.496300564261795	0.623300597137549	0.446919531313924
s03039	1110031I02Rik	1.72024493983408	2.22728781750289	1.81140481801132	1.17991669059198	0.981872770736754	0.919150493513176	2.29324580397603	1.76221872331401	3.02509615440504	2.35692360949264	0.501424015418841	0.638997414991799	1.0663159701258	1.72569798493887	1.75723239351764	1.64082002037297	2.83571786265997	3.85322651908298
s17339	1110031I02Rik	1.16101853162614	1.0607502362902	1.40679684054255	1.22487540079057	0.567082287365948	0.995953989387062	1.24825700254019	1.87871079728257	1.85726798936812	1.96327055245252	0.589838541568635	0.564549113409656	0.900794547537978	1.28193223429646	0.924269191553686	1.93887393110726	1.15921727529127	1.32298618806181
s06049	1110031K21Rik	0.892925675638679	0.641864644027053	0.787423131974155	0.689879358415982	0.80813879658166	0.708169688955431	0.809704836433342	0.784449782827866	0.916944932564566	0.735915996640576	0.49716684691411	0.609906924262229	0.742799114225875	0.853874531130356	0.866597512148171	1.53386658143169	0.776065324496464	1.17786402405782
s12169	1110032A03Rik	1.06187062250354	1.8866371743576	1.05700485260031	0.804016492331239	0.947264353128403	0.924424242966987	0.585601031518298	0.67157200649933	0.972731808454906	0.519405429453306	1.84997528886367	0.748728719986114	0.862930933504438	0.74669035449282	1.85542154611671	0.565810949121935	1.12564272984251	0.963066282980419
s07086	1110032A13Rik	2.17308408645862	1.65271847950328	1.10212739897923	0.930540598483456	0.982954811855851	0.93549834091878	1.50042478532126	1.0653806623556	0.955027380025468	1.05004706970922	1.31843093618679	0.715676741527656	0.919743193640841	1.34294107109804	1.32868213020232	1.55667200856976	1.15191957989897	0.8477131077363
s08161	1110032A13Rik	4.20946533179187	4.5820112473663	2.19652055468303	2.03805643338357	1.15055583707185	1.06653255249327	3.13306347802339	2.53517616308268	2.01180712721479	1.70715730408671	2.37288469876445	1.84757637033319	1.28659055245285	2.06190233646128	2.20275646402132	3.51827682162574	1.29117003269084	1.4428326745088
s04845	1110032D12Rik	1.40483724580081	1.33096441545458	1.06381995189186	0.732856175782366	0.80798644766083	0.947257787215003	1.12970023068134	1.09798397617002	0.959708382864068	0.969062754684332	0.944852477528678	0.817352324675351	0.850998208557925	1.20960667001096	0.899244290802991	1.320422841015	1.05757721491791	2.04363988826357
s21078	1110032D12Rik	0.649299948478103	0.637922027116055	0.647520152945507	0.638476754180892	0.86524223842514	0.724583570989333	0.524361620633113	0.608824786411304	0.466613515233487	0.452312571605341	0.481527801146393	0.484616691147851	0.66659019414736	0.370575395153339	0.344757298743999	0.254061733549297	0.314339831585955	0.160967127700334
s22222	1110032D12Rik	0.695307472773248	0.734127219719956	0.73036472847316	1.00171631731416	1.22126560781332	1.15684132927692	0.653264886071753	0.728015463702067	0.592453980258951	0.677130589569545	0.676927391012478	0.58859818552764	0.783666102682526	0.605302409901415	0.357993674151025	0.361805187918496	0.33903708644043	0.278959386209242
s21679	1110032E23Rik	2.9527782174081	0.512125748003722	1.86721751618172	1.07156175787297	0.641001216533918	0.814916981809691	0.833447944917684	0.560089776632523	0.784522103469033	1.44697600694713	1.04757243256457	1.84080907368475	0.892413349530124	0.909414555360237	0.60817819605655	0.647265269519137	0.558812423435412	0.784911009170087
s16366	1110032N12Rik	0.47384791668698	0.498671963943072	0.948428551836406	0.865741366195845	0.644183226119101	0.710836663669861	0.914285091289972	0.860528572144007	0.730273102925264	0.779167820121628	0.5388972015276	0.713420214632963	0.915434138980386	1.1994275367157	0.819069058138831	0.863763943605099	0.796367913697087	0.980934016155013
s01766	1110032O16Rik	0.578932478456509	0.619130741566084	0.366225461036384	0.168657104881919	0.308053535814154	0.181287078038407	0.6601684052825	0.232792744615788	0.505466365039413	0.30679545172382	0.569495757648192	0.536489931213499	0.413322268850425	0.274483246508179	0.776817711609843	0.600286030530832	1.51459597510235	0.964838913682141
s22045	1110033G01Rik	1.67639834232501	1.82719676301785	1.84939577771924	1.74731413299885	1.44313973646635	1.19013233434983	1.38473220620164	1.15797090110926	1.32696930576715	1.39537220364811	2.25691799620223	2.22968823474951	3.80515968960146	4.61986918100811	3.40848350195684	3.65725950911766	2.2437889765334	2.97683034068201
s19923	1110033I14Rik	0.844023457109953	0.725922279404273	1.60173002619655	1.92890621489609	1.61116918954028	1.41132671186277	1.14778863935276	0.62009192174822	1.03510132602943	0.729078973401848	1.19721478448859	1.75990554404263	1.12831117421947	1.56818634204933	0.988578886727921	0.946951866120883	1.09594773591431	0.832025125124676
s19412	1110033J19Rik	0.205571475590612	0.317879745586388	0.139134586585871	0.28588305193031	0.212079635370455	0.189107436191384	0.177349110558776	0.189625514503717	0.180105981437647	0.263291527038268	0.150470544120346	0.223679508368191	0.134138195082556	0.163637124949927	0.141907623457481	0.186280943557861	0.159604806046464	0.115360721670094
s02769	1110033K02Rik	2.39912112972534	2.44438748548515	1.34004458333388	1.28952254831136	1.03713018590098	1.19475516130883	1.22856569084007	1.16982846566573	1.2684195334594	1.15065154159618	1.87269765910723	0.916769529871778	1.62075946716508	1.60238186653764	1.13311398845548	1.03258389359169	2.52812710714237	1.75050720519513
s01397	1110033O09Rik	1.99604465964831	1.31014727889681	2.35250208238914	1.35887523379588	1.67426976572296	2.10877182508125	1.99738023465554	1.39408255743713	1.70412480724479	1.29285277853745	2.51745676240524	2.10129395767517	1.86980652829377	1.50016896339095	1.95220559879186	1.58460471489876	2.4711781158847	1.41991247192165
s22895	1110034A24Rik	1.687226897921	1.25917517230169	0.534535992907089	0.865606357331891	1.13120468473222	0.853939046386382	0.850084405666913	0.76682006877506	1.67564902578369	0.716322418794342	1.52378145256185	0.902673400149166	1.22023921446926	0.477744112728197	0.845600420935785	0.659414264066518	0.799432982002536	0.470317526271463
s02454	1110034B05Rik	2.50106404286811	2.42757522137481	2.39851423192364	1.5337900332805	1.26635421418088	1.43300932732596	1.77063641813016	1.99999168225113	1.80089616301585	1.94714321483849	0.99358686039554	0.798213176810098	1.37342963630559	1.66084794866243	1.51343739737617	1.56832656924698	1.86714633342796	1.74169740730653
s09900	1110034C04Rik	1.07025457306136	1.17895936987039	0.872472158947331	0.943680240303422	1.09769100543159	1.01963160666297	0.820035345603872	0.70983371259785	1.21154416751808	1.11226842707405	0.585442748908792	0.748397684457677	0.815055383626171	0.885270958827842	0.943839202249799	0.835507683048531	0.793976933429812	0.911442784786758
s08476	1110037F02Rik	1.97545502364953	1.55520310022002	0.931431126527072	1.31219306360742	0.720523804636094	1.52167788967025	0.734457033905691	0.533751454030561	1.54335184798344	3.04362369680437	1.18869368973392	1.10574674855319	0.914830265119281	1.36020207711389	0.990983540066475	2.11185239053956	0.811510124928218	1.20085753038215
s01374	1110037N09Rik	3.09901126677448	5.21576185692827	3.12034381249014	1.13839087278081	3.24664355138747	2.63087371659579	2.15211772759437	2.22844599722593	3.21840971954876	3.32203437091801	2.30836122105366	1.6981006817832	4.06242449761538	1.58200921132864	3.68334108508339	1.32996566413874	2.38213966337573	1.78289779187411
s18211	1110038B12Rik	1.82307510862569	1.2954497006001	1.40411295589736	1.27256292882363	1.25301006206383	1.12722694261181	1.80933054911267	1.33232403180829	1.95155212910093	1.65035684276247	1.07945866481541	0.960995113322508	1.35064356734409	1.39096584971384	1.27176842880328	1.24922037043828	1.20810596381584	1.47030453252376
s11721	1110038D17Rik	0.884549632129984	1.09908502712769	0.906718106566063	1.28945283154036	1.02632666991139	0.648771342764604	0.923156404302645	0.629051482789308	0.597173892659889	0.550953703613133	0.806508699290064	0.645711219571692	0.507282747187989	0.632902863419128	0.910113260444707	1.09538801457085	1.4814890879196	1.00135810356805
s19605	1110039B18Rik	1.12452442717076	0.842546374028346	0.698075991643521	0.890966442505844	0.818616130558774	0.625844435529297	0.493455194599627	0.432384886087789	1.09309591685266	0.765636758014734	0.809272793378493	0.685405654951584	1.34577105785504	0.459077935789857	0.773955219185962	0.484612660236297	1.40278022678195	0.390814256120127
s06948	1110049F12Rik	1.02082176901346	0.833924685442734	0.539880120548784	0.552927794566885	0.605130413242355	0.533016832994523	0.607666641118258	0.60679537731142	0.927835531227022	0.857486581287564	0.511868453232744	0.454609267554466	0.416628662514416	0.267965281984581	0.653015888744846	0.388747687935888	0.472936042820589	0.329214777331838
s15041	1110049F12Rik	0.795435028232611	0.66874448780453	0.579890335697295	0.732443814359174	0.574076935817313	0.620018857508636	0.614408039972182	0.702646519462817	0.764505083612965	0.776002927415992	0.543147145270304	0.66012813825014	0.396122896853803	0.37277835528393	0.820830930143509	0.747976059725025	0.527533639895604	0.397239502402693
s08675	1110049G11Rik	4.15118146678658	4.69933624968289	8.11424014242329	10.3423347411198	5.39069393257828	10.8119736809795	2.73294419265602	6.80107593599318	5.28016861199007	6.61338091606281	5.17819394066613	4.35727751069673	8.68772236842239	8.27674207528717	3.60125809920465	6.56378052566934	4.48203837131014	3.74539791432557
s11444	1110051B16Rik	0.874679265568711	1.01672815923905	1.71874319322464	0.929761118212118	1.51568189662298	0.812942940548413	1.39941610506702	0.665931643333886	1.2494723708835	0.35899483681928	1.2900473326408	0.531530727246038	1.16372001899201	1.45829945419932	1.3140161433462	1.34454402985897	1.53086068789728	1.04492616184068
s11888	1110054H05Rik	3.4171273136706	1.84846919370716	1.16558644094197	0.843301835691233	1.54633296304964	0.758140951302022	0.917646878992508	2.05691047022327	0.672917711897923	0.523207454074476	1.48825010896951	1.16249136507723	0.467224878142165	0.868598279349918	0.408679561624569	0.666248830245228	0.868362903265923	1.17301543740507
s20577	1110054H05Rik	2.28899609234213	1.85282162912051	2.29877935864613	1.53642782851476	1.03626932050824	1.12759032156199	1.27335439469164	1.2577498346852	1.11606960085793	1.11466021779254	1.72816144440147	1.71541185960756	2.00823485980915	3.04389796745527	1.7371255163116	2.03646356095065	2.51819150115593	4.67498261494707
s24096	1110054H05Rik	2.57458874484176	2.5610581316092	1.70129462010364	2.18755759292456	1.87784371685633	2.21120073440427	2.18350676360445	2.51968258008037	1.81763434428211	2.19868815813144	1.72145324790408	1.41941553369577	1.57566517697584	2.07674056496842	1.82758435810454	2.69920022687407	1.64859840021593	2.04502006721078
s22307	1110054N06Rik	0.896574889933422	1.87848422412802	0.764660364341744	0.800993255467161	1.21953570727574	1.18825049282842	1.04065798428388	1.39017258543927	0.701193729590932	1.68548524756952	1.07118747724785	0.832348148700423	0.645815064836576	0.786651748681085	0.63764396038307	1.0721657838091	0.993074598257462	0.691915612717052
s21055	1110054O05Rik	1.64505520620722	1.63743087067505	2.14274474671537	2.28916269257938	1.96438403148743	2.02768141926703	2.15111402451278	2.1321944297018	2.33420941644971	2.41717344863603	1.90562335519642	1.78546146862652	1.67069455898947	2.33863060356358	1.88747822395304	1.92573741886488	1.54046403460537	1.66000432454406
s08881	1110055N21Rik	1.38467365822272	1.43797640146579	1.2327386758034	1.12712615500904	1.18454909994856	1.10611240337835	1.27559999761023	1.4662021233889	1.33608796990202	1.42961631119243	1.19166935846466	1.17093338295964	1.16256146984325	1.03352192913111	1.08967582366475	0.807670639205279	1.16698660380167	1.07809028344097
s02944	1110056N09Rik	0.365107193811845	0.449290356026952	0.573152517341573	0.486379726473224	0.358164436771334	0.335234840669434	0.750719051077425	0.803536241697448	0.58714592093062	0.807404201879444	0.264515102402345	0.31175854314497	0.336194959540335	0.592173156895845	0.421083718828875	0.558777563989727	1.00458246633594	1.53001097327702
s11133	1110057K04Rik	1.43862342429547	1.44370502130517	0.654204233245338	0.534284104035267	0.852706996996161	0.661665058406711	1.10995023938708	0.777091830507571	2.0913303928756	1.25377633125704	0.637584737664279	0.554159045838093	0.854874769280817	0.660736981572934	1.23733829937988	1.1964648386417	0.770826993927876	0.78770590720052
s21181	1110059E24Rik	1.50116129679571	1.30926578630198	0.688767989434462	0.786966429764449	1.2040472430068	1.02901784403902	1.1369154751882	1.09458197172933	1.52131615454167	1.58565400004788	0.660822630875169	0.715671780851692	0.880943256452118	1.34453377826211	1.54149050177827	2.05076900734997	1.2294951125587	2.04715877461488
s10217	1110059F07Rik	1.80354322475555	1.45949776340898	3.09714300844431	3.01028483054617	3.03811609426904	3.35379382099005	1.97507987625918	2.0219565564821	2.28270590454766	2.24961325486583	2.81933126256102	2.73019689789535	3.27999132687829	5.13409147183072	2.97976385033625	3.91280984567746	3.14640198159724	7.00461618037111
s12339	1110059G10Rik	1.25713449039977	1.52661682857757	0.996188733564962	0.762020650550145	0.661860922942837	0.757145251536773	1.17400617767809	0.72300273010051	0.603816882602244	0.504303799525058	0.449156774845421	0.727969544560477	0.432429244905019	1.2220632870428	0.734921467868175	1.96717731044328	0.623788127755645	0.954325283245827
s22569	1110059G10Rik	1.43550763122591	1.67300180279743	0.522917769141661	0.986977430743308	0.907882815791317	0.988659061967079	0.853781614052619	0.925962709916439	0.661208877621144	0.590873417164087	0.600708090617752	0.726878934077789	0.567394865314855	1.00905792865597	1.20921518401983	2.51386295086794	1.07817622351879	0.573263766271287
s11248	1110059M19Rik	0.77234053718855	0.612195353452655	0.881546758931086	0.690714301205015	0.466089526646511	0.874783552197475	1.22859890278592	0.737062569234579	0.806034223096969	0.285792705690836	0.980736175998984	0.623390899840139	0.649475045589867	1.16898547171323	0.90150225156085	1.37992704925166	0.847505713857456	1.25356082500118
s14354	1110059P08Rik	4.24785052227175	4.71612187099881	2.45471919770702	2.35334037562828	2.54068584916604	2.63783257742276	3.06858809098684	2.74656036436733	2.78846468532876	3.20442610217393	2.15086503547426	1.92631281199722	2.14755339233292	2.32171357358536	2.24404872265912	2.48843033754392	1.41069587704046	1.41911745424454
s23762	1110059P08Rik	3.86437205226147	4.12013897133674	1.88142659124214	2.18556911244899	2.22371823920837	3.41815305933944	2.56513543534346	2.57333093109857	2.38083724374457	2.2540476280601	1.7163514528245	1.96640705925454	1.91854552642013	2.40894424033339	1.96370062355261	2.01421962577668	1.34580837106889	1.59234174803007
s24234	1110059P08Rik	1.03141576346558	0.407507918925842	0.62120743413029	1.27893239086852	1.10178139007058	0.572515239016221	0.619862013372269	0.748509223963807	0.619620593946555	0.859358491950252	0.416159651105836	0.808508025769815	0.461834226433309	1.19996971886081	0.536352358256749	1.43898145565944	0.500302303521324	0.42450251315172
s08605	1110060F11Rik	1.38972073320508	1.0377032946298	1.9441236768991	1.31012003543329	0.682474950705224	0.756069100569648	0.964754651664809	1.01328499399509	1.603883106765	0.848376756430115	1.13604422615936	1.23476714416317	1.99135302056536	1.20191344078212	1.50229381576714	0.707664768111709	0.632808989686845	0.811593941153677
s18625	1110060F11Rik	1.07337708934145	0.950186753848213	1.22004807742671	1.18447110116412	1.13909020566645	1.22742510764678	1.10117212864897	1.30257460023966	0.984643239222895	0.886303674721239	1.10720702368111	1.15728725008406	1.1845860485339	1.45686480141704	1.13506506573253	1.18018334175021	0.952767429230913	1.06793289782032
s03696	1110060O18Rik	3.62781276783697	1.67953399840659	2.74965573447786	1.69715225757698	2.69374073103113	2.26579289889961	2.77002692593198	1.57129493215844	2.41348021492984	1.65435402684629	4.29073856424244	3.32624168782095	3.29800366040055	2.19236042882319	5.12429310886926	2.24139512936838	3.40314353170775	2.998090639312
s06996	1110060O18Rik	4.91565954785259	5.0710833949521	2.78716613513713	2.66363610349828	3.19776517566604	5.94488540288902	4.4141785908131	4.87532704338672	3.32729780882279	2.48230260866429	5.52106658353886	4.56151164460648	4.90548234376142	5.6461208160596	5.60055188869111	5.1292041717608	3.83855148889401	4.37664388262864
s14300	1110061L23Rik	0.368788864583635	0.379833221733511	0.412995795646521	0.521804394746274	0.50747652769524	0.524660469700479	0.40552562900526	0.427011254566127	0.339549779367229	0.321359494000075	0.382426128221515	0.366402435940916	0.726890522354088	0.535469014731036	0.579589353769967	0.46584954844673	0.492665721161314	0.38151428979564
s08564	1110061N23Rik	0.838167797998475	0.70406718086837	1.06693552750074	0.994287517187511	1.13440044214785	1.17751137774757	0.840014420549456	0.873147322855619	0.802525422531072	0.681714701078378	0.746918118401461	0.993372697179302	1.08645393017647	0.756591776114822	1.06330685654322	0.816181547978102	0.851963778353713	0.712866583723916
s08589	1110061O04Rik	1.37428669359997	1.33466992915159	1.35304516719982	0.504973295163826	0.847913499591133	0.817502473011586	0.602100825283837	1.55126590256622	0.499629650058836	0.741749009342661	0.544025808710882	1.20659959229795	1.75686458977014	0.58567288158934	1.21945624999704	0.633720240558919	1.2047802289793	0.433570949401535
s12861	1110063C11Rik	0.655398374560222	0.586618713578784	1.05037100720479	1.14231299114125	1.04514347072085	0.777438791464514	0.953050786414973	0.95508960765906	0.844544296653514	0.694853623668203	1.16396203292887	1.39289450955189	1.02076162650807	1.49523267350082	0.96004038463793	1.21344607736161	1.06034151269844	1.89857237944793
s00750	1110063F24Rik	1.94156364504174	1.80270084005657	1.42899215873595	0.988702921259347	0.250409117939949	0.445671929113317	1.32445791277839	0.701765534427148	0.227726959432406	0.302238216778615	2.6075031579578	0.954779171834334	0.903701987049475	1.01866381221062	0.452364932339491	0.83354616006	1.34527862037727	0.911424463814997
s14642	1110063F24Rik	0.441948754835789	0.432812478651256	0.406777278094079	0.526106945018068	0.319037297668698	0.400053818149741	0.444042293509505	0.383728014635636	0.404849892623739	0.412285034779382	0.251052326565372	0.370625229982247	0.461386596894835	0.402262456111333	0.58114577470206	0.604140914808036	0.559834383058893	0.517723962854756
s22170	1110063G11Rik	0.934166101833329	1.00952455342885	0.732542313106395	0.888563632223263	0.56781190394297	0.607898767975732	0.758277068864999	0.644202873025325	0.771688761338284	0.672962490765163	1.01340931856913	1.10579196974709	1.0905387242824	1.39267729328767	1.4661218383715	1.519956462679	1.44122941291137	1.58615526503176
s09237	1110064L07Rik	0.683721169444801	0.471173400156712	3.95954868708672	3.12118095062411	3.42436622119272	3.34110425296561	2.98808046812108	2.09620817728947	2.37547496113852	1.9823380394656	4.14166538642967	4.042427781517	3.30507268554522	6.61349551821416	3.50858666836722	5.80712464259664	4.34161861661222	10.1756496560001
s10738	1110064L07Rik	0.415138603881489	0.300813037260752	0.455326079686559	0.847784209101939	0.947864669834276	0.4570649198051	0.789861167100071	0.489934231243747	0.828124739075079	0.92224629933938	0.312447131446712	1.09244072324505	0.438137316354733	1.19781491354787	0.672751682942199	1.91656509599045	0.965825861794895	1.40808946441183
s17261	1110064L07Rik	0.483045167245244	0.527602753870659	0.495223265908256	0.65836383798655	0.568028018954276	0.686622481439848	0.53677560070209	0.501715355842721	0.553114473859578	0.69997048709508	0.601120030747784	0.723329551987723	0.564482984942102	1.01639487079023	0.554622865166014	0.851161027426218	0.58860267338165	0.962634477111685
s11273	1110064N10Rik	1.87808713596036	2.90548297287458	2.17049334632869	2.40349699544861	1.73436434110933	2.14088900392096	1.96934653959796	2.55407165374065	1.65977651596818	2.20672828323256	0.796514207178689	0.854788260768935	1.17157230937232	1.85187664151371	1.69131807104391	1.74054365608384	1.43419779038267	1.68970688197528
s15215	1110064P04Rik	1.33271103309848	1.33472266218711	1.06094803860396	1.19303717660047	1.32818950138391	1.16146686766206	1.2554138236782	1.05523476465581	1.18082404151119	1.09622732390581	1.53031643432925	1.35259975729297	1.06055835182249	1.12747465275935	1.33470508427711	1.28018649992114	1.21843222185167	1.18169277334867
s20982	1110065L07Rik	2.92364470726355	2.81005428326873	1.63479869860232	2.3344650666553	2.56548750674876	2.35701183067124	2.02151372671968	2.33870517145198	2.43487380156875	2.58486153356021	1.84865370452955	2.26295673142131	1.70569653998876	2.1091665181096	1.58549134283446	2.17139320667614	1.41105869486084	2.1994563956209
s14129	1110067D22Rik	0.654075916702079	0.693554423031308	0.483993306279289	0.478146625783878	0.538512224439784	0.550744084788159	0.892570481106431	0.74607211882864	0.543835034650704	0.47763087388193	0.495706128390841	0.59380041223417	0.408946210431982	0.459755264611215	0.456551020999906	0.532091034477452	0.420471231423913	0.687416792499591
s16476	1110067L22Rik	2.16482439203123	1.9654123140035	0.980090583790758	1.24279556652752	1.38360487305218	1.51332830168247	1.14757464654602	0.619011449713559	1.17819635921613	0.980725979134265	1.39671919341831	1.67708754449405	1.69201927110501	1.92609251357655	1.36208430458128	2.26297084852405	0.938260216834696	0.926028178731819
s17125	1110068E08Rik	0.493817544838065	0.600536566913326	1.16459473367586	1.13736869410938	1.21095646521039	1.14651958544685	0.962266894007656	0.951696849293077	1.07577323458745	0.96321716034707	1.3179147026015	1.22703550938751	1.2254019056525	1.813367080649	1.09543509001944	1.48722816782021	1.16849778552157	1.97404516747454
s13136	1190002A17Rik	1.05491225199696	0.588626337177763	1.85610972662329	0.940638964542267	1.60974815896818	1.1434101482726	0.898606872079547	0.515712171288199	0.998733729352054	0.592848342946851	1.14965341602405	0.931361402300081	1.33680589456262	0.809594839959004	0.933563460210313	0.679088732354035	1.04487763569675	0.985245390636804
s00196	1190002H23Rik	1.97404927239033	3.37351365159133	1.32375854775708	0.783007482914135	1.10327007599572	1.14006177508585	1.36046232039128	2.26627824401348	2.61388559792186	1.76921330882928	1.44452182353147	1.0019774219899	2.39650009973927	1.23279250854704	2.59290796717692	0.918194057402983	1.96887292524809	0.465520949851374
s09942	1190002H23Rik	0.989629217686745	1.05212126804835	2.23593151479903	1.84223358658852	1.56346616693887	1.49653186724159	1.26226340620704	1.26300031592581	1.37609779352827	0.0904866017504886	1.53933688384499	1.48523168687002	2.53761991793291	1.87641377890292	1.10518432083149	1.67655521842063	1.73358070351908	2.09704380775576
s21172	1190002L16Rik	2.15763076831707	1.24287223707403	1.52798459677041	1.44016488919041	1.41485185442474	1.11158016771381	1.66938301788313	1.26482869201017	1.92404827866471	1.33320995950995	1.59664768064626	1.0700884129186	1.61272784743009	1.35166253144003	1.25400317422474	1.12502573225866	1.44646358139209	1.4299968806919
s20895	1190002N15Rik	1.60810877948873	1.62429761807548	1.30201674241818	1.37858287583393	1.20861353192669	1.12922658564025	1.24263104233213	1.51025482945934	1.27541698578178	1.29261084411739	1.35645294333399	1.07296573159369	1.05472654114439	1.67426744469384	1.37286998090136	1.73873973795022	1.2535643006146	1.31557089845501
s00551	1190003M12Rik	0.80178592669762	2.58466982989452	0.674063307651459	1.13704708711474	0.70700239140053	0.89335098105846	0.756809445644729	0.322803695502418	1.10083710218202	0.470228862829146	0.748816432608437	0.913604080849983	0.756303394887193	1.0105859306171	0.937674432238515	1.3162048106924	1.9610223796498	1.58797367932664
s03404	1190004M21Rik	1.91786876009175	1.98343483628837	1.45491916547404	1.64235954934699	1.19571867779898	1.185732848387	1.53510676824509	1.68878070439161	1.65711416635416	1.39303740805495	1.96885791339943	1.80403208827098	2.18705727135348	1.29211725915063	1.80769715236524	0.894430940239532	2.06772740045809	1.28465769892224
s06930	1190004M21Rik	2.17381776236388	2.62368041680859	1.51064848841321	1.78615217606378	1.36318276452601	1.91445002444247	1.92631414721597	2.11459151723543	1.67412470758627	1.75251403731012	2.3419284505488	2.47005813960275	2.40247763364811	1.64369087461899	1.84028473226084	1.32018215289596	2.41010332761548	1.56367533737765
s12646	1190004M21Rik	1.80630435299978	2.49312635083665	1.38515555294425	1.34982651653138	1.40212405541437	1.39989342710579	1.84772236932957	1.88877781326007	1.67022098889628	1.73857824830874	2.36207045897365	2.47265335446561	2.64179404855012	1.59256030101141	1.41188442859552	1.17525677723503	2.02168187849764	1.69256354635697
s13581	1190005F20Rik	0.37082463632457	0.407923633846949	0.917627161209597	0.934475665092058	0.61060148358785	0.480086741860305	0.746264001618122	0.663341181932643	0.553701371310668	0.530789596790628	0.503678131814276	0.628036799197164	0.686092499576208	0.618991283938109	0.753585442053749	0.765098288011167	0.851144508150264	0.740889349599526
s14254	1190005F20Rik	0.622380170145962	0.627649917207582	0.768948029554617	1.21683621859698	0.5539539670358	0.669736731737931	0.706463534469901	1.01413730964037	0.629804512753217	0.681115325900771	0.424979748659745	0.693147840195773	0.586199238900822	0.687024760457008	0.631518542577779	0.666952535960787	0.682351494364453	0.828530090952471
s19811	1190005P17Rik	4.51790207242175	3.62448244153632	5.13527664938809	5.16855860012205	4.28434601315356	4.74432223088391	4.55689143597432	4.72939945502675	5.94578790042822	5.43584002995365	3.56702419107428	2.33863546661426	4.16857704538677	1.89428184314226	2.83478044082464	2.00709513343492	2.43171979864356	1.12783576629172
s07446	1190006A08Rik	2.42541059470248	2.78987793215174	4.46335636686935	5.0747719783034	5.50558169304599	5.96471001319452	4.48357334995133	5.17179467511991	3.84195867200701	4.74977442833003	3.77200084708066	3.48640700432771	3.59851581794352	4.07807978209321	2.87575346398255	3.32365814205315	2.05506496314182	2.12046254504
s16287	1190006E07Rik	1.19180070006084	0.957062469057747	6.45830242465385	6.64236499284002	3.29027461472622	6.01974760846472	3.29108434316919	7.13423134747906	2.69217650630239	3.1708112496021	4.83610309508124	3.40693872432424	3.89368722814802	9.40055542565934	2.48456106402207	9.2098457901309	2.60546703218659	2.67277241837901
s18443	1190006E07Rik	2.69127161225378	2.70846979145848	2.27725050283001	2.36273036791729	2.35504560888938	2.18091871453442	2.16351781446615	2.21159467019242	2.41263053285391	2.09189581320499	2.26284379776978	2.00827522828248	2.35176352287335	2.64114773093413	2.06602541288429	2.39846934421249	2.22907629990029	2.37912982618006
s21266	1190007F08Rik	1.2166262185179	1.05905021755458	1.20583958859629	1.40835496504115	1.3054742488221	1.35939149333318	0.957770562831548	0.99664733468594	1.01094113881586	1.1380800206946	1.51559470010871	1.63192188312258	1.63188794861384	1.76808299819826	1.26846964893054	1.15013802057772	1.44868406468998	2.02562202966063
s00622	1190017O12Rik	1.64055731822799	2.5978047455716	1.2332429158117	0.430148287721801	0.999812174755438	0.486249947687093	1.56649699261118	0.840808990051777	1.33615094656762	1.01636528174889	2.43669553898534	1.64381392575184	1.98549537463962	1.27852821604502	1.05730748446792	1.29314136693894	2.34867647666261	1.3898584892163
s23793	1200002G13Rik	1.78796686447542	0.832366610977896	0.750745589844978	0.862104702388736	2.99903633215493	1.86054592263651	1.22668089538224	1.39814404182575	0.704913920084105	0.534575639173742	1.46439017566359	1.0687778396671	0.808798933508118	1.57133305247366	1.02771696602203	0.780639841193467	0.564410213452404	0.40958222162053
s18818	1200003C05Rik	1.51312271963552	1.75775012856168	0.8818052674449	1.21589866735344	0.710284052993821	1.21261872036628	0.991034371781178	0.897113856261049	0.803238875352382	1.01964574185642	0.890280585379393	1.10462907019661	1.24689587973328	0.958608076388369	0.627805685783346	1.21117723992183	0.869920218061875	1.29419050693066
s22041	1200003E16Rik	0.0750474571637161	0.0989395398484687	0.427678622182425	0.480893389580626	0.471768827624741	0.462669531391215	0.337933668686961	0.392159919966684	0.309912532045686	0.278835663310182	0.470481858604948	0.514728653258188	0.548251211494164	0.878785517946363	0.387485438286867	0.493785713057838	0.422166790642757	0.739528165686797
s02843	1200003M09Rik	1.85326732721512	1.40155270739314	0.75311495557682	0.425271476521851	1.28299806982319	0.656803172148887	1.46671137503471	0.699785656942947	0.769159124211424	0.51702537744636	0.957601953179466	0.825844463226174	0.887191224185139	1.51226398249001	2.39010665866081	0.364446512496866	2.22407586441695	1.62986220673451
s13643	1200003M09Rik	0.376317425362985	0.381146623304153	0.258968404963227	0.422279173107164	0.418441834492517	0.291748673191112	0.350955738820561	0.337265814898358	0.40792759238179	0.370064589579687	0.390086236110362	0.456618431328313	0.33119894904013	0.258402332882394	0.38378892888803	0.442539457820162	0.368088606607933	0.337328004741128
s09358	1200003O06Rik	0.56963196074373	0.686904290073787	0.763336985417553	0.995796603688281	0.661606356208339	0.796840566052575	0.917330809457265	1.11393959302705	0.66348419299122	0.741009015332232	1.17780034399535	1.1097825318226	0.656405394302756	0.907059440378286	0.857112213457597	1.19943751331498	1.01045214687858	1.24813847223056
s10696	1200004M23Rik	0.627185016987763	0.623730624267659	0.477288010042659	0.52577374261247	0.508576603821039	0.727111238703837	0.929880995740948	0.859887602552441	0.500585358597889	0.628265820283325	0.507259189087423	0.553477279487756	0.338691808553832	0.510609753143152	0.800017242852624	0.954195640428093	0.776072855517887	1.07595295587157
s22865	1200004M23Rik	0.870332756047471	0.823232589055398	0.403252952074376	0.523614516606271	0.634406298692669	0.534858806396947	0.792176604718798	1.04311484164735	0.589499297878181	0.572188735036379	0.564849723816542	0.642416120161624	0.292524020290362	0.288060549697858	0.735967518351936	0.760020374649416	0.816918466042445	0.586695568490151
s03990	1200006M05Rik	0.571868363064166	0.410874300420429	0.434718078821149	0.507090095139165	0.469993594605141	0.587297336467843	0.557284139688729	0.407390431271929	0.356669312969484	0.380426328333144	0.583466204598668	0.569555367168852	0.755361940809912	0.574253241360091	0.964393612075453	0.643394719234228	0.69198899530964	0.511434716487919
s14075	1200006O19Rik	0.817095719870762	0.759004844988231	0.732931868292627	0.719723165610925	0.744972460827362	0.672538610310267	0.776947488659663	0.619067230812058	0.906681654931042	0.763167690632277	0.930498029352096	0.876262485047847	1.16427430524975	1.07278576568045	0.798974298374218	0.997870150627441	0.694968744166901	0.732231630108812
s25016	1200006O19Rik	0.580937151627775	0.545764704014554	0.40260276902859	0.629910602662604	0.621642049569587	0.591442573062258	0.399655264909577	0.502732547864643	0.429762050959214	0.510346498812509	0.73844429519513	0.727987205426011	0.774649179203962	1.02481322600185	0.640004963962164	0.962027473459731	0.578798063448901	0.753372877369407
s13559	1200007D18Rik	0.7255344382213	0.564126259657955	0.553765469043345	0.501965459458111	0.458657774648928	0.433331494350219	0.717619500742765	0.485979377640771	0.690640575072771	0.621255661878614	0.870364126585014	0.837720567650292	0.567206904718283	0.552975320891696	0.782639592033806	0.669731161047571	1.12556548912037	1.06186694234677
s23233	1200007D18Rik	0.623763482754527	0.595313699705904	0.697290629841552	0.664363629305017	0.605106924809595	0.463280222520062	0.668654103933511	0.582685776623338	0.639429850443545	0.581647501504331	0.968420147959664	0.800396076301685	0.572937629667917	0.611914503831517	0.712782093961114	0.700021918336855	0.837445378289849	0.913928368581544
s14378	1200008A14Rik	0.983886634583426	0.727274047347423	2.03624336809551	2.0678549627009	2.22322968048843	2.82927811680852	1.66623512963861	2.3007751518396	1.36138583130757	1.48717456364967	2.20192144389632	1.77012593009045	2.02153894859475	3.06540989812099	1.91466633695085	3.44351509202932	1.79244145727591	3.04718691940369
s06638	1200008D14Rik	4.3147500869015	4.09864205162273	2.0666670752479	1.85320952170062	2.09039995686379	2.04336084829981	2.49139366539959	2.58592780866611	2.47089721786714	2.46607897141136	2.08999718622646	1.58335636668197	2.1742291510393	2.58426855236791	1.93838614770145	2.12354694128234	1.56105243763823	2.12159017571314
s02494	1200008O12Rik	0.636087878753895	0.550235832834512	0.372320768807065	0.449451079729039	0.389778116483379	0.378988243311057	0.515348758060869	0.393925577780289	0.489109367236698	0.455302725294382	0.453513373615704	0.432666102067365	0.431319545725896	0.436161399042056	0.555857505703664	0.480116026581331	0.711403511156021	0.562536650788796
s03161	1200008O12Rik	0.950735542117275	0.87703419583142	0.998726806681359	0.756896530990115	1.02515069609311	0.635318528595557	1.03305781730733	0.557427081591877	1.00356217455327	0.773534744980512	1.03689873112725	1.05657486870069	1.07397767200032	1.06446019361246	1.02299422442277	0.717143631543685	1.23501537296665	1.28760760237006
s00349	1200009A02Rik	2.58668432416059	2.15138093698399	1.62863464795975	0.780578158423783	2.31661933306521	3.05555404740132	1.47980081658468	0.779804832311602	1.5518756923041	0.819463161295122	1.49450114259089	1.34727186448711	1.35927183178577	0.89197365191684	2.46197822168454	1.65176906884318	1.00796182498446	0.913133688253496
s07926	1200009A02Rik	2.34275972821122	1.64660213293004	1.10861236189084	0.924528052248582	1.31480240457082	1.4905626348383	0.929121388330262	1.08823037274284	1.03208514844683	0.773709557267964	1.13457894775917	0.685657972578444	0.306722094726493	0.524902000116785	1.53719906074266	1.26208930628476	1.20962595418009	1.32304212771734
s21263	1200009A02Rik	0.615145672375572	0.553998509535626	0.496496688324946	0.498579337524997	0.458698787819808	0.563529874749192	0.519181902406755	0.53926675437155	0.329396470109869	0.375971445362785	0.46245022589553	0.538643257527716	0.497290577225543	0.580379714438907	0.717094918761741	0.7549479049173	0.729295299155519	0.789490056061617
s05579	1200009B18Rik	0.929890663957066	0.751988758348778	0.93925383073151	0.68446515347061	0.612102429720889	0.664843184649034	1.10579810157678	1.06187577474443	0.921393292082418	0.804407813368715	0.667501044762977	0.679216777119911	0.715260660369708	0.75730586137658	1.5455850022414	1.20692832305462	1.03978193831265	1.21677127494234
s10321	1200009B18Rik	1.91728791542019	1.59798182550086	1.40833056032077	1.28941976208242	0.850813600210714	1.21296002082636	1.61448719664027	1.47124141819977	1.54091256257733	1.40042235804459	0.82143595392515	0.784189375004867	0.804655413882688	1.70274571310582	1.37602816509356	1.60545919788308	1.15143023413471	1.99027943609726
s24078	1200009B18Rik	0.657471380102535	0.691624557141579	0.768726868789408	0.944275013010005	0.727597756674861	0.704670146305801	0.914727544739545	0.949934536148294	0.822373111655396	0.982403768494372	0.617657084828388	0.816585581981808	0.934793754241193	1.07000608419273	1.05470899535285	1.26888911391952	0.708204541286477	0.705495115763432
s08504	1200009H11Rik	1.14736705597222	0.750199392583146	0.841820180409977	0.60030059373742	0.567528599044146	0.38462621472701	0.902885532463339	0.791840629857325	0.531378587836222	0.382761863740181	0.49672008885633	0.370287306580948	0.524631740799963	0.820956110149653	0.834635968639126	1.0440161288057	0.983953470721619	0.863457455635686
s09396	1200009I06Rik	1.8483205733818	1.03467164617423	2.59448464937783	1.66400642042049	1.84644334940473	1.65111430494245	1.79600578866027	1.48207144897137	2.00817500460093	1.49182881695073	1.95179969125437	1.12701912687952	2.13871315398498	2.68717075566902	2.71415102563051	3.35427041275984	1.95937019503923	3.02755464568232
s00951	1200009K13Rik	6.53914040314225	8.32403482013449	4.65487039642711	5.51331105879539	3.75760391022103	3.82905132937601	4.16855970879827	5.6233662004711	5.50168293978716	5.86915577654864	3.68592317126485	2.8855853424947	4.04226807081915	3.57313395289334	4.01960294633457	3.40610993514846	2.95188394063089	3.29636271937395
s07112	1200009K13Rik	5.61073198734323	5.55528527965952	4.58661877426403	4.72341075531443	3.0040815971411	3.78486541310466	3.36456035245492	4.92826215126464	4.74359881305601	6.69564946056681	3.58659290007444	3.48515060231153	5.04610770578147	2.40394851766685	3.0413524202047	2.04012422235454	2.73682464369115	1.36262067310113
s07252	1200009K13Rik	5.63869379259298	4.76468883535094	3.79516602554653	4.23463023523968	3.49881649384827	3.38084997933039	4.21357264940381	3.81260745703134	5.29901422409707	4.63792985328345	3.02627480628244	2.56246802058325	3.1030479707463	3.70868310635488	3.17112116002797	2.61187888596977	2.70444770340654	2.76971205786679
s07738	1200009K13Rik	6.43926935833344	6.13688266531344	7.45856454478841	8.18322205179701	4.53005636172136	5.55047022905038	4.36875438939501	5.85889258380474	7.089795428376	6.81018032740163	5.39875220249633	4.54217408388485	6.68629496195874	7.37628807416993	4.72559175524232	4.96302939690699	5.00594694202894	6.89312415239178
s09268	1200009K13Rik	6.15980636429074	5.99184373769673	4.07055637626507	4.51862239118744	2.71656581498302	4.01348359321484	3.40788109711071	4.36188278023434	4.99480030711188	5.81968069579005	3.25935388164872	3.14362689538223	3.6716333547204	2.31317593770531	2.89466621475465	1.61151319369297	2.44771569997237	1.3543221961643
s11182	1200009K13Rik	6.52204321318048	6.70112351919196	5.48920797063081	5.57933431269547	5.42520254398822	5.23423972334695	4.69733016168182	4.63148872029209	5.58457696559208	6.62618737291014	4.21199288695486	2.66609465188557	4.57499764257945	5.21995366229722	4.48950068599263	4.62488342032836	4.17286428421824	3.85279119462063
s19862	1200009K13Rik	0.820768916211911	0.866850435170694	1.5159288055307	1.370666891064	1.27805241078408	1.19619699625382	1.58803091673105	1.45384755338881	1.25690708099246	1.1301239393748	0.942848579960829	1.03213093422467	0.883334031972849	1.25171489946757	0.654972391348147	0.675881860271673	0.783753018854025	0.870463675200224
s13368	1200011D03Rik	1.64258155174375	1.48563529949032	1.48999139618	1.3662343782712	1.53192853860366	1.65037514590705	1.55791983568404	1.52765312872719	1.38033840234492	1.46931120920945	1.27441751514138	1.48266328825048	1.12448857253931	1.4286930584729	1.15911362736923	1.39498441102265	1.19005726746197	1.62370213815661
s23074	1200011I18Rik	1.45712333871729	1.84112170837672	0.567048091177528	0.701283650990708	0.905915253150554	0.780855228027134	1.15565758617703	0.923395751663969	1.04602693413467	1.16906407141696	0.615251425313937	0.769365477252199	0.390555640056978	0.436530692950512	0.791407147493622	0.925094081883108	0.563103490952984	0.421838302069499
s20359	1200011M11Rik	2.90990690792815	3.15599736320759	2.70959456849486	5.01187696908134	1.5933033846711	1.4391350674525	0.788237886986175	1.1193118192124	1.0047314906182	1.13212715206497	1.20896878888246	1.23416218852327	1.47115575859889	2.99886587756574	2.21367741078274	4.62012536805484	1.34804905817044	1.29810852395612
s22016	1200011O22Rik	0.789438070656617	2.09392678683909	0.720786052597462	1.03104121187547	1.14525431615887	0.61727830838647	0.958859938477327	1.02705183793138	1.41108803730659	1.35296170028397	0.804280696767786	0.980990452105163	0.427581103150184	0.492832054793416	0.778887570063276	0.656434969029633	1.01264956146756	1.04184235887373
s02946	1200013B08Rik	0.571334676339471	0.923729277496684	0.653825250651322	0.292225706544618	0.799823735395101	0.591506529773355	1.57632607710606	0.850282411216145	1.29784131672309	0.554023086241065	0.981087012705942	0.601365496333213	0.874148930126723	1.31444793659681	0.91677779083979	1.63664678687563	1.4149842551968	1.51211619047854
s23959	1200013B08Rik	0.475421153028206	0.660058591888259	0.694239328047642	2.15194021852946	1.08060705044131	1.18721316895236	1.20832035601887	2.4623229614976	0.895992772509759	1.08267782452396	0.570481101569907	0.97416968902537	0.735544229062775	1.52554422103087	0.918043868992619	1.74064741412815	0.680879782167381	0.940093397773654
s15395	1200013B22Rik	0.457487109936263	0.336389364904971	0.641443455663495	0.755578732791879	0.571171539798308	0.555866367468748	0.603983063451962	0.464836737803323	0.55748929208366	0.494851651999789	0.589070005391602	0.821135947562778	0.57603205419023	0.995299069590683	0.856866883245029	1.01704816257181	0.652562957135858	1.0123393624747
s23882	1200013F24Rik	2.37404782788532	1.82969223611422	1.23359429640795	1.12274476865199	1.32211805115359	1.27657827401313	1.09083281052303	1.11645105107419	1.26322620096081	1.15650940632341	1.42302499244995	1.35790636370688	1.09643250176198	1.54974516180675	1.35891385226664	1.84742782179247	1.63089511112676	1.82437334882942
s09200	1200013I08Rik	0.960723378438423	0.857343945694503	0.995689623225977	0.878971321535774	0.80601243407786	0.849843443278516	1.09906064891205	0.940256317661212	0.93903770993984	0.653470493577376	1.31551436284577	1.44163805533171	1.04945332251185	1.21349738534667	1.40409933036636	1.7451305913344	1.43167001027166	1.71002094985023
s09856	1200013P24Rik	1.46307020658099	1.45346466629008	1.30696907043274	1.28293848767158	0.741012097108499	0.595316588192999	0.972958381598355	1.05683415662017	0.398307900173633	0.447371730428325	0.570726714822518	0.599983195921455	0.761614578778078	0.618219043288903	0.926220118893569	0.655477425358361	0.731913976304904	0.596371409296718
s17355	1200013P24Rik	1.38628222775963	1.08295627916104	1.07827338142136	0.93531679588611	0.799185880575407	0.616436844675873	0.962480355307445	0.878597317641125	0.666311177309503	0.539882365851753	1.20650592461002	1.17284389168559	0.683368190637166	0.734545620354763	0.516053662839666	0.63080587420429	0.522767732653525	0.693680867938296
s22712	1200013P24Rik	1.20721865086895	1.0231034294278	1.60762063423541	1.91667669002134	0.740042484118594	0.477363114551475	0.884217381833448	1.23132533986506	0.534388919833552	0.631416120824667	0.522282764425493	0.643672170660352	0.629860393276577	0.3998270541707	0.946211106353133	0.847149796218974	0.684054890120181	0.522370742409186
s23851	1200014J11Rik	3.54390762672917	3.46539786787922	4.88758570280123	3.83436054492455	3.46089218780401	2.73700296959541	2.35736638240994	1.98813538130161	4.09468366303959	3.70826925266622	3.00812808968384	3.29187373504328	2.96036691903889	4.45531365082828	2.5777386497538	3.31888122578825	2.96933321518416	4.37489987663557
s17264	1200014M14Rik	0.686399306342358	0.741349115297036	0.845141609149669	0.914805535084803	0.879332075391188	0.93836557984286	0.962622466733883	0.982280524202809	0.610390324996068	0.684274931436515	0.685515883997687	1.25235016039679	0.761428248992405	1.045244896997	0.903420777891645	1.08272360325174	0.931133543780417	1.3275857048587
s06586	1200014P03Rik	0.848042809797646	0.844696512678658	0.614979830390913	0.791765439319766	0.754141945524455	0.731176191827291	0.867667381743627	0.847826520182598	0.704319045352681	0.705205191265675	0.82311904323836	0.810571300159073	0.862750314690246	0.738649575805956	0.857829598139458	1.07601485853412	0.665621527997798	0.688328905267579
s20264	1200015A19Rik	0.561255662356612	1.50551178355634	0.958483831078018	0.810729755994652	1.07023528529272	0.488975470779841	1.02778250515051	0.596760933969491	1.06083405878999	0.921157017751537	0.544428689887593	2.88112648904069	0.949384236048785	0.874929695658083	1.44817404564121	0.862807725843378	0.850162188061617	0.897772618035735
s16515	1200015A22Rik	0.374868628116939	0.428698418479433	0.9626264701765	1.03917814871936	1.02742850107098	1.06852228720475	0.638490031069794	0.582176697627125	0.598756368145502	0.616448808672877	1.1250717418959	1.31480422727524	0.990137643643173	0.952425399263876	0.639687855938095	0.769454007408238	0.679030837683893	0.58577803402202
s01053	1200015E14Rik	0.728433410530948	0.900713381378823	0.730793648333051	0.359187736727209	1.17129298989167	0.517663319251806	1.09561657721266	0.326320606781942	1.48039790591551	0.304004376875017	0.690117537111989	1.36875193096937	2.56233836363727	1.72927582285848	1.44693187705714	1.03176899586476	1.01368682107225	1.55579394801308
s02464	1200015E14Rik	0.993681217040114	1.01649914380198	0.755146781312236	0.425201325685836	1.16445266888367	0.430588591280968	1.27422672390033	0.590326086100322	0.969291160657004	0.676215973063435	0.73480838782767	0.571303787690919	0.916226375771626	0.627642956385853	0.955965196124473	0.741104556356544	1.6278073865177	0.739775281062706
s13026	1200015E14Rik	0.558062263922394	0.786754810600219	0.338787840343881	0.433150113369282	0.517713556051101	0.311161182544229	0.462842740769139	0.354632091461553	0.386047426306431	0.480785736075385	0.370802017841905	0.419710947715719	0.367382802661371	0.335706412484259	0.504639485685546	0.494362768483598	0.466108265004367	0.434285292367407
s20225	1200015F23Rik	0.452642514067525	0.392606509960522	0.420561590150565	0.3463325763	0.470686702258714	0.39736563063408	0.593309175788829	0.383344928817673	0.507276066421468	0.445879260122379	0.585779252114464	0.514554216074992	0.502634637990995	0.441924554991234	0.618461202688583	0.531853937729208	0.526040943970633	0.720291108284975
s04941	1200015K23Rik	1.04898787336796	0.920476630932238	1.40853459679422	1.11955701397928	1.32868213020232	1.16406530752639	1.23758618724044	1.04555285849076	1.16467868919972	0.994634238984171	1.33625467931136	1.17925686541891	1.26201669884091	1.14085386118544	1.09247101255323	0.859671271363157	1.86385935532853	1.75847277613932
s11206	1200015K23Rik	0.327436033370803	0.238191031799087	0.440507351139637	0.322584941696133	0.636346741192053	0.704175530128735	0.612491615470409	0.374226596369396	0.429045928888353	0.378835123280771	0.537547072195555	0.392703129451364	0.168464206449302	0.38000070493538	0.266558852438282	0.422046246882906	0.736355322184769	0.728648029556455
s12464	1200016B10Rik	1.2769331508394	0.527215247502554	2.2289897772142	2.25556834312783	1.74644595716747	1.97589050302555	1.38854795206917	1.21476058192557	1.2444575335848	0.704930532989134	1.28385297806641	0.917648787187533	1.57678176799186	1.76401643222594	2.34346134824613	0.413392752178126	2.26491200399582	2.15316219499783
s24037	1200016B10Rik	2.34983751219365	3.90990620760052	2.27241762852794	4.04474289406894	1.32328884064289	1.59699411903103	0.870148175402243	0.903397608656843	2.20552176865203	1.20693250595669	2.0796546895699	2.54268721166299	2.77682835089632	1.03382643667575	1.6310884295929	0.691104127238596	1.20743707025892	0.648842848055149
s18216	1200016B17Rik	0.468518201026667	0.490112212146202	0.619848694191554	0.736724946416452	0.689377921597395	0.670449698067396	0.799398072907548	0.881048289926633	0.825273373879841	0.93969664305924	0.662416723056406	0.573187876267787	0.604844000492008	0.366688772875232	0.379904314073977	0.361511638715968	0.923555137659368	0.462079502766797
s01404	1200016D23Rik	1.43518030760553	1.77207664010037	1.86896687574891	0.483930575847502	1.50316877146824	0.851067225796519	1.27777958935241	0.413404787118174	2.09330858195047	1.22015379111696	2.32837752993268	1.46890083161364	2.69627939533734	2.1162587013295	3.20842887129006	1.65622881383526	1.62872721903868	1.64337531335848
s17787	1200020A08Rik	1.03903697884187	0.88887964786317	0.184700541360058	0.794225727380186	0.526081418769151	0.647850124667343	0.89392332703506	0.809272793378493	2.45663921956037	0.629351539710047	1.0439727102984	1.49770968510687	1.50895418155311	0.824494057122844	0.501456687183608	0.976073706764649	0.742399168636134	0.891318527454801
s24119	1200020A08Rik	0.831130543360893	0.873870859899089	0.958007595877266	1.0985907121511	0.891324087806463	0.901904760082504	0.784707557531306	0.806562926948457	0.888441075506058	1.60640648665196	1.22168555233699	1.30489525034886	1.06494727122154	1.26816634872148	1.28599051329808	1.27680127736002	1.0935400053802	1.22364494178945
s20325	1300001I01Rik	1.7540538017928	1.25586553174347	1.15296202830572	0.845366003215422	1.39669208598618	0.719068441917854	1.49959404323273	2.14551650578277	1.65201295460897	0.665175068066852	1.44996190835561	1.43315236770249	1.14247215222521	1.16765817854928	0.933522046928555	0.788865910274504	0.768917116514809	0.52346464304404
s12719	1300002A08Rik	0.550169474207856	0.687805710982402	0.210809969386172	0.273237991956181	0.567640723660489	0.633053353636429	1.43461139983617	1.52826211094094	0.476095863703286	0.582632062127879	0.546377129111576	0.691609695975279	0.334664632599684	0.381551313969639	0.282864297580188	0.393795901137443	0.650122729748073	0.747334484656184
s17679	1300002A08Rik	0.700013184463397	0.724378182692953	0.348039751839918	0.383178362051243	0.957724756485348	0.630041165798522	1.36156041603989	1.55328439412919	0.64503394961809	0.437493352145074	0.737365079859235	0.837437832176111	0.33706389389826	0.630453556130963	0.358487072609612	0.943816304845679	0.935742185395253	0.892015695201159
s18823	1300002A08Rik	0.894230091773463	0.941965417453928	0.279857050609336	0.395680260564194	0.787312888067261	0.998760035938313	1.11339229154281	1.88931859068009	0.926825729269663	0.872812095562773	0.623984025282378	1.04111612911116	0.400630732482125	0.679888465821859	0.445132270520774	1.10093172347289	1.14409353182134	1.23648865259261
s04567	1300002F13Rik	0.22470638123269	0.208792384923208	0.134192690971364	0.276559728974314	0.17831623922333	0.161187078441655	0.215503319930919	0.145853104539996	0.172873663147497	0.149474884372206	0.168534633771756	0.163275700165868	0.142204990453408	0.187221107483855	0.193630214941078	0.160981521378321	0.170234930610768	0.183961911667424
s09384	1300002F13Rik	0.252399507439479	0.225022629638205	0.260424484716416	0.251936664714202	0.221546893068893	0.212395190046594	0.293193088491243	0.327785740483993	0.241510195548692	0.24939060113746	0.119007961783367	0.133837564268515	0.0853027463169873	0.112578559614603	0.097797201988963	0.10733027616817	0.0670612414016874	0.0874752079903795
s08335	1300002K09Rik	0.861996549827939	1.00862647529162	0.770419433437495	0.447827801587133	1.23469097360523	1.17045299705748	1.26176391756176	1.10053421613088	0.981376071301499	0.605935022682771	0.593751846472704	0.724833228790167	1.03789607987374	0.879816156787986	0.76040714861979	1.02037184748387	0.95614809800346	1.16283145296635
s13327	1300002K09Rik	0.79672182442541	0.684709056553577	1.19747289443011	1.68096070524621	0.843065717707941	1.1904351246929	0.952918014166702	0.976359934761918	1.13167523737682	1.5278056162753	1.01436157434046	1.13216795879904	0.983560702978999	0.90589076411002	0.675454268227209	2.3835898348436	1.03445006136695	0.597557728516857
s17561	1300003K24Rik	0.498027737467073	0.532633103167901	0.462802319448552	0.510723376578457	0.532577357922052	0.505857520955425	0.504741984398488	0.537964918256735	0.575746643300018	0.607459444860018	0.509065076290536	0.567773334685369	0.466561445612299	0.450485008152641	0.475240271725818	0.438223877593382	0.529402898949499	0.329045272622788
s13181	1300004C11Rik	1.95559144607442	2.19886190264863	1.94559847084553	1.88943514652626	1.93247399478641	1.9744078012967	1.80689541009245	1.85642624668517	2.18104418904935	2.03842093562714	1.46322537562606	1.43156680875622	1.75474695465895	1.66792220457633	1.75322481025228	1.99315512795184	1.95122885750602	1.39925703389076
s21886	1300004C11Rik	0.548858817952258	0.582542414376295	0.86364420879624	1.06104143764384	0.786149719471197	0.866187345064404	0.858165614156383	0.936918849178189	0.99242501136921	0.876499394827673	0.950424545154038	1.18487839352477	0.841169240312924	0.725621948472539	0.743483175196851	0.691834565172987	0.805137449570423	0.541879509669567
s00635	1300004K21Rik	0.135199900969914	0.240651446475548	0.235517472638692	0.154641667025295	0.223615794844832	0.14388618641597	0.293866946072171	0.158997281064057	0.262843142313135	0.21199365639872	0.0753121791394502	0.103874396484398	0.130567161470532	0.134696661621728	0.281022587807344	0.315530418701167	0.223592701237393	0.17692048409358
s14711	1300006C06Rik	0.622417271742951	0.670385105054941	0.446283075168975	0.578861054058877	0.439567308721359	0.573265753055546	0.550887640257102	0.735844076323309	0.493839451771264	0.546639266053035	0.647401224774825	0.778543200398448	0.369085508781727	0.399078372162657	0.330126761614457	0.410203014770973	0.554291580938574	0.66531432403695
s05936	1300006C19Rik	0.346243285697367	0.338563652059701	0.34313780789746	0.380870907977839	0.336434369211776	0.329147466896899	0.330623917774837	0.321658339850608	0.395702750905217	0.366169364892838	0.348095000819607	0.265648044880623	0.245602644505499	0.326103990406538	0.256784673292551	0.286581224701957	0.235113127666946	0.231876255760864
s20899	1300006C19Rik	0.310371931856257	0.371749317827798	0.334235528044523	0.438539895275031	0.359750600439152	0.406628150435539	0.309950126950401	0.385392392827737	0.383703013330939	0.357861934832144	0.294920497321634	0.310372362123414	0.269074578448956	0.242506950140808	0.226913287913446	0.208100595701464	0.174655623502667	0.152464048935051
s24583	1300006M19Rik	0.781151888050582	0.632682676922039	0.643612388057011	0.677967960024808	0.645829389631966	0.567736735669807	0.716600522209875	0.665691660492444	0.692446732946215	0.571816834823128	0.562318337573695	1.02039235845822	0.668364031078311	0.862648658478508	0.77266877381048	0.955802866886124	0.767525719192985	0.978531365266024
s05465	1300006N24Rik	6.43742179181782	5.5040973997547	6.32897557476749	7.30792587173746	4.30234136945318	5.94426321268651	3.84104801930438	4.95173462762894	4.69836892174907	5.20855433666139	4.81631249173997	2.67675110931794	4.39890364396932	2.08821317965817	2.85060471726707	1.90725798129224	3.04173401112011	1.83559654958908
s04164	1300007B12Rik	0.422886965948519	0.538517076948637	0.312114005085725	0.462707696036855	0.304251440793204	0.367149616972535	0.45519512120779	0.434604193416502	0.31360489858714	0.33411762656759	0.477867977755008	0.536311093249355	0.699294953959971	0.660895922514196	0.497499851453355	0.550954085505272	0.624099949471064	0.672213769521345
s23538	1300007B12Rik	0.628932459154585	0.984272709998941	0.711274821781842	0.720925957203091	0.752311995910027	0.85320894735778	0.853296478955142	0.99065251079814	0.618215615164113	0.694157046008488	0.771145500461668	0.825122370215561	0.987509135636412	1.41683622124845	0.671577126999523	0.794405766293984	0.572279566165965	0.784747264537548
s05394	1300007L22Rik	1.21843813373603	0.89820708054154	1.18707163627413	0.68118284142978	0.889741407268323	0.806748558490682	1.02348431990622	0.840861444082162	1.06567535087943	0.697420656397504	1.03373901591879	0.562448145754451	1.06244709247219	0.582544029529063	1.30480390061566	1.39046554894361	1.41252558576152	0.968437600817004
s09816	1300007O09Rik	3.10511564438641	2.60263861020273	1.9775415398697	2.30786206439941	0.968409407896097	1.77933480747268	1.37757608253023	1.0478048173369	0.981897952606345	0.516913576634937	0.850616650167572	0.800819494771155	0.985653861485629	1.34660525506183	1.54927258521936	1.73512548153064	1.48974251618428	1.59926941769409
s23415	1300010A20Rik	3.33522710056091	4.16948442747999	1.79996767759027	3.12767801674538	1.01508462063266	2.59318296358613	1.1608849496956	1.40727668005106	1.19001767364834	2.58816393335558	2.00499550179606	3.19467019326868	2.3845449853817	2.76214489185359	1.44501653374191	1.99461872635705	1.81951380849991	1.83999774730118
s22504	1300010F03Rik	2.17753966727552	1.88701252653873	1.01409724248613	1.27445373337123	0.785950304976258	0.736130269029991	0.907213491253413	0.965068330905814	0.92320247704694	1.07542282715156	1.45540331310651	1.29767310335086	1.33544540717207	1.68903825021644	0.750977713949232	1.07920803896517	0.825707091030085	1.00379036263554
s11962	1300010K09Rik	0.533845804289087	0.480411969014369	0.453243111872118	0.457680902675372	0.861814334493839	0.503994187319101	1.3804780989535	1.27066700265276	0.305854201598412	0.500170196593136	0.524755395354297	0.615306867584629	0.456830854758956	0.692732372507142	0.480010876119369	1.14708953185155	0.514299266066909	0.670963410726948
s14893	1300010M03Rik	2.95198420074502	2.54136747437742	1.89995072116225	1.72587143724571	1.18650156215996	0.892321805303798	1.52266123122255	1.19154876823723	0.765331136427881	0.782775224891812	1.82731075303896	1.76919368773462	1.01721595785974	1.31182475042356	2.30186304605963	2.58255486732319	1.82112253761716	2.08544172713376
s06580	1300010O06Rik	1.24818519086269	1.03155804294086	1.32946150123501	1.07345521305618	0.912402307248474	1.21503426530966	1.23363106463946	1.22814167875739	1.22658481858927	1.33874297081394	1.17406558359329	1.03359571919473	1.14544405719715	1.30817722241968	1.1836019676341	1.54242891255999	1.24883251033969	1.5741226992563
s13105	1300010O06Rik	1.17785585975484	0.451480630689461	1.07330045922172	0.869483165396299	1.25736019787919	0.526090535144442	2.63228189917189	2.42603775088294	1.14417283709041	0.368649575290486	1.00927687263665	0.631174138844671	0.952708654726734	1.48141515368565	2.49786412230337	2.99232318188623	2.10666220175336	2.5558408434294
s24955	1300010O06Rik	0.921763790026518	0.848975014076464	0.751704215763271	0.587704561077757	0.759618001431484	0.654524907905627	1.07813661550143	0.885933305775137	1.08807801403884	0.920925910692284	0.62832504844769	0.79611458591802	1.14572833061856	1.6066648338853	0.821565212449449	1.20324964695311	1.24964559654053	1.77374424082134
s24790	1300012G16Rik	0.500655106301809	0.495836712563762	0.728542479593626	0.981564515333473	0.602231885715545	0.640910584071937	0.704813273796007	0.899342155585153	0.448882575302042	0.469182139496425	0.702602687459172	1.00803379014078	0.684351298519144	1.05434498603608	0.833488962775605	1.26389533780393	0.46688883692523	0.616371901315043
s01471	1300013D05Rik	1.26078213728379	1.19901856758555	2.79428466234344	0.594315124035811	1.10094393326412	0.652709978401694	1.6085446690756	0.477046233957739	0.871845256854013	0.329029079568237	2.45698832093508	1.42341564690364	2.10798704402136	1.8454414932678	1.78784045787652	2.01890356429128	1.23074595672027	1.37142145735555
s08082	1300013D05Rik	0.588716921187354	0.419940256444756	0.497871038363077	0.473064891383281	0.574344400216229	0.45135359389985	0.582968162042326	0.428797381216512	0.528488505944748	0.4489292489821	0.628440472308113	0.594012419479118	0.508414471188264	0.368428098711578	0.571627013141268	0.495418620855174	0.576572127003528	0.645235177558183
s01378	1300014I06Rik	0.0907860850394823	0.163267212329653	0.13113366400795	0.0538089885921959	0.307314554481487	0.0782340791642998	0.532237844052227	0.129991932926794	0.123643045462085	0.107443044820649	0.0925090936600959	0.0942514092507233	0.184338714469891	0.125624433881008	0.163395482270101	0.115628104003608	0.289061224567212	0.335721770636474
s16557	1300014I06Rik	0.0913757403228962	0.0833945549723322	0.113396105655798	0.246244089217388	0.225869597614143	0.0910789834756527	0.151386661302804	0.145869887718453	0.144712655504821	0.23388252873055	0.0767896669063066	0.28991723371445	0.103355423483819	0.189674810306701	0.116770358033243	0.28095130370455	0.175225785901557	0.239329476605747
s19940	1300015D01Rik	0.890473139988788	1.13083622182546	1.11819825601585	1.81457036197557	1.57935008483799	1.26857252373278	0.975781475416892	0.797021750163788	0.984810466579712	1.80745283384114	1.15510580083838	1.71907560978388	1.1580816713156	1.664713605684	0.991281011299123	0.962647154895267	0.921533169493399	1.18282119460001
s20730	1300017E09Rik	1.10028708625285	1.17336267067906	0.424428958844866	0.537285943575896	0.611661340568326	0.717014400806477	0.604932467848979	0.465345770548443	0.382724722099399	0.35558490833514	0.602570103272889	0.692527852204959	0.405514385603272	0.59130566335577	0.509697435650221	0.656431783995024	0.520256142998149	0.514907789345276
s09494	1300018I05Rik	1.63230199783427	1.60264623172364	0.815745483641644	1.2719359291459	0.305139531190154	0.369479186018021	0.792681933206163	0.680323580534387	1.06806392739583	1.13750903154147	1.45364098334727	1.37245704819976	0.470783283693794	1.39187533476409	1.43203425199593	3.20730376841301	0.726986762568805	1.09575328197803
s17560	1300018I05Rik	0.495491083136267	0.507055299014157	0.352032614391175	0.303749933924932	0.353299349981903	0.251235632524862	0.452384373196825	0.440265896223156	0.409808268981714	0.55245773404702	0.325275034037134	0.469624311208397	0.347050376695108	0.292110677708806	0.366716224185939	0.394686752038972	0.470375883760539	0.359548426217046
s23136	1300018I05Rik	0.833776722239442	1.11858431047486	0.692152095602978	0.9571493764583	0.644097054722241	0.525131265806439	0.605277656151709	0.446835588543656	0.679006363372814	0.964931877937311	0.925464784970184	1.28242281752134	0.493078755436987	0.677899823369848	0.968498688294695	1.49227869953958	0.893842780007736	1.23276003772192
s22403	1300018P11Rik	0.307045635254592	0.244214708784948	0.658238811867117	0.87396959801985	0.785817390082323	0.840845124699829	0.613025503394502	0.63838205371522	0.520656578652008	0.550458612260842	0.786663199338699	0.812789122576031	0.806369513023221	0.866349466969805	0.711539621800463	0.853703500512135	0.870943478142855	0.715777946823183
s18275	1300019C06Rik	0.905689853391263	0.895051127439638	2.74211675480823	2.66935466030739	2.35139677486533	2.72866446121975	2.60533881132066	1.73381744011756	1.56388670380638	1.21024153219428	2.99600078124989	1.87145194071861	3.7284603515871	2.64767492045302	1.40575190310636	0.880817477025353	1.35724390015996	1.16290802675507
s13196	1500001H12Rik	0.519858898020179	0.469905969370836	0.208506172767219	0.325221829009396	0.292880693506233	0.233185825460454	0.628835687307434	0.430926880715651	0.294806655514898	0.325001436510877	0.201972531049003	0.265391855089135	0.243804557502602	0.499790020508026	0.504056374058021	0.849862882698202	0.586830190504338	0.488924633627368
s04460	1500001M20Rik	1.97767039243762	1.92697252277559	1.61953090624327	1.7241460640039	1.46181323433783	1.44655682732775	1.2714105809415	1.36657534135282	1.19517593110008	1.29072083547105	1.45429404647366	1.41362650962432	1.48339519400209	1.28014568211938	1.5790567265748	1.21124776199834	1.94567399313257	1.66190394570207
s07159	1500001M20Rik	1.63777367069163	1.42196898673653	1.3105450979853	1.18599752565962	0.882225276152979	1.16704484558513	1.17400210888978	1.3307623914117	1.42902088357934	1.1671216968306	1.17231640355996	0.921585549147659	1.97819822727672	2.82578950043553	1.40895447773189	1.94679098626803	2.02586775404838	2.15782968639186
s11764	1500002B03Rik	3.96442326142008	5.69131487680137	3.55517357851689	3.45565214656395	2.97889650233146	2.46920736557837	2.24538681364074	2.50741014211364	2.64259987834918	2.71061647357126	1.90276184346909	1.47341006198336	2.28372826767444	1.33344008293871	2.09389195354206	1.82898342392231	1.40306223174044	1.31003467624933
s06432	1500002I11Rik	2.12220790681068	1.95522413663279	1.777937980788	1.67503704213916	1.31470944999572	1.37874533074689	2.08753299409273	1.67370469011852	1.61420409492039	1.4674821958293	1.01616452172142	0.953751945547738	1.00557730857316	1.2512750920666	1.11480470776744	1.0953940887086	1.10543484933719	1.41980126073615
s07360	1500002I11Rik	1.571275327785	1.11570838789119	8.11034339506622	8.76646982573246	3.01384662523414	21.1201474240418	3.10945340797611	6.29174848660401	4.39764150278128	5.06808246712329	7.70400158501338	3.91364527801092	9.0483642031077	6.09057315618596	4.90723377029365	2.20753452308475	3.40349266375836	2.49768233323404
s08403	1500002M01Rik	0.623205123819909	0.544362654280761	0.816934887304701	0.822173057005594	1.01003829994505	0.913180526721796	0.912666700907027	0.800021124569915	0.7516125180249	0.695037632915433	0.733280967780322	0.728566719380816	0.827519951030379	0.681909410671986	0.726229278600943	0.474301389495052	0.540052661867062	0.481480074453573
s13637	1500002O20Rik	0.245484357047025	0.216868436431847	0.654333028510659	1.06624575661628	0.721120369744163	0.621242312752112	0.636393056482155	0.307231916078227	1.23151909726708	0.743853283752442	0.42729697240147	0.618788375576635	0.537898548132992	0.801531986585719	1.40095925737898	1.2474802715138	1.77207664010037	1.51483955708677
s08110	1500003D12Rik	0.535416683892187	0.579118303420279	0.436706224643292	0.454285763580617	0.535156219226453	0.589778035623746	0.675638291654787	0.797038323937477	0.512073923762385	0.541978677737858	0.302916905308948	0.351053787898644	0.356688596988416	0.258831300809281	0.563361156860719	0.474919862439968	0.439184486674555	0.312137370782096
s15863	1500003O03Rik	1.86621473671537	1.86613712464029	1.28293937693708	1.1901051117444	1.34376978836722	1.21722257846101	1.33153652200136	1.0351773814454	1.15029348799488	1.08072615114138	1.63817331625116	1.67565599462657	1.15245546433157	1.53026233782481	1.68769944069451	1.88771504114611	1.04028007644441	1.32004672792293
s01710	1500003O22Rik	0.938564631141343	0.760913308114064	1.03706117534609	0.818107311702812	1.51385706949837	0.946967619300301	0.967141575564292	0.874745959072592	1.29056517410382	1.03019682579415	0.738489851302024	0.707215598212568	0.687940644633089	0.610980397952261	0.782930960394104	0.492957439830559	0.68113421068928	0.42666716661894
s21787	1500004A08Rik	0.419042361442183	0.357126723806125	1.13744832165088	1.33060743484859	1.17214496006954	1.52696923990757	0.989794547542602	1.16535782116947	0.79733394745154	0.98101697132348	1.20303198504729	1.1344381854862	1.33066092971783	1.99729162999826	0.872701389918697	1.48339827863889	1.17656579492546	1.5798975407286
s23561	1500004A08Rik	0.582300999409262	0.717481729755703	0.795709098150569	0.78065499209303	0.86304339080252	0.849398225600536	0.818427768307355	0.86011710421059	0.677527777094585	0.744537799458184	0.599047372266855	0.935541787276123	0.944187965654581	1.31980244908774	0.77696364499648	1.14912839266754	0.781143766294373	1.220302651521
s23396	1500004O14Rik	1.21181292641892	1.03296688154851	1.38271900212976	1.10369381696211	1.17575624903003	0.636575262664792	0.886161773797576	1.79443914783873	1.02857215257571	1.19307438994682	1.52851318816923	0.417377287403571	0.509098951691739	0.946026170904073	0.70110138988477	1.03116700029042	1.0259923685129	0.669451293513041
s03021	1500005J14Rik	1.34666592714493	1.30481837143422	1.79011218134145	1.3885720139801	1.61482967059688	2.24779738839156	1.48727558850472	1.40797234769358	1.16493059208714	1.12966499404705	1.76777418864962	1.20585714103457	1.60965778232108	2.04288784221818	1.58400292556807	1.91709921200186	1.79067932188637	4.76621819872776
s17328	1500005J14Rik	0.715218024482229	0.626187233198085	0.421920180903138	0.46322306644045	0.607666641118258	0.633646448940607	0.604648244335165	0.61928010333684	0.545410356433561	0.502716170151958	0.432377992896348	0.472515971576027	0.478637056159513	0.597923160601074	0.471674659517243	0.547080864536007	0.417376130189615	0.595661244005191
s07064	1500005K14Rik	1.52333263162613	1.09816360208285	1.09077912819821	0.700913346090277	0.366894453493021	0.554019630075984	1.17598038772699	0.629567948598396	0.760817322834217	0.857743979700355	0.754146650121399	1.28288602209785	1.77167994040352	0.913324854945832	1.25805587573164	0.880849836035725	0.689845886072778	0.713724400167652
s21870	1500005K14Rik	1.29028878725546	1.27793725177733	2.1074333426943	2.21406411442762	2.72941732876177	3.01966812575162	1.60711592755477	1.76341128815357	1.60219750318998	1.53765409879724	2.68555822390564	3.38306289798173	1.58476508419967	2.46475970183012	2.33347659985019	3.07866096387235	1.63053001653574	2.67795181100236
s12706	1500005N04Rik	0.500697792525505	0.417845933310745	0.955872433184174	1.06859709478756	0.977307182796265	0.847140988272371	0.765574668754095	0.610481296196021	0.694647995600496	0.646829776845019	0.819640967267863	0.878646038772235	0.891582373471305	0.948594888766817	0.563620894029466	0.729740282757696	0.754269502763537	1.01583564276861
s03049	1500006O09Rik	0.888333313467347	1.00200173040864	2.44540259406061	2.28874700793909	1.75605739657617	2.22385234192221	1.90450886065415	1.67142775738982	1.57938730582657	1.49861105589246	1.92550650894289	1.88571807308834	1.44669018948747	2.37223839676986	1.76330006203729	3.56295435197031	2.35472568155015	4.90597200005893
s10222	1500006O09Rik	0.677689347861644	0.557387285974454	0.605288144905107	0.550092447219661	0.586261815882495	0.576690035614546	0.640260094942122	0.670153272053319	0.304834057151467	0.64428905857923	0.530468871574968	0.571817627530131	0.528098884818678	0.516280853059509	0.633397904697148	0.580039880135194	0.554131774430764	0.541504788243501
s06963	1500009L16Rik	0.513791525616738	0.559073163565892	0.66047277534848	0.925241575701372	0.474518421177554	0.808989004899872	0.890783042833607	0.592412094643431	0.383871936794196	0.446343709899339	0.345958525758308	0.789990932898194	0.490667628933391	1.80393955662219	1.28453126027043	1.56088905828497	0.71612681786007	1.43077815830456
s12138	1500009L16Rik	0.450273038649331	0.413558693304607	0.413835409886137	0.354330362469566	0.469592085956127	0.412008783711052	0.741867785476618	0.532613905470926	0.493663196968867	0.400675166316041	0.305931592109637	0.497830318475397	0.487600665456333	0.930273606134557	0.413460668215348	1.37373621093643	0.91207223898188	1.0007356996529
s10924	1500009M05Rik	1.89951617885219	2.06121929116615	1.81860723819077	1.80950989892985	1.89266096210145	3.10655371512916	2.50044002275185	1.31693578484254	1.56416098078098	1.27550627812779	1.19014635835928	0.980180941109955	2.19443418219245	2.28617208128938	2.51446243443007	3.17379731996247	2.53350732490028	1.72199386164559
s15738	1500009M05Rik	0.439040215538484	0.548578505319741	0.354190150852987	0.430025166887439	0.422446924445395	0.422173521041982	0.459235476060505	0.481594559701181	0.431127949851542	0.625158103087645	0.388778676997813	0.516813621384806	0.442042809851452	0.343233434911487	0.499356480741962	0.416954828366	0.504053229600538	0.456588997425638
s03099	1500010G04Rik	0.420013615113462	0.610034186872383	0.482049431653169	0.33938765644065	0.318391781090822	0.308509110722896	0.608306784534081	0.45567432840604	0.479086478086335	0.403420695141218	0.388557765492742	0.418057126009135	0.384761672683019	0.312743542245006	0.831903446974361	0.520086321489606	0.591834621598033	0.443447740284444
s20114	1500010J02Rik	1.88770719037628	2.03548557855679	1.98203439722591	1.79795136980321	0.855378588615797	0.919745743713982	0.927320529814871	0.811019214503646	1.08515114343882	1.00752665009827	1.60924947702536	1.99230427490069	1.47709027328885	1.73977290336684	2.55812187628709	3.16305797732291	2.22236687373838	2.4934236023578
s05166	1500010M16Rik	0.262643903117095	0.266889231200447	0.372480808509754	0.474881678008917	0.55465900325918	0.436757384225028	0.391107199892181	0.409889517464419	0.457144446851339	0.451545414439915	0.406069056636842	0.321179785478758	0.442351463091206	0.295845529519112	0.541671465967983	0.316895482795132	0.486972429531825	0.249796990346584
s25072	1500010M24Rik	0.477755040703676	0.768041940754653	0.71314729997112	0.582506074622916	0.76344969307673	0.648826657487886	0.581564454964406	1.36307788618252	0.453466223339462	0.529799357782248	0.171716193192866	0.652116215816326	0.882944707400361	1.58222744285899	0.858303032060095	0.811521374925299	0.895711478821148	1.2605278558228
s10103	1500011H22Rik	0.467257588703454	0.474013811125546	1.79633820674478	1.75810227552018	1.64000021047893	1.61936140654828	1.29439056777587	1.32088878411633	1.37611019348211	1.76629461232158	1.29441210083112	1.41430080803893	1.75606469982875	2.14569051040827	1.45455414400289	1.44974483661211	1.48535523010671	1.3333679918093
s10056	1500011J06Rik	1.5298911388946	1.61131102651052	0.616084865278769	0.619793701895158	0.992754568546262	0.836520035619514	0.851940157229537	0.981894549613255	0.869072234906029	0.960970467529575	0.582933816021408	0.720434911750237	0.746596680866245	0.583911649726989	0.859581894201909	0.591115108304814	0.927818166971782	0.959526795214842
s13625	1500011J06Rik	0.727315889511326	0.614335219628592	0.424701173458216	0.352232027358097	0.494643491741949	0.293228451941251	1.01709962625067	0.834270998825744	1.00320260536134	0.811347579878215	0.709525775369141	0.626693528307929	0.576935122826827	0.547369517611639	0.577081905145674	0.52988419445705	0.577069905189575	0.456291283671272
s20278	1500011J06Rik	0.941495431855822	0.977742181751607	0.59818556422388	0.805422678324048	0.724072467899421	0.459035615999867	0.946457087155886	0.923007963322317	0.950749381210866	0.893988389548217	0.730640686981156	0.879857627027325	0.823740027761612	1.0540658511835	0.690754997570856	0.956128878407238	0.800610254774125	0.892891635197248
s17256	1500011K16Rik	2.1242977585767	1.92617128405734	1.10425701699139	0.976192112424977	0.947177686735992	0.982001409225472	1.01868781934779	1.69992370782175	1.22861338006893	1.35828855644306	0.914050639726199	0.946605362467235	0.85329943626051	0.67985783443165	1.01284611679355	0.72219132711501	0.963340016013002	1.21420077571966
s02902	1500011L16Rik	3.10204797784782	3.09105001920819	3.64103093931812	4.11804901008293	3.01446713377175	4.41043207920985	3.48772913142749	5.55814703484448	3.72035940629987	4.09599229080761	2.66192514069478	2.29994601785267	3.51285493251934	3.88526768485638	3.93156034965212	3.44517674930709	2.96303568223636	2.81754177296663
s13012	1500011L16Rik	2.71662607100921	3.04890035381231	3.32390465611153	4.1381559057193	4.05048594099697	3.93412009841075	4.00636537791655	6.24796772067502	3.3668046149897	3.93025521949076	2.9480500137462	3.11906150153936	3.60301335675728	3.10564730852961	3.57131651179202	3.35866754818072	3.09201860470823	2.41668761494838
s14466	1500012F01Rik	7.72096942535791	9.79038775578807	7.71142242645633	8.29554059346782	7.26249869862951	9.13856727263187	7.79411922349872	9.30112999499857	8.34362316021617	7.80435281497006	4.79193719590987	4.98152339850442	6.17767510909313	3.93856749687389	3.88974343741723	3.52646323736706	4.24739122294881	2.63767533917495
s22065	1500012F01Rik	8.17867989882832	12.0265088394841	6.23586199368416	5.89279468045145	5.64915858092061	8.08617260908474	5.61157597749872	8.92970180901073	5.77725830516178	10.9179493180506	3.1754828974388	3.51324941259672	3.73924240433613	3.93814709824073	3.22861407051234	3.80595894685022	3.30887777124795	3.31653097476736
s19395	1500015O10Rik	0.986067969588242	0.858854709693525	1.52890842701867	1.7759992839251	1.92614057653764	1.88686211513117	1.09361353231662	1.79374399248937	1.15777507246904	1.1433562560393	2.1356452170976	1.64137285575311	1.4659155565263	1.62507803847718	1.13019130881386	1.66024942625565	1.14094005942214	1.62845629413106
s05983	1500016H10Rik	1.16801839884506	0.96978981006238	0.846055963147204	0.742461951501332	0.733195583117143	0.850709222802198	0.636758845116437	0.494266146070297	0.958624023476663	1.05540886007005	1.17634399078749	0.865774971674536	0.899287300127982	0.933767965220503	1.01523379543788	0.786650658150958	0.958097245507322	0.788365200281128
s19458	1500016L11Rik	0.800429364530907	1.0360359034742	0.538623469861256	0.550882294436035	0.883877291757607	0.758129390318388	0.501347210399696	0.558601750602191	0.689783727458326	0.774571862853816	1.19555044140229	1.0057522740751	0.963810217163898	0.674045086119582	1.24156948081989	1.36361275559002	1.46451300040272	1.06233000620351
s02552	1500019O16Rik	3.3521739154352	2.87239468877092	2.33739409596444	1.0599248650402	1.51364826807321	1.12205858188439	1.79562986931003	1.29065552697928	1.89877900113487	1.67743167047217	1.50572885578372	0.57520415409607	1.57957013930066	1.43984947792518	1.71933539219657	1.13601587846236	3.14167729865049	2.56480296782508
s07399	1500019O16Rik	0.891536642806322	0.786236366122177	0.421113199033027	0.280641447655939	0.761625137071222	0.593121264036484	0.64202972562608	0.391547434419063	0.671923549650514	0.407001777414237	0.562204536434583	0.428232441835303	0.548085928243492	1.33401232896813	0.554003117584849	1.33724239593607	1.20167019934833	0.938601713989286
s15869	1500019O16Rik	2.50415176506698	3.56916599524655	2.05431868033621	2.1089764715049	2.00015943020569	2.31166925950639	1.65429669229836	2.69986075056809	1.82826094647388	2.52238063637173	1.54858653172668	1.55824706997202	2.06775319892855	1.05898708875635	1.26221441083598	0.907934419563784	1.32689848420959	1.04743520451858
s19457	1500019O16Rik	1.03814790557867	3.73910503905683	1.34373625729694	2.52748932704327	2.82464194232862	2.4541458653423	2.37412023383002	2.79824445105328	0.75946111256671	2.82735100606957	1.38590752833679	0.462456957411997	1.21884950240157	2.6880463225535	2.24920786999372	2.94787019716553	3.35799015367626	3.36599958781033
s19127	1500026D16Rik	1.89201430953876	1.72834952026142	1.00567977471555	0.871543150667213	0.865298615842278	0.855028254552975	0.993484249106715	0.81493392770813	0.994721110695377	0.917370868583561	0.874441635518848	0.822932496935754	1.94299474630228	1.22594563192654	1.24200673771418	1.09961538711898	1.02782881248915	0.737793508191971
s20501	1500026D16Rik	1.89881190475273	2.10992833829127	0.961176312609775	0.710449495605268	0.768959755515514	0.911509754230602	0.813051137656501	0.775024058117347	0.919585740321635	0.759866562869496	0.782894601250405	0.736479870954981	1.39110758611104	0.909092499392438	1.0410627286242	0.929359705501064	0.942490511976717	0.597776463741066
s17319	1500031H01Rik	0.250067070985144	0.305322962529115	0.394858047781636	0.377757158541931	0.435515508942147	0.465212575180306	0.389355254165268	0.326505907516226	0.672262229348218	0.878946342374491	0.332751713406452	0.414914217865443	0.341805614491901	0.390710247511545	0.300030069018399	0.332272085264032	0.38383149480258	0.431697606778325
s11844	1500031L02Rik	0.379564244522091	0.364308863283477	0.28927508986857	0.358820942404438	0.392976514438584	0.394511155314162	0.420949186874711	0.431780501440212	0.4019140731994	0.484361130518511	0.396412400921893	0.429363958722054	0.407371794517324	0.31903641311071	0.482767345411567	0.490837030401353	0.444217150753595	0.49325309208567
s03300	1500031M22Rik	1.96473127202386	1.74675225167862	2.63691487717411	1.75422159262535	2.18471183529942	1.69285217709401	2.53993750497385	2.46418573241473	3.09324262780998	2.43057727120039	2.17230699160876	1.98098094081048	1.74369655688931	3.12169372749429	1.91973609748535	1.58110151582268	1.72319025944718	4.19732157913447
s19567	1500031M22Rik	0.777871092976561	0.742348740343633	0.713717968887904	0.8394666985319	0.865053940488766	0.868732550544909	0.857830192741831	0.879986929144079	0.928464722264261	0.914037968381554	0.663479594085181	0.67652633504808	0.555848258795069	0.529281084196245	0.741017747064943	0.813198804859788	0.528389974965406	0.464993998132758
s20152	1500031N24Rik	0.43720778644341	0.519702174301646	0.425482883245417	0.929003540534335	0.989064834669277	1.42591402737358	0.900532968963602	1.47599823886385	0.624023817725779	0.609890014286054	1.1519020141371	1.23918535567607	1.16274198892697	2.28708026821994	1.16913376217209	3.07697559287554	1.120482409425	1.98436305169413
s15397	1500032D16Rik	1.36913717627025	1.37590417797424	0.902041053677306	1.05868617761132	1.13766121472794	1.18036741527379	1.00903974375272	1.25786404642395	1.13020227631195	1.44498949054829	1.04750926186592	1.21150889733768	1.07814408860088	0.836239444240979	0.90020345066902	1.06338424731517	1.39015138652833	0.799008635132526
s10517	1500032H18Rik	1.08581777025273	0.907522929591072	0.557886675596379	0.602323310992577	0.715193237343902	0.722103730073524	0.931500855973807	1.05543885419696	0.674949748761444	0.772040266654763	0.631307151816943	0.881282217597168	0.420911548970728	0.630180055284977	0.815205675069648	0.874495581573925	0.594406583495736	0.68721479423521
s05322	1500032L24Rik	1.73232545841245	1.58448389943273	1.01807510837359	0.830807416450049	0.878356796653965	0.939395117285285	1.01797208490656	1.05994176290532	0.97035328322212	1.11978130558417	1.10750253421888	0.813469973628318	1.48753024282103	0.562951289223184	0.982124618497174	0.481202485689094	1.16821676981006	0.492838886943758
s02451	1500034E06Rik	1.37108593769333	1.50027087096509	1.10359666341168	0.719981129730725	0.877800501778199	0.891836406753787	0.802374687997318	0.790829722846249	0.91223536124482	1.04813024262523	0.815644843010899	0.67432827633736	1.21373965562752	0.733989332095373	0.950810011995321	0.711566748410084	1.33885061686775	0.740221015159684
s21632	1500034J01Rik	0.841665565710119	0.750978234487498	1.7856025591853	0.555975417273161	1.01415207162256	0.956133517584747	1.14328413952471	1.5122566449572	1.43603309691498	1.77288628124362	1.71544872002329	1.41854704769904	0.720862996770381	1.20294693247466	1.18416572377354	1.12111789681125	0.82216108946703	0.653091030664045
s04166	1500034J20Rik	0.996460139156561	1.10710342177584	0.723432340927569	0.95210725000073	0.498253208349024	0.839035640626133	0.924930583612474	0.602863796669925	0.750961577441962	0.744511480135285	0.699004185832265	0.670023684940576	0.741782943440336	1.15993101019508	0.80441673458631	1.34458503702804	0.332350401068101	0.54544400389033
s23518	1500035H01Rik	1.44156011458511	0.546378643992743	1.82389540805083	0.808212740969337	0.973094620614454	0.985046680939108	1.03757311291481	1.75833261047444	0.0874781790673299	1.20087168077272	0.841609561354535	1.39734571527996	1.02943589977606	0.959836778749941	0.888598739523248	0.605789299461355	1.22028150547066	1.04516955082324
s00805	1500040F11Rik	1.38553869247324	2.0492656277976	0.872464901958106	0.669802190820612	0.561985962569657	0.797073129984055	0.762280565559833	1.00209063479083	1.20762120925067	1.41895614362228	0.75884597879194	0.663880278353516	1.13929077084139	0.670664433235192	0.768549453258593	0.545472738193156	0.969852999585764	0.777172091864845
s03617	1500040F11Rik	1.39410381629589	1.43900738896754	0.751143783957896	0.706542867603518	0.488661720478368	0.641788569495349	0.693360233163886	0.714599594312856	1.1665919305403	1.36578273322031	0.619910566357296	0.543766055762707	0.98921772803832	0.412264173789877	0.698482076142545	0.37220413804117	0.62717154045524	0.419518401888658
s08260	1500041J02Rik	0.538646617769695	0.624665604866567	0.869441581484207	0.880769856492917	1.14499873148664	0.905099935808756	0.956175933965691	0.792486904139565	0.739196586638002	0.692296999277447	0.909928442377832	0.854567881387521	0.763112677911722	0.469716767638193	0.814259752955828	0.730738436735076	0.816122713769091	0.436477442115365
s24655	1500041J02Rik	0.29018945493117	0.190096252957757	0.292744505853766	0.355258481959765	0.245395721364908	0.224358228192184	0.283131662620792	0.310064873309464	0.185974664479808	0.176320973556621	0.302544444833768	0.345273137272255	0.243706899435459	0.305826218617559	0.211551379724221	0.238074828738266	0.356840433241239	0.407476849184175
s20224	1500041N16Rik	1.53012233222255	1.65702342754158	2.23137192192603	4.28438164949008	1.37763719511631	1.70967369332733	1.62956059556199	2.05338193802983	1.78832506504272	1.92384557474995	1.70594247585668	1.94891206824323	1.21020210568772	2.68806495473537	1.26412225913425	2.38512189653981	1.08436841746386	2.08606483848629
s18794	1600002H07Rik	2.02586915827339	1.30528333188091	1.38825346806274	0.963003535636817	1.00652848398405	1.11040579330376	1.5355877964224	1.46955362004749	0.642407214444905	0.525594105083685	0.783755735139708	0.778448228667275	1.21415869545665	1.49234800385665	0.754152922962978	0.641921594606968	1.05872580492125	1.78270007314574
s02828	1600012F09Rik	1.03856895067477	0.818174228555013	1.55910273971416	0.429573528992351	0.769675377369378	0.906591789056783	1.23656493405297	1.33831711138678	0.696770765993035	2.00417154525707	0.828501951058817	0.583803595023596	0.714685785659178	0.888605514775898	0.786649022358601	0.770093219930668	1.77079352098942	1.35477756383868
s14001	1600012H06Rik	1.15442144077689	1.02542004140969	0.922147859720411	1.81312702285677	1.64302222999517	1.14462577549863	1.27350180109846	1.00292449709414	1.23611845437609	1.32270927575376	1.30713124051783	1.31864022826803	1.16257597480543	1.68393330595537	1.00598932768728	0.833359561184127	1.20510345216666	1.22444926743037
s13371	1600013P15Rik	0.908364984837154	0.796138314728608	1.00513201583946	1.03165815081491	0.915375764027175	1.19548911973608	1.07529164012484	0.821562934590164	1.74141855427016	1.30675619611805	1.2186222610637	1.33805646691521	1.04181563966289	1.11124505567092	1.03841706686132	1.10214267781512	1.15462710637435	1.35705575924465
s08308	1600014C10Rik	0.337099408272029	0.350507446596235	0.557190667785405	0.517723245137443	0.297168478836522	0.311511644885994	0.469094665549169	0.457815749633111	0.574029983199979	0.558318010052822	0.51825822037568	0.402647421580486	0.591513499832838	0.306970729001705	0.518107366061049	0.402461029993629	0.56844040076384	0.449676999908128
s12682	1600014C10Rik	1.05804647526093	0.898233852297842	1.15974851589226	1.27265290349168	1.44675336532809	0.936672750317377	1.2793499950603	1.03041464261535	1.04689808248153	0.99013352578504	1.1191031356015	0.965101778205039	1.16627580299693	1.37486312713929	1.05723346721896	1.89564655825087	1.15835784027912	1.77886989869828
s08712	1600014K23Rik	2.83517738246718	1.11912873409932	0.879798471545168	0.738196089386044	0.946152080473813	0.748224960727259	0.978094659273709	1.20762957987204	0.799350975750753	0.512897697536691	0.8217326523993	0.917332081148675	1.20451720433896	0.82460836419204	0.948634340539547	0.809820461080709	1.05338513066007	0.359825915076249
s13675	1600019D15Rik	0.509998885683702	0.755039486223687	0.418834735403761	0.658861896539172	0.615418193689944	0.683617862820733	0.543288720541465	0.61259436442221	0.492318548358944	0.673190629370616	0.44138606863395	0.466032993063139	0.478491433075069	0.393542677082918	0.407923068345108	0.404893952449255	0.316259341695817	0.252380088735748
s14467	1600019D15Rik	0.498757001847146	0.605594916424315	0.561927924257941	0.723613385254201	0.856260690276318	0.76205498383383	0.560279650663131	0.629505548886437	0.547965132016336	0.550661633671326	0.508682370349134	0.503768562808288	0.547083139786091	0.601262963714721	0.473569476024499	0.565755652996888	0.386700356618463	0.341724833774159
s07733	1600019O04Rik	0.348463632062859	0.370539949714554	0.238403281663041	0.301295284719543	0.375420412455256	0.375215673903944	0.454021020872545	0.314011216868776	0.368929740837842	0.34912171526767	0.294223625184645	0.374724185394347	0.349862998894094	0.514835342345229	0.651645388824316	0.479145591517565	0.447393747676299	0.766393377641177
s16757	1600019O04Rik	0.082192524761668	0.113645699747484	0.345773209872519	0.513037433410365	0.332896129076794	0.361776348879638	0.391615561745341	0.364249778474503	0.248145122044496	0.271736637806508	0.392708029101136	0.624781655679585	0.440715639811741	0.602682884663471	0.277389483925888	0.548920833166101	0.406930973427894	1.00133519890799
s20064	1600020E01Rik	1.50688153241045	1.11645569427324	0.739325715666894	0.979613119171806	0.791765988129939	0.698517420051102	1.00967221128602	0.612152072151403	0.882923287287981	0.757122684909934	0.778898367812583	1.12378807777571	1.0148763754957	1.11341698764798	1.05875662718778	0.98433752548905	0.811247481828235	0.610667088800031
s00506	1600020H07Rik	1.26787015157916	0.954968466109001	1.48123546780491	0.808636931508327	1.06775747661096	0.909879878670078	1.25497010696919	0.343050054313854	1.27864785975356	1.0724935712976	3.9277361002328	0.863026042710182	0.785833186167226	0.827244098726877	0.58373561579665	0.532773045746433	2.02786554572376	0.856312921161393
s24195	1600021C16Rik	0.813431068603794	0.492921905137181	0.602794851511352	0.503574452932692	0.53050821618527	0.434797032776127	0.505576741303352	0.617140123551646	0.516478428812	0.472545449575696	0.524785586038732	0.587800707260716	0.624712802036596	0.607079768523808	0.542512017122943	0.589414313171183	0.763051851154932	0.531939840828214
s16117	1600022A19Rik	0.964152325781329	1.0615578547076	0.721445340604009	0.892077527160481	1.0435096918927	1.15628817726494	0.876747307459759	0.894647956862299	0.647097047596821	0.695698444439879	0.771598904396864	0.930383876295646	1.11181519159718	1.46341200594717	0.641647566288893	0.745098983582573	0.57489205580616	0.764517801667788
s12564	1600023A02Rik	0.145991269354339	0.0986024292035288	0.33861997861049	0.474102530988153	0.488999874490552	0.421974873118197	0.459233884474385	0.364186411831476	0.291274841299507	0.256082221061965	0.458607864341795	0.673011937559286	0.524964583354068	0.558966218279569	0.351621453130758	0.353754400632386	0.40606089421585	0.468194535063229
s16474	1600025D17Rik	1.33192052488916	1.33427773476217	0.822397053079244	1.01976943315814	1.17809183092721	1.44473811322801	1.13327736650408	0.565083512009141	1.51008106586279	1.42041056867913	0.62159120669566	0.762506214062008	0.569898934306794	0.346598904578907	0.739159184426098	0.618052372729884	0.926340824048473	0.480056127925451
s11000	1600027N09Rik	0.526750615528044	0.530404896850494	0.66189074347173	0.661135093012125	0.814201621640214	0.770729223858845	1.13763755797401	0.810458938905272	0.563907720407075	0.55866176877666	0.456938528792679	0.571435670114777	0.526732725162366	0.544523795234799	0.740302599710769	0.675908095974782	0.554560590147913	0.632575243202196
s02775	1600029D21Rik	0.463092083603472	0.526194472989185	0.465466421049013	0.347521947933767	0.727376892641423	0.842914964082811	0.630723678193077	0.708519762785972	0.760337050999477	0.797527405339354	0.573561860870841	0.428641072153025	0.336556120871702	0.465535147747371	0.486356127754211	0.578333268359354	0.451364231077208	0.473631848267507
s03838	1600029D21Rik	0.42067150418845	0.358497509102279	0.334634013716709	0.363493633238902	0.467183102636593	0.412704478763656	0.321761362281344	0.323696573713604	0.516064751694185	0.531903708220555	0.385326950640253	0.342315612948234	0.428307842812493	0.336667881945681	0.486595202007386	0.459217014000642	0.316989069731304	0.171888031606736
s18745	1700001A24Rik	0.587066565478493	0.483109792097202	0.556692672930961	0.514593450369159	0.577232725866991	0.590296216507085	0.666374915894412	0.638807873666697	0.506526621570585	0.509060489169912	0.41764555828875	0.442006656044181	0.343557623088825	0.457564490319366	0.472305748515333	0.402163205914267	0.437078706481005	0.473940876120507
s06425	1700001D09Rik	1.00470920520776	1.15896660784311	0.777372512110664	0.784156762163778	0.8057834056723	0.65668208381518	0.731902307943406	0.634628404716643	0.985156615028203	0.812900116504244	0.679800345394418	0.632264007693457	0.570271563556473	0.531338073788066	0.611616825198234	0.58229090898929	0.877226317625814	0.556335086376583
s07351	1700001E16Rik	1.03566110984197	1.21064425942918	0.954983028761431	1.04651645781215	0.861255979941441	0.932745887958962	0.934923353155129	1.119494158303	0.613158516812426	0.871215785802953	0.832119135122092	0.821979888030167	0.705186616692678	0.799150982270675	0.67405115990881	0.755751582558377	0.65116181245892	0.675891230048736
s14503	1700001L05Rik	0.388365782272941	0.374284445726788	0.312658577085245	0.407553398000827	0.372807812938085	0.291327137144344	0.395631992928798	0.354723545402952	0.356339915138857	0.437986710197308	0.263951176205849	0.304360701959848	0.295334540472365	0.293923170730587	0.294465597798174	0.280915473718318	0.341655912834198	0.292625621792907
s21636	1700003A01Rik	0.681006748527322	0.505056606989733	0.58191526622322	0.382215979451701	0.550413591339486	0.463600169843635	0.494854396047616	0.39423424334269	0.759544817693511	0.428007505224812	0.694006461455336	0.617432786876529	0.563032458358883	0.524937657093294	0.67522723461853	0.77695071990015	0.683794156927981	0.774896213696524
s02087	1700003F12Rik	1.08111800265816	0.86873736783441	0.866501408737818	1.26921809962531	1.21617007818893	0.687189072302757	1.10703589390121	0.558515026051827	1.11258071202336	0.373292647961297	0.808886955119431	1.25620333103066	1.08384466003669	1.40687290174524	1.61347363094177	1.00163508319777	1.09438927726513	1.18457044787952
s01763	1700003M02Rik	0.066301761018325	0.0760726145337596	0.32017287650306	0.338178770236523	0.363426367588794	0.353319431405356	0.330475677357161	0.247313003076594	0.229761184976573	0.205684359673567	0.314560625349933	0.401783716280052	0.328517698219424	0.3234054732466	0.281192690950929	0.277680736135201	0.386923698628331	0.399416268207928
s19451	1700006F03Rik	1.63686347870658	0.89667432878452	0.803280076853416	1.1524770327073	1.17571142641733	1.15743726567002	0.926472461959545	0.72744395157164	0.320295847629581	0.558668351807554	1.21856228993391	1.34331905174252	0.675338635388347	1.01244883362048	0.482855026124911	0.423348593180955	0.865049743231049	0.358259036577261
s21362	1700006H03Rik	0.26769832182437	0.235432109266095	0.803209367468024	1.0407495971179	1.03350688520157	0.748798785456417	0.727778330053714	0.800639667173644	0.560780076876655	0.561768641845708	1.04561953504218	1.03625854625689	0.907348700309869	1.17308455059021	0.672133166201513	1.04317702426229	0.889825285379483	1.05707738842245
s22689	1700007D05Rik	3.42254616167732	3.04991281015128	8.71884481004584	5.85638743633511	5.15839767955809	6.89845362536455	5.455332005301	5.00592959276896	5.2110929923439	7.42276142540728	7.15766984761513	4.61777218378467	6.93826046031291	16.3702335566592	5.59324296133546	13.0941000284082	5.73823479108536	8.97317781307239
s08800	1700008I05Rik	0.977292279720093	0.820543088561813	0.781268850703595	0.774165005380183	0.785108527381701	0.890949768248179	0.881967867176369	0.994235829461852	1.04521591705662	0.965538706377375	0.591268367103379	0.628924176296671	0.541287883721656	0.566927045381003	1.17868645921322	0.810505005135351	0.917360058805721	0.598919495694373
s00515	1700009P03Rik	1.12874531528904	1.05350050082493	0.853279326786125	0.778836282798201	1.03760044252809	0.985014590692336	1.01109951642658	0.755308014303997	0.840119232740746	0.68736199936712	0.850441556238779	0.819125833647331	0.850083227200512	1.1192295823634	1.02730103248766	0.761232467102765	0.808633007986981	1.04733356570397
s03377	1700009P03Rik	0.483220310579436	0.504491546442867	0.269087261311259	0.362089438070415	0.427912877256613	0.392426942534653	0.367621232729229	0.327983012687906	0.358778663222297	0.332105380152683	0.515281606479014	0.558008111850038	0.401330303548247	0.512448169950296	0.369870975779382	0.401520902756811	0.396876212642549	0.522816652864637
s07941	1700009P03Rik	1.24270253446351	1.08201987541809	0.583713362412541	0.53833644379874	0.748147688844336	0.689971176608609	0.700729724097242	0.756025604246132	0.67041995662674	0.708638129814915	0.520755833312316	0.444612372255903	0.489221936415275	0.483383455255252	0.552808230269294	0.567835519067247	0.654389724603527	0.545575967318949
s19757	1700009P03Rik	0.261099029444977	1.41879681820481	0.489851716236096	0.985313002042982	1.46893748599188	0.87492545048302	0.840134955697366	1.04992916670814	1.05039721775308	2.82052749371496	0.914724374540946	0.841140088113731	0.572049541505625	0.280339511584599	1.3353130443208	0.490542486297487	0.565778398266368	0.359304024521948
s22951	1700009P03Rik	0.296687901061919	0.300213342133577	0.213334914157767	0.306359607425868	0.291999944498577	0.326471282904923	0.192154277852029	0.304657888157388	0.208719022821187	0.351937463191232	0.328384286601964	0.406939153338758	0.669594229479349	0.322872170408282	0.315497614053565	0.292699665066956	0.352639747225162	0.251569861439514
s13771	1700009P13Rik	0.26005001026599	0.189078338828633	0.132121851746234	0.237745839570387	0.136910974520081	0.0891956399216996	0.240698490610996	0.197810237693016	0.209087685488327	0.201000222008313	0.331088773952847	0.383863422336603	0.177969633010818	0.132209064572255	0.517153691502446	0.505976750467187	0.499198325508282	0.426498626323913
s23105	1700009P13Rik	0.748847575655975	0.781381497958471	0.278694608867465	0.360296614308764	0.411432880640539	0.216101501294978	0.485896855115322	0.381729080025858	0.365148193943314	0.551903905582484	0.500251328998059	0.657790008664604	0.259441828155868	0.397362325453427	0.874376177359518	0.988292501798603	0.935331707185571	0.742521136932154
s17766	1700012F10Rik	1.45125898590775	1.20926463671266	1.66830723549663	1.73561023625896	0.804959442128863	1.02943375912651	1.1765511154183	1.32429910064215	1.06077964693934	0.997720069333529	0.638829127838344	0.686602016736032	0.770690760345873	0.861013641317616	0.639733084115961	0.7964711444198	0.513911556505902	0.481254521389191
s20761	1700012F10Rik	0.949673827929949	1.08161945004965	0.807719346286371	0.893872519603402	1.17450837440556	0.926421088841933	0.807265420621435	0.975633363779695	0.881015923625834	0.776753638820599	1.03736384947489	0.925332648843036	0.933469635877716	1.30109923429496	1.13317446700641	1.42526580516275	1.19801668421332	1.45992676467256
s16916	1700012G11Rik	0.404215906457065	0.205237604933811	0.275947170949722	0.265771258552795	0.370502966784391	0.141937430536803	0.389845935957046	0.239932750145504	0.329238282183237	0.312515359027087	0.23027249449131	0.301245793236206	0.266646075557734	0.295467427347201	0.330875184661065	0.415446612891024	0.457790046325291	0.359209895737761
s02414	1700012G19Rik	0.839751865204343	1.09722545699038	0.326068052335168	0.327029571097357	0.478147620062868	0.625382606555903	0.298166690089238	0.423120942733211	0.476588815456336	0.536034216565296	0.596057328429304	0.52540724518893	0.357697762745162	0.256533297148011	0.575741854393985	0.419805216853849	0.462810660066904	0.348088727568357
s22088	1700012H17Rik	0.342014880296848	0.467501208657698	0.369412605119171	0.698034863955642	0.564034376847839	0.495228414874181	0.867874896868549	0.433405089412409	0.432908190109458	0.576761991696311	0.296761326618671	0.864286181368589	0.403404197313438	0.830924902607177	0.534251515327394	2.05473024171989	0.66500311334155	0.46668888093853
s08159	1700013G20Rik	1.47816877135935	1.79661589147357	5.36579151302021	5.96627716494397	4.29670878529385	2.66159119747441	5.8319122003415	7.03461759481853	3.75493256877875	4.33956971196694	5.99136198243197	4.16004172905302	5.73460453602133	8.3581520259691	4.17429916578125	6.25500050123811	5.60940208541449	4.84489365850752
s17410	1700013H19Rik	1.26357473850306	1.29964175450212	0.656828667274645	0.686671504024814	0.777636046383769	0.776759561293719	1.43600920793866	1.39638813152595	0.804485877377443	0.73244178359653	0.711781331670092	0.78218457991896	0.756610131368447	0.955992364118311	0.482046090352705	0.523536852794346	0.514783243908206	0.708080357010453
s24041	1700016A15Rik	0.472604411092122	0.463357619236975	0.311150614379377	0.399250190189168	0.52144464000982	0.621122614049755	0.33668235060095	0.341551965621576	0.624538320186754	0.568710363658602	0.47390769769291	0.574682889342549	0.51811347121624	0.769531879700357	0.334599222931906	0.528352618579808	0.362650815942334	0.558005017604621
s02362	1700017B05Rik	0.821261743340365	0.699372027784851	0.810204498254201	0.482835949194574	0.93732092805537	0.913212808686264	0.909514787826932	0.761321116815477	0.880049757314098	0.802277921339856	0.930636708683693	0.906462975892651	0.797811597152372	0.712626975092182	0.954452297370278	0.853079440724125	1.25305088318717	1.05150885544426
s03544	1700017B05Rik	0.793672102010178	1.15426701560082	1.78538597737992	1.4002224083655	0.875747579108088	0.869960618844005	1.15610785880112	0.880807097971941	1.26538728114475	0.632945856973218	0.772267198314565	0.959029434377342	2.07276850565315	1.33520938467568	1.70353666652586	1.40483919332011	1.23157458407639	0.652204816287892
s06543	1700017D11Rik	0.857279173197692	0.822417574854437	0.658100580701424	0.725610883375136	0.644502115866871	0.632010310688972	1.04722250027825	0.539592798849109	0.674753284763852	0.526109862382522	0.58150963462068	0.616011846195926	0.556275318162356	1.61712141300305	0.678268312815805	1.23764452101277	0.920929740723439	1.05668179894737
s12634	1700017I11Rik	0.828773052633508	0.894920852466597	0.385185152855295	0.856438169557366	0.30027327862095	0.3429763491377	0.41701812659314	0.514951333826053	0.42623619092615	0.418650716691201	0.284566946034413	0.388931772252509	0.542941249246596	0.470717697519462	0.502441661565856	0.490527865735296	0.356959425030535	0.410400672465578
s18960	1700017I11Rik	0.416812948078524	0.486843167504541	0.275280629233359	0.399953449526723	0.224049901912303	0.176003619111383	0.258690145070797	0.202061028339911	0.126460610982599	0.169091729211121	0.106393800981859	0.156062194811861	0.265626318052355	0.323145767339842	0.415782804757638	0.453480053579066	0.212268764739774	0.225745322480681
s07558	1700019B01Rik	0.43552607474246	0.394478068731985	1.11068137101708	1.07349539318068	1.28536669815985	1.07171254673367	1.13281792577328	0.840127385348188	0.796371225705018	0.786647386569646	1.2024067389103	1.23434698086139	1.01809486749028	1.65611631264371	1.12898396843799	1.26406092502765	1.12741135256034	1.56279332650468
s05965	1700019D03Rik	1.54224182611299	1.44013693856713	0.786410778270926	0.843680112898651	0.838221249278172	0.797390874470741	1.02037892018707	1.09646594179219	0.840694768152221	0.937328724504097	0.729170954547902	0.980582554471351	0.658738145642323	1.40008944792925	0.898572615057454	1.2464327104317	0.831602499764413	1.41713480381927
s10796	1700019E19Rik	0.13757268909286	0.136683878874493	0.108098619199456	0.117918991819724	0.20885477022205	0.121678990994792	0.362595267340741	0.204744414459543	0.146566368296356	0.160601358329094	0.137211851218164	0.151237939072317	0.166917832855047	0.214186580737435	0.162333088409393	0.209002774609969	0.309875800857944	0.209062034710343
s12868	1700019F09Rik	0.558262285330048	0.629945533291737	0.685138233155104	0.828795456942817	0.638846840188241	0.784544399146491	0.610667512082348	0.56532719325426	0.617743572590985	0.642583125211425	0.679289283757574	0.877302934887054	0.661744865060188	0.964731915555852	0.647074172792943	1.15900838198666	0.645843267080499	0.887987331758913
s23424	1700020G04Rik	1.97911850474495	2.50475414127674	1.49450321441083	2.92642235293469	1.39571656873212	2.45002420093175	1.58834465837786	2.22623671173828	1.09845517617276	1.59832301399147	0.405159816290785	0.862408319085622	0.846659626505899	1.0867024725189	1.1147931169716	2.53776415544747	0.832011284058932	1.29902212226431
s18651	1700020H17Rik	0.569385634615103	0.576350364275913	1.95111389934618	4.3126122255544	2.24443606463978	3.93923640537385	1.47376653531913	1.85050239136045	1.59026037629792	2.46269847561643	2.33396997203169	1.8567840050532	2.37233212431172	1.99815984814775	1.76536928237741	1.78509518027922	1.67993451865919	1.77116055776287
s05952	1700020I14Rik	1.40076894039918	1.28689558304812	1.46113248773718	1.26591979263455	1.93072006075268	1.7426924676268	1.19169413878999	1.31689562092066	1.47614454712931	1.21058971560534	1.66965380782603	1.9069394033733	1.40687485208656	2.52184219249365	1.81561208974975	2.94977926465687	1.35308268209759	2.51122796507971
s18746	1700020I14Rik	0.966646967946762	0.983059061234193	1.27403772741247	1.46541572290428	1.15975575080256	1.23555736988103	1.09373482466422	1.26547323982761	1.2790059715207	1.21495341703237	1.39787271466818	1.53958231042272	1.56284423988604	1.87134557402731	1.32326040669658	1.96739958057466	1.12652083776323	1.82586613913978
s24353	1700020I14Rik	1.34498305793184	0.431696709089322	0.878853133722639	3.10596161435179	0.763273495472551	0.901534120685082	0.972307799963978	0.927032613734865	0.801752582051737	1.31215486336073	1.63396377582828	0.932283087200327	1.2497166260015	0.253331608456251	1.34319335671876	0.658163077665769	0.928240789452186	0.414463224051356
s03739	1700020M16Rik	1.60682854954023	1.30088821774427	0.943108068197557	0.76947587485887	0.856716630899356	0.745088137933054	0.894939462016055	0.823087663991076	0.941808076713796	0.896822886109953	0.77619336180027	0.725943412893106	1.00232890964484	0.683216157961632	1.17225871124509	1.19982250714543	1.01193877095454	1.18782722113987
s25026	1700021C14Rik	0.297785208564981	0.27062218158977	0.386486251742941	0.299028935809292	0.422929470906173	0.413247214456428	0.40289030652233	0.30518754696706	0.371760398103559	0.347505809090008	0.464902149060855	0.49118145615991	0.398262072534535	0.450852366694844	0.374312984577674	0.564624251009601	0.448579003707602	0.650029005311252
s15636	1700021F05Rik	2.75464040603899	2.23383557828358	3.96494265398518	4.43871475570306	3.38735455058465	2.89779994660354	2.9515975019249	2.44500260113391	3.77882314570743	3.00260979242594	3.33431637444127	2.91990007914573	3.67336180442031	4.00725967199195	2.96189808448583	3.18946180100476	4.30554539722704	5.87298926176888
s02327	1700021K02Rik	0.083354217050144	0.118602884276918	0.153876091987654	0.087670968760605	0.172342210672572	0.153253401459194	0.428132719203474	0.133933521932274	0.144541432235123	0.197882097225121	0.104874439112215	0.148380046212788	0.223604170247663	0.416174074350211	0.342932846741448	0.478766130505373	0.271121419400407	0.352498494262278
s22058	1700021K02Rik	0.0877852278859057	0.127073138328188	0.161955795474592	0.223326444717743	0.337354894877719	0.125888813870488	0.300188996353085	0.208736528988571	0.265821186482156	0.333106174186362	0.107915051162825	0.227918035992774	0.174269258224527	0.267373983928411	0.198176939388356	0.357315400161965	0.27684205036776	0.308832823716539
s09728	1700021K19Rik	0.552491050354864	0.538685448753269	0.779981602227439	0.897044213787051	0.681611697620985	1.08363582880176	1.02605993129051	1.23960458823971	0.732955746075498	0.835625833879866	1.29764072253056	0.929605171657808	1.14969724520581	0.923908573391507	0.916021902918193	0.773780351393545	0.822492255636424	0.620545972507636
s18370	1700021P22Rik	0.228843782384316	0.185151866707934	1.02371207075449	1.14121846884866	1.1167165182904	0.921786152426801	0.77263610453704	0.66959283709874	0.800330058742685	0.569375767999409	0.982479356896852	0.911821922018575	1.08103857194331	1.27254352335666	0.841569893857354	1.02156358197221	0.999930687684154	0.606324069518389
s20820	1700022F17Rik	0.373371315260188	0.34768747455259	1.44178995197108	1.16225287937012	1.42558296243601	1.09751297829609	1.06567387354072	1.06389738000848	0.932358696765211	0.915607382222938	1.43589375015531	1.37536067401089	1.43272130322644	1.79537971494448	1.19879585445317	1.5445161967121	1.28785127835578	1.4991284466837
s23614	1700022L09Rik	1.72703820731141	1.47148822731478	1.49064839118599	1.0653570317184	1.21203973811473	1.08442253595189	1.46769988873984	1.20445041357448	1.45101456402683	1.25000251709083	1.61202151604773	1.55879801557453	1.37721423699271	1.71532862932418	1.47085089167956	1.43450997494324	1.53091374440515	1.82110739000873
s09316	1700022N24Rik	2.25597487437669	2.34094655927617	0.687247186186386	0.688568935068418	0.593942839826834	0.852390252261762	1.1541726103842	1.29357616360592	1.12542896545531	1.42573613217969	0.944707750889358	0.947218392690326	0.827619188590188	1.09615590062605	1.24455414766479	1.52995794805627	1.1784029931955	1.53008202995406
s05480	1700023B02Rik	0.0784392743884348	0.115432549861524	0.208388562220409	0.270746764042529	0.179140941659949	0.242551330755619	0.16412068660082	0.227964961103702	0.125011177498003	0.154971626056417	0.367691823432794	0.377918487228012	0.243065998511038	0.132338982726217	0.20269114948902	0.118735808864979	0.283873680473704	0.140345138943216
s11612	1700023B23Rik	1.84340746738732	2.73651924014452	0.555266783322817	0.73074603441388	0.614727103313897	0.669646677924159	1.14307890972514	1.0492642088942	0.660907833173301	1.18937775642505	0.904167520990022	1.24057847641018	1.15507777813678	1.22729919773977	0.626200254530926	0.709879471861716	0.735331656335152	0.69557789953078
s18017	1700023M09Rik	0.820156424846737	0.863444887162041	0.6107144982434	0.636218399288834	0.507763993673941	0.672329799360754	0.651775487424669	0.793297550811597	0.6177731182154	0.718074780682821	0.693183394664476	0.759497436300029	0.620021865866195	0.690418965327262	0.780866053054162	0.717483221718568	0.656567389144108	0.751875136855934
s06623	1700023O11Rik	0.277532186249845	0.326243937987294	0.264736495913725	0.302305681880054	0.225180062250338	0.194304874609839	0.392120507388611	0.315770214860957	0.509681890892287	0.476581217554445	0.218805058964352	0.268886084625696	0.349070416577548	0.290219628100103	0.277566622732908	0.300601268005442	0.643098665124411	0.425038962060962
s13542	1700023O11Rik	0.351898434241842	0.309812014931112	0.282522564040304	0.379655022766468	0.200554327272893	0.112860848016166	0.306650880803919	0.21950169721231	0.441866664537771	0.440486588751813	0.167566075074765	0.257349163810399	0.301943390910363	0.313448645367993	0.281001551273194	0.353272168409818	0.443586695347802	0.496744190450072
s04968	1700024K14Rik	0.882080971132989	0.769501476566358	6.68311175900058	8.171908214195	5.99689619385708	7.72794592932038	2.61252528462871	6.09258299960858	3.91856383690533	4.2147819620743	5.96506144941122	3.55260182323068	4.91457615363142	10.6145109696056	4.31561151085509	6.22511720435506	4.30282152332667	5.23637710964626
s13302	1700024K14Rik	0.150150793060788	0.160261190053763	0.233284280186529	0.273484884001539	0.205538420269518	0.260574353195645	0.286953325699493	0.246633896937669	0.218939474635574	0.211711126876161	0.284899501019012	0.307941668276578	0.273587458047056	0.302730722708363	0.286599103126719	0.290297288146746	0.337937884993118	0.320572372072169
s03969	1700024N20Rik	0.851093772378693	0.686885245306926	1.08020190673491	0.947582854565308	0.82851458517856	0.68869685788682	0.732402692513024	0.611899658873131	1.00655708895812	0.87363163280648	1.1669283649248	0.958151039312191	1.33784316580279	0.891619454110875	1.01007470607154	0.634762145637261	0.412674443037361	0.333691767642468
s18038	1700025B16Rik	0.53444522514593	0.404828004811625	0.658745451322648	0.712869548458857	0.779921593268613	0.629485477566591	0.901336050467275	0.889149551328973	0.774839818450581	0.707303350261433	1.04323631811483	0.977887224425316	1.12616717062274	0.683416980876481	0.98244598832651	0.747774925264093	1.27920545843729	0.743703774835688
s21293	1700025G04Rik	1.73027218183628	1.39441597231724	1.04104685333195	1.07763528885901	1.48647170314945	1.26894276619539	1.41608316912737	1.42528951541535	1.7085304971468	1.33937412276855	1.07892755666612	1.22817147402178	1.17297803667354	1.38947511825522	1.57944423374113	1.85467191282769	1.2803204979406	1.33510018054051
s21807	1700026D08Rik	0.491028953292905	0.570963331230842	1.15797892757973	1.31673771555821	1.42548612812146	1.28226637929798	1.13612848599016	1.00665197957095	0.854211366301856	1	1.02026293404508	1.48237658659176	1.16677064922807	2.38533352071391	1.13983658160728	1.76605588953981	1.3615396534394	2.51871519880571
s16537	1700027M01Rik	0.938152914820892	1.01674084467881	0.619409751087774	0.714292065111724	0.767573601432438	0.772187443503291	0.659597575067491	0.594118245579388	0.38872613178445	0.336129017785639	0.938996053817979	1.37891831849056	0.571861228107693	0.735695157306269	0.801622551182523	0.926930450727924	0.713899551139238	0.926044867601552
s24646	1700027M01Rik	3.79736321953521	3.70040454159959	2.57404094046778	2.29954590818369	2.12531399276668	2.61302875347588	1.91683612133706	2.4769830564333	2.35179612546443	2.43762297020033	2.96314864448018	3.25392951408045	2.70103999057253	2.83110842061691	2.08664329865869	2.38610908536864	2.44284106043098	1.71845729492601
s23583	1700027N10Rik	0.425478754353798	0.436856087687146	1.08845668741684	1.11763414305162	1.17385726921232	1.1536847065298	0.900135440128524	0.95345053592905	0.696660175855838	0.92891661321655	1.09463280623902	1.28583185732145	1.31039340385836	1.74938156998487	0.874973967996934	1.32102154848685	1.22360762305271	1.08842500052935
s24082	1700029F09Rik	0.889875862767626	1.24008241131237	0.678396673117032	1.38327500199644	0.898446186808296	1.27964621314711	0.964152994081027	0.95873632506825	0.612183896339819	0.506483087351547	1.29109664716525	1.13587415058741	1.00483735306845	0.840087787710257	1.04356538792566	0.964487870488048	0.866685816551346	1.2399062141075
s17037	1700029G01Rik	1.21570989554043	1.26194846914666	1.13724650426834	1.11349185106373	1.15656391853202	0.925546898476022	1.24389266391201	1.20143616759947	1.36121032544177	1.38220442218749	1.53108141505661	1.50338133760448	1.52869119194713	1.46387767121682	1.18166902006399	1.25811517434518	1.26224940733553	1.42380640860135
s17529	1700029G01Rik	0.125747881502358	0.140053020187166	0.159827104992409	0.153295048164876	0.171143333304859	0.155475805853852	0.203033543191135	0.162388345486594	0.179719393073446	0.206068372319739	0.170101645231619	0.209579570920092	0.186796716398021	0.215780888870462	0.171201470661534	0.208230456109886	0.209086091280468	0.233306919332721
s03583	1700029I01Rik	0.513819304753173	0.554074931304651	0.434319008322224	0.443126343029917	0.573633824249397	0.544016758627228	0.629791853011009	0.537210347992406	0.408825757711866	0.369368053834645	0.648916610196451	0.767882779782728	0.404585353899801	0.474510198471154	0.573334897437169	0.781058763646548	0.558452701097908	0.843933951886737
s13049	1700029J07Rik	0.361270660364257	0.342932609038595	0.184637563966739	0.211886415285055	0.308599365339312	0.167606383261591	0.219756386759063	0.113270650600323	0.159819461099407	0.14192424775604	0.103034614667894	0.13895272186001	0.145878785608346	0.15747917884572	0.376839212655466	0.541415088811989	0.169593525628232	0.165454679430388
s18055	1700030A21Rik	1.21157272032094	1.44923343957897	1.69650772578204	3.49780048477832	2.04046505045216	3.22932356425979	0.916624021947169	0.873764259483924	4.5978550978371	3.30839616304789	0.940209393839003	1.70179351496015	1.354347542506	1.51637334292886	4.26733390159602	6.02030258599959	1.39253732742233	3.41732627952458
s17659	1700030B17Rik	0.581483032492773	0.560573713494551	1.34120428732089	1.05794454008316	1.55043495263025	1.11546867510808	1.1448717541051	1.1427810355001	1.27617661230502	1.12525501929435	1.68644585504817	1.53936462575751	1.30952899178254	1.3229375866748	1.21216072171003	0.93010596894357	1.25594736137662	1.21160295343389
s09876	1700030K09Rik	0.494494369801998	0.580289206570198	0.473176063763177	0.459322703413925	0.474915253811238	0.447321808006934	0.668829320703962	0.559258041161183	0.480989731570168	0.597563113082029	0.560593141835667	0.577808767415595	0.646019670956577	0.246697499872938	0.54997082755186	0.362086175328565	0.416337380337948	0.297474518834078
s01669	1700030P15Rik	1.31374292977828	1.72887072909435	0.799268423900366	0.445561968498998	0.656875562679354	0.540163476684757	0.905854345735596	0.647344236752808	0.515350544126657	0.493170018113549	0.609699386745307	0.487167906479826	0.537078918931314	0.413630077068145	0.675447713609909	0.468259445106733	0.60917261800617	0.484140939373156
s15370	1700034H14Rik	3.1245707335997	2.59896463013747	2.06617148813644	1.88486996883603	1.56893327784555	1.55498428473227	1.91087446036324	1.9027974539405	1.54523043669677	1.64751888215002	1.71439434934187	1.82517525557769	1.73959323076146	2.3965084053901	1.75066980287012	1.99786763053676	1.79385713895955	2.9147072742553
s04897	1700034M03Rik	0.84628998558788	0.792674241010026	2.67130183910443	3.48260536085357	2.99679832847204	2.82511579207849	2.17539140545697	3.45593240516649	2.05109028806856	2.2591091860864	4.09891195191627	1.97026406485566	3.52936343793907	4.28106873793054	2.84206982565013	3.10160292338448	3.02552184223805	4.11971918090529
s14975	1700034P14Rik	0.639451125309366	0.575765400232186	0.686564420381491	0.6510571074519	0.573284826534783	0.637209640930209	0.504253815386093	0.44907832609553	0.63479822531711	0.55374704498311	0.921100193236626	0.88993816325784	0.479369823900455	0.632317476699946	0.616407790221265	0.635226057783949	0.550665832272479	0.694362047451187
s20499	1700034P14Rik	1.28545936012318	1.31341696926258	0.756909122471562	1.93940754274789	0.714009413508117	1.02005291952739	0.999497594542003	1.21397440108672	0.580748730314686	1.01610747084556	1.62398240301711	1.18978673598871	0.345263564400899	0.495021125496767	0.643761408755782	0.525442936487107	1.02363260052808	0.512288353974308
s20249	1700036D21Rik	0.911156640622702	0.823609285303501	0.738467328830511	0.858203089584403	0.861123461209365	0.903903083334121	0.66985883433859	0.660564800532181	0.534593054818486	0.600737654262684	0.721888536753889	0.672055367540493	0.652319653174759	0.89411852878123	0.855470493557579	1.22808804910302	0.805110104175904	0.876598429944949
s00939	1700037H04Rik	0.727638104380216	0.835871455728422	0.567127099286121	0.641501258181685	0.478286839530187	0.582140380687632	0.515130904471938	0.680868455463962	0.644185905207393	0.597565598282319	0.76143511018729	0.556717369155964	1.2591306606087	0.505565877808191	0.590407928345501	0.369571394766287	0.551154997463374	0.381963582695767
s18354	1700040I03Rik	2.16018669009838	1.82264551506253	1.07070125630142	1.03469889936305	1.33617965750318	1.14701240956238	1.46867379848375	1.62366049650191	0.85744913714754	0.852806890542093	1.02218122650839	1.19984828868365	1.23404670736085	1.42296088011974	0.998884655498858	1.38581915246826	1.03939786448177	1.43149933486458
s10024	1700041B20Rik	1.46248517461491	1.68434655027566	0.610609525138042	0.757419778543385	0.694610440138361	0.911615272677164	1.09869047122237	0.911742290119916	0.86620355588963	0.793128208324755	0.428245799308559	0.453428820940774	0.380692749931563	0.375558094922684	0.480028510507109	0.478200982734995	0.487344544643787	0.347185114758009
s10710	1700041B20Rik	1.46106362032942	1.4712077656189	0.685825285174194	0.744998280052814	1.00646569542827	0.91840028829331	1.26830612154627	1.21046553268162	0.75149113992987	0.80040217904007	0.350235201788062	0.411673931318786	0.373227449475566	0.47891449284914	0.434359651568259	0.543598733512008	0.315055303357491	0.367964884709053
s21108	1700041C02Rik	1.37259499576829	0.571513308837161	0.685589063067297	0.945124309183618	0.293988168429724	0.980800078765216	0.330939866329226	1.62517716630733	0.84405095408439	0.789027232820988	4.22854988946919	0.699169424217819	0.706548254744219	0.446871208088551	0.531667431990881	0.497380206147681	0.843041174582934	0.527630548286205
s00937	1700047I17Rik	0.176744717267389	0.254065607826672	0.172837838619191	0.152071952688507	0.188978367160411	0.110031385207649	0.451655912520864	0.392677815568045	0.37906443241166	0.402540821814609	0.120566917178933	0.170324750671176	0.18984369621689	0.185903005544235	0.311903360121474	0.262253148790206	0.432301575745398	0.290536434468012
s02638	1700047I17Rik	0.17773984003769	0.270108884633883	0.198823749189732	0.118360696795344	0.0795217325694905	0.0817403935699557	0.371083047551826	0.328663693475943	0.348612208727866	0.383377613089097	0.128911421797165	0.09703641086658	0.208104057594447	0.156176468447084	0.308891911750266	0.294774370867264	0.485006840426631	0.326984691611346
s12755	1700047I17Rik	0.416447633670938	0.340757425385231	0.267248915760683	0.20988602283448	0.401389282246814	0.147802440864899	0.533684124044166	0.374349828857445	0.432684996261093	0.263325474185557	0.22057512383271	0.173548884828921	0.232929779262805	0.259000717558505	0.308457365245646	0.276063680188967	0.366427579914343	0.369567552275708
s04827	1700048E23Rik	0.102927257735466	0.082885640828141	0.157605195549999	0.164268185530809	0.232690303794065	0.220286043609373	0.167383357889134	0.163636557827851	0.163408054293818	0.237571223296784	0.188347788632778	0.210078874904606	0.227379642600116	0.341793768617277	0.18752125040365	0.159457404868517	0.234428194964897	0.224635056950313
s19539	1700049M11Rik	0.078679630904299	0.0704421132197053	0.734379147751925	0.946462335442929	0.84501625563692	0.821017000052832	0.607790065959911	0.666766718750036	0.511009139714733	0.548082889018192	0.794934556721119	0.922021309935228	0.885688320866861	0.723261869686111	0.572397390461912	0.73511557822949	0.776971184735302	0.605464383141109
s06200	1700051E09Rik	0.574709180372336	0.514783243908206	0.893178853450622	0.836743300537719	0.426849679163482	0.602560496944795	0.554398784679586	0.350976416868078	0.416024097039632	0.374744965091485	0.46885054020956	0.622688698350996	0.535407777024715	0.842671361147746	0.546128745419586	0.659598946663515	0.632484048485101	1.06374547873491
s09019	1700055M20Rik	0.197353498591439	0.133446835540906	0.17101431521947	0.14693306565056	0.0804742479678144	0.0588345327761698	0.233199241310455	0.0917326418884603	0.10319636077102	0.139901467414569	0.154737631333518	0.223809782259365	0.104344611155184	0.245537792093883	0.123569106038182	0.170489642364177	0.226619513878056	0.166195589330041
s13500	1700055M20Rik	2.37661464965703	2.51074237052245	1.65092090164742	7.21252792748739	1.63273425961091	2.41629901830643	1.07414220243741	2.13014848640882	1.46429781012581	1.92501675123637	1.84690543559295	2.56315371295803	0.928431901146457	1.83792385862442	1.58548365000114	2.8172019764804	1.14630185645514	1.33106036455302
s13072	1700056O17Rik	0.873244768649245	0.889311039606238	0.669236482892089	0.54360513904655	0.896814804953047	0.769341479868448	0.813935286554824	0.778216244187048	1.01589831170306	0.956321754627283	0.730358653495397	0.718202709074973	0.727964498677591	0.783591688370725	0.840681365579266	0.850656744084688	0.638141825379182	0.757260194328773
s15714	1700056O17Rik	1.57310612365376	1.3408427014546	7.51130718338222	17.6157622769478	2.91767057035813	9.70160203089746	2.82450880876951	11.0186990997422	3.08624800759436	6.64250311837315	6.21663984431739	2.92458718912257	5.85485320740504	9.07495192260116	2.1706031755154	4.41034036780657	1.84548114773344	4.63296890661304
s22496	1700056O17Rik	0.374845762970625	0.374953865041489	0.352047987382919	0.253361637167255	0.302858540384758	0.361945905238039	0.373812573170483	0.308467628121319	0.439245374792637	0.410939239122412	0.583448005624537	0.543977543337736	0.334677159313832	0.382382392919779	0.423485946727605	0.490860846540393	0.451575149224844	0.473890288160119
s12291	1700060H10Rik	0.105330634658769	0.0700592813670784	0.175749562127247	0.137696901408128	0.225075822990674	0.10681106391713	0.337155491217807	0.188464277683798	0.186733283138453	0.26317675969738	0.0928630193688728	0.227396191995954	0.121607743337176	0.231902133828831	0.171435405943385	0.303420612140189	0.305511798206016	0.233185340564666
s22749	1700065A05Rik	1.40670908272616	1.40316046057043	0.461655634519778	0.476600377713366	0.415680794941123	0.409902586905891	0.590559366412549	0.555471578094002	0.582438650197339	0.599010418114977	0.831564456721359	0.846589206266674	0.538527901933648	0.593679005278086	0.5495143266623	0.645529083089343	0.727234223909294	0.817256017621541
s22710	1700069O15Rik	3.0850288907032	0.534925913799626	0.962500369731877	0.890747849234836	0.877429428817051	1.43566982833346	0.984681460115053	0.571604825159359	1.04326524316832	0.612343890988761	1.39556952605367	0.660264964649748	0.769533479898579	0.32801779762895	0.471389327270299	0.337639360042611	0.936824038267505	0.353527414706755
s15741	1700071K18Rik	0.464341779684724	0.482810849118742	1.49443070242174	1.45090393391251	1.47115371914537	1.25299877134961	1.30591228701994	0.980365757958094	0.989852865491056	0.991524963103701	1.61606586688169	1.51763620346123	1.36522430122942	2.30973605957963	1.1707621417268	1.27993540233105	1.09681560318062	2.07091307671811
s17542	1700081L11Rik	0.783200721991804	0.80968968297028	1.04086069751542	0.949346069161616	1.00563795053925	1.05809267933141	1.17931571958465	1.13409539625976	1.0976483980187	1.043901073709	1.32695550906338	1.52135517139411	1.31139109191988	1.44123640581707	1.57713482772635	1.82191543831618	1.8397057063413	1.86717868888871
s00786	1700085D22Rik	0.508694711210108	0.606190857987338	0.335929873018889	0.138799665864368	0.42020813582078	0.39790363947671	0.820069450624327	0.301727688756059	0.572756566957328	0.293300818038429	0.385872196153939	0.532297243351468	0.573756699722211	0.3513610071618	0.867963933060995	0.500777969171956	0.749326303394798	0.52264418420708
s24923	1700086L19Rik	0.124089504286557	0.157374532787551	0.225485567506748	0.235054140651182	0.280327658526121	0.228079391421594	0.174932226968214	0.176445066835548	0.233810722803819	0.19657585030369	0.229335245759477	0.306055669802138	0.277865379698243	0.363527396721545	0.199940827140257	0.296535554738328	0.259637918417779	0.280671017139493
s18022	1700088E04Rik	0.212208448577537	0.218297422313945	0.282848220576676	0.396942240605126	0.416073410536108	0.34287651577269	0.371689541572207	0.366716224185939	0.30999051970081	0.29479214741935	0.37499181210087	0.429349375961248	0.386013711730386	0.278518294625892	0.361486080380621	0.279630765002637	0.471370703333772	0.304914571126853
s11735	1700093E07Rik	2.33362055669313	2.88100666885014	1.31200389231674	1.38128880961586	1.17096909518783	1.23512666414583	1.31368829388194	1.56614522870867	1.60540912178582	1.89469154847154	1.24990201458777	1.32238475696901	1.49430122547749	1.0647199406076	1.50370753918834	1.47511149149635	1.9448137520315	1.46790642167408
s13212	1700093E07Rik	0.326690181249441	0.351040404896864	0.183778512400302	0.262246968341991	0.143856568376312	0.152381852040181	0.236076607641918	0.221695439819144	0.345862618983737	0.395454879229648	0.11725123306971	0.16419806149234	0.120950278803272	0.110721707349528	0.222234237320319	0.191651474116186	0.180029845163269	0.14180467489423
s00646	1700095N21Rik	0.67992334016147	1.19021235591652	0.644427962152243	0.628126481918785	0.653077902837998	0.592896012877537	0.635674887222055	0.848808494916875	0.787245766912424	0.835196169306307	0.57265414892873	0.591545891186942	0.678838832164396	0.509040376898187	0.536660273099871	0.781367416163423	0.690665468730902	0.614662766130759
s04419	1700105P06Rik	0.45741513255964	0.355310936318285	0.350171603252954	0.314620591187868	0.414684491785681	0.312923085370463	0.439492058007626	0.402737858166925	0.361300961697435	0.347499787325388	0.492257127332195	0.449500928212969	0.364050627236889	0.635216811443074	0.61829060973433	0.57827915343125	0.448853328935839	0.64404392888046
s21843	1700108L22Rik	0.356782559686798	0.300330104463711	0.460224598116243	0.627518544719504	0.351709936589106	0.444738128216619	0.456650082803083	0.5229609035389	0.561566196390153	0.626223259547356	0.646018327597833	0.511924159891305	0.531540306487005	0.479875146293094	0.440958869625325	0.330028380909894	0.53256259194699	0.347490152719039
s11288	1700109H08Rik	0.338973171758374	0.663303020205588	0.234138973058459	0.183628258897768	0.333330214352235	0.237851824995091	0.365203627366188	0.342055895286392	0.331714504111298	0.380660558407738	0.328565065546112	1.60507643360488	0.232904270829714	0.228254467075926	0.32227830990998	0.389335283520695	0.572849870637111	0.462048435768068
s12993	1700109I12Rik	0.162175523395123	0.192429247840774	0.0925152496169837	0.157550692421454	0.15013934507135	0.124721319373884	0.162312835942776	0.151183122839792	0.110418590853366	0.201391960820898	0.068906744064062	0.158760509222706	0.0953487608725929	0.1486895332518	0.0943876555576558	0.205349024642743	0.147954142954827	0.166779052230013
s10468	1700110N18Rik	0.173502216675654	0.125441098190839	0.707567162191642	0.68372211728426	0.729587036172839	0.517153691502446	0.599900857992936	0.471662235962365	0.500117848906878	0.444757857868932	0.694584922841862	0.865443774606131	0.651148272070471	0.975040466165267	0.727184825712596	0.735248581058796	0.783097040041138	1.28561975238438
s00501	1700112N14Rik	0.791082465626952	0.792928672515595	0.615691689265802	0.772873925569379	0.591191322955061	0.736115472026716	0.739416939447671	0.753813219162792	0.731404293121826	0.676354727586962	0.581911232707938	0.72361990570109	0.566396007077218	1.18226135648231	0.997365358606472	0.810289864577624	0.82769950515411	1.72114781056505
s06106	1700112N14Rik	1.49318197674544	2.70449644293354	0.950133407184975	0.620199814690331	1.0475942164474	1.43917696442376	1.19201550367273	0.580801868599148	1.3673418716675	0.594285052603382	1.2084535328293	0.956628050406129	0.656532802619679	0.962072151881442	0.658573789253529	0.927771220797629	0.664679147921043	1.19966200873872
s12714	1700113I22Rik	1.3429773749656	1.7533852296451	1.85867947208153	1.8506896707318	2.02050651022283	1.93655570356712	2.01736761060373	2.1957868264598	2.28938325821128	2.10961831300418	1.79058499284241	1.71397373297436	2.18215260874074	2.0495667837748	1.32936935317953	1.54748883440428	1.56904638209671	1.9048257121957
s11553	1700120K04Rik	0.394603593693856	0.217683958211494	0.317885254070351	0.217350602513221	0.38675530877628	0.257622231277295	1.13559704495032	0.659348449107307	0.302068154240654	0.266499919073087	0.252210107679993	0.289027966393144	0.407942578611669	0.871845256854013	0.906211685828052	2.07413385210055	1.26620061377269	1.2323029734573
s20073	1700123O20Rik	2.06906791365516	1.54091897106584	2.11208954342815	2.11454461461486	1.85445338040009	1.93525409260487	1.89029185613825	1.67901835281354	2.62659724745936	2.58167787185771	1.80105969591914	1.82947537889779	1.3833545857786	1.26923833415039	2.43378377469107	2.65102081895562	2.01851736757533	2.1417305696012
s13568	1810003N24Rik	7.30034679868125	6.73117796285349	7.11515408531394	6.23559401249259	8.66689364000874	8.15374591147746	7.92185887285671	8.68741525846715	7.69804444160419	7.18137450359184	4.52560603511697	4.0516063215003	4.77791768849087	4.90349021871777	4.52592601135664	5.51770757725571	4.10141292594899	4.86508833453868
s07310	1810004F21Rik	0.408568816073823	0.358042065170956	0.330215787098919	0.313206704415405	0.313080595672351	0.326578110509582	0.354463995744573	0.28848515759203	0.429113739617047	0.355038405859345	0.369527848879002	0.289043192552112	0.356853047954156	0.229591478315459	0.472053080772618	0.365290211462143	0.326033022178555	0.217723645115556
s13609	1810004F21Rik	0.318634856125274	0.298446036628891	0.288130442100765	0.243409604431148	0.318867065452594	0.315027788717425	0.275057853354073	0.284605411755323	0.357132169758046	0.34784415893193	0.324882738883548	0.273241022279284	0.302938742559914	0.206790669915493	0.391966428642096	0.317821581821625	0.284410769459814	0.16577300522369
s18999	1810004F21Rik	0.327432175050358	0.409662573416884	0.251895106395273	0.337572199030989	0.430187347940697	0.421942992836939	0.277330078320676	0.392488693578353	0.344681076522885	0.407786805259606	0.313410408876467	0.296153286223908	0.387740408769706	0.269714315132604	0.438435341134569	0.381899252167425	0.349394547628612	0.237456310164593
s09443	1810004I06Rik	0.957486466061572	1.184711682345	0.68198787734136	0.809850773185541	0.59051925200816	0.687329125584056	0.708968286732245	0.813916104764587	0.790280108044936	0.936180746505865	0.465188713694195	0.592849575741605	0.794482859650914	0.599112981883025	0.699333732181179	0.647470783883112	0.63329649504458	0.522657226066136
s20639	1810006K21Rik	1.81517418929845	1.62388109688289	1.36124995382077	1.44759697693689	1.19530765917833	1.27475942089428	1.22075441867333	1.29020829736294	1.50233755145411	1.39851817203952	1.23006197020523	0.879450327612204	1.71729632204051	0.982501149228013	0.990721179977482	0.829090216166783	1.4153628916935	0.807382375826556
s13126	1810007M14Rik	3.06612178214549	2.52169885992701	2.95711838226916	2.18002397310893	2.39088046078184	1.7701026180458	2.9466751043509	2.40810783936185	3.09824450032875	1.8674414359914	3.19614309316775	2.35612486803373	3.07017948692128	3.12694317101818	3.09080363547852	2.62385500789899	3.74647026206644	3.84774982430526
s05700	1810008A14Rik	5.02334722233392	4.57162478638065	2.09058977856534	1.9814107712895	1.95233280052161	2.60460392050254	1.9089747230761	3.18383373951019	2.6560052529553	2.41767948960124	1.75486007400999	1.47039218095608	2.9156751687463	1.74482337176296	2.15790895960682	1.18000093275966	2.19438702965719	1.16781034795096
s12115	1810008K04Rik	0.894347867811433	4.41628721067008	0.605920322785742	0.619491760861749	1.04828863344975	1.17446278528894	0.850874345501079	0.973507500830541	0.867255506010328	0.808039654497791	0.617902450475443	0.688496392388348	1.27762637428663	1.24250529506931	1.07549960880137	1.06627310238082	1.17596734575947	1.2550692770923
s00327	1810008O21Rik	3.47985935971798	3.84185747771252	1.1070642858012	0.565215133846233	0.66544346157754	0.64602549221008	1.24980931685722	0.561457217518668	0.927165635276497	0.63395089475812	0.946678196458127	1.06604474982012	1.49486789946105	1.24385300331243	2.21518470869053	2.3729932552979	1.79733956766096	0.892731971901698
s10730	1810009A15Rik	1.58662589475181	1.53052116978614	1.14599996497343	1.30094051780158	1.3288773906702	1.29337981464024	1.23291898201855	1.32298893913711	1.73410709586168	1.86911067835325	1.55178964042913	1.5457392797164	1.23441457385826	1.28492130119431	0.74953668725626	0.84357368701429	1.17358879348621	1.04557894880885
s24437	1810009A15Rik	0.663106269279146	0.441206209329818	1.07927985415542	0.928289046267972	2.18499048920889	1.13145013194551	0.905775235001672	1.30222162359234	1.07597607572645	0.734683103240255	2.37263141949863	1.1958844510953	0.730382447446923	0.398390458441882	1.04609509111336	0.506513982218296	1.43047967574916	0.810656705130183
s04876	1810009A16Rik	1.10249491369735	1.08327159725526	0.464059275039672	0.537910106385895	0.376024612245303	0.408987030696587	0.696758691980351	0.688233012186533	0.743012815642033	0.822027748678999	0.688915527269198	0.722453681235112	1.17774646355462	0.652399689258885	0.613464174512706	0.469086861974601	1.27534007560396	0.829732959145939
s03152	1810009B06Rik	1.3169029233608	1.46102311160583	1.13950637829904	0.804729597338052	1.10745340492403	1.0932777743034	0.931802431359777	0.793918048926082	1.1937684247249	0.633276302853213	1.7944839255731	2.0581198545755	1.77984425018202	0.613875075513135	2.44944347600715	0.538560751496025	1.82751215278907	0.700853590796107
s23383	1810009B06Rik	0.317227555685245	0.40980344003358	0.460247885952348	0.601126697419224	0.533400099825134	0.491426308657582	0.494075697623911	0.532945162745094	0.547877400507841	0.469994897705888	0.676859358936047	0.678194504888235	0.536190662195856	0.505353210591553	0.536649857633397	0.74565128740341	0.582178311765909	0.515528824631304
s21944	1810009M01Rik	0.314123765180457	0.41354808713005	0.274641586224898	0.334248733746988	0.621620505471221	0.604892634973192	0.232458325169819	0.432215884734519	0.244371170588834	0.264555625391369	0.33657361754596	0.358904271846516	0.371436372078948	0.407808853045011	0.378809915623696	0.428198307963146	0.248996091232263	0.331340394119519
s18283	1810009N02Rik	1.51793603747373	1.10192955718525	1.58185241027274	2.19941675775609	1.44929773105763	1.8011133778955	1.11801612799704	1.29147972974677	1.41798768199994	0.548323419817387	0.854092955669614	1.77131525156129	1.35237851342217	1.38725884358354	1.06341151969123	2.02874564806538	0.980445946693226	1.1084310268811
s00915	1810009O10Rik	3.2282761645804	6.70610931305627	2.94027480696573	1.96894935097951	2.52854420421946	3.84331972791627	1.54274433823209	0.886591846499947	1.85988059143123	1.49329790067136	2.61950460823556	2.22338995290518	2.92424664449772	2.65117333979425	2.33437121712482	1.23211677904691	3.18850026256524	2.28393247861964
s23116	1810009O10Rik	2.16629692424599	2.85141692317752	2.64186363324619	3.60495187485235	2.63079165665413	4.59663464256066	1.0308618469883	1.1854378275253	1.40294164337268	4.00820695261218	2.26427627669738	2.50904961589337	1.90903426802486	0.737611983707539	1.40929633368592	1.48771791074387	1.43947127514212	0.882965516007132
s24292	1810010G06Rik	0.662488813887524	0.318775796510535	0.404382088009776	0.353359597676591	0.44546623837751	0.358994090311279	0.388417471084573	0.39624949452655	0.471791718546366	0.398611434282156	0.529384184619815	0.541101820391313	0.400175847074771	0.431554598540731	0.494627034700122	0.621514088579474	0.525970211709791	0.472484857904661
s05802	1810010O14Rik	1.36044534648598	1.40849652075927	1.20911209423071	1.35235882822102	1.00464165557742	1.3812552997468	1.17851245037816	1.51195059673269	1.08979894545311	1.28372038995158	0.552389575907099	0.61973699619943	0.837681664089135	0.771301595318053	0.95210725000073	0.918168600011015	1.11478384442169	0.970717899630617
s03030	1810011E08Rik	1.831553699269	2.24649523221191	1.34464468605205	0.923383590809973	1.06921278968999	1.01405085091675	0.970233568227152	0.939731165141524	1.11035653521908	1.27621199592437	0.430436104579859	0.373690553630796	0.645106384445955	0.452304106666591	0.607394184251575	0.407419517607682	0.526718121232686	0.329228241070528
s08906	1810011H11Rik	2.28328191663303	2.54418221408088	0.519105975500639	0.614789742669783	0.727956929918841	0.721541360011526	1.13854396312387	1.11254600936631	1.11518959061451	1.39478330418187	0.902113585269941	1.00213717382345	1.63446785050136	1.11312452832505	1.93657986544412	1.20605943042782	1.93507032734953	0.844923131187672
s09493	1810011K17Rik	4.88635946716838	5.71821157116046	4.06352564733766	3.71882794015625	3.60265124926492	3.61612362438938	3.76354181321254	4.66561738321971	4.21926587162943	4.89881224829097	2.6399891494263	2.05729830852339	3.48008127582641	3.50945985314183	3.17686547469929	3.0854993699716	2.49154563745401	2.20922291982979
s22337	1810011O10Rik	0.088440561810775	0.0848782075440267	0.0563176521366819	0.0932175237787397	0.113431166760129	0.0608329593861755	0.138318304996796	0.0697058718260857	0.0922710574077612	0.108066704475759	0.0587597879586335	0.112722389141797	0.075088511327219	0.107930162025397	0.070368716049119	0.156043481819697	0.117598535584772	0.121734500326277
s09049	1810011O16Rik	0.797469363044946	0.739617363789835	1.20620573522249	0.913345113364044	1.28429711450796	1.03365805082852	0.684721870985593	0.601928486678536	0.763496791816678	0.691314456426798	0.642810321754196	0.719625392932346	0.918448670147011	1.00035426094486	1.23868813045225	1.19933442579064	1.04852481100192	1.17782646873268
s02274	1810012I05Rik	1.14034708402867	1.53331169387858	0.825598926508817	0.540059025616214	1.21818901490427	0.948506785731528	1.05683195899761	1.01503114820986	1.37297085430848	1.00619923648244	1.21051923184205	1.08763689752781	0.470854100916521	0.300738817674076	0.516266538913239	0.490962588487826	0.934425143582346	0.66512066471343
s23833	1810012I05Rik	1.51836011439455	2.19080032576008	0.708700513756952	1.34745304506126	0.683958644295819	0.903411384887	0.986055666840797	2.28081273539416	1.23726368542249	1.74611550989669	0.85813408847644	1.61538606580155	0.827419004798636	0.938721430023597	0.540786859003334	0.644689324942453	0.959364526173903	1.07442367491565
s21486	1810013B01Rik	0.166462948321668	0.145219892990951	0.219608378162912	0.308013822456434	0.280150505332296	0.305829610357665	0.217184341958602	0.236446386657262	0.208011471788756	0.203041987294405	0.253671439023069	0.340906024462309	0.208333103126833	0.298418317734336	0.234217048895032	0.301266465905045	0.293380116003833	0.387536741310684
s10736	1810013D10Rik	2.22756418169776	2.21159160427332	1.31696955999772	1.29598947334378	1.74053038515222	1.95290260358008	0.931880585660768	0.662219316994535	1.52230137268915	1.47111191097129	1.13268837360584	1.22945591101441	1.0021059160259	0.564164581167083	0.918434028001284	0.657740312505376	1.4731047279058	0.71629957938267
s23092	1810013D10Rik	0.61572199032346	0.828345189146179	2.07153328291667	2.6414260126172	1.92807744313095	2.50504062459859	1.3489575974999	1.83032393164993	1.19975763991912	1.5881894310798	1.78520406896495	2.20608747913362	2.14982317253255	3.9410334648139	1.46801529555758	3.1771341343709	1.63353118854069	2.8788687165873
s02686	1810013L24Rik	0.901650358803054	0.865292018295174	1.64641838782513	1.57467598351613	1.90644247521538	1.4802768270983	1.85062553182688	1.36654408286144	1.13523580704462	0.826397617477452	1.6055215169855	1.77482650078179	1.60871080642682	2.91709425037318	1.68733215589519	2.69166898186828	2.09531333217757	3.78284063698577
s05986	1810013L24Rik	0.226620142201635	0.207976870851214	0.260358786455755	0.334463109764278	0.250280188354759	0.272088144205458	0.196487031465582	0.160682865522281	0.207124339220306	0.193233749883985	0.272413291182147	0.274289252659871	0.266634431838511	0.22124948466771	0.381021417478306	0.238207542515511	0.246126345832931	0.187855596267984
s15299	1810013L24Rik	0.194084390886491	0.218906090579544	0.233978844876416	0.384897978716729	0.316082485247789	0.387315461629334	0.188390223052323	0.213454872464279	0.218272608516521	0.263122039318276	0.295071604846652	0.442416776837154	0.290620021061348	0.331883543492669	0.391208060180352	0.446694686876837	0.328364256772318	0.439667561464607
s24929	1810013L24Rik	1.38564529900275	1.16827507298845	2.7402907994554	2.68471696352279	3.3014962333669	2.77751172148396	1.98913473344839	1.80139429804926	2.08461938953733	1.54717994563	3.14249619978866	3.33074521631665	2.68343510678893	3.91179292043075	2.59609827963418	3.77557401611523	2.3409335783481	4.07469761409968
s07982	1810014B01Rik	0.71179613290068	0.534368918058539	0.392794055132483	0.30866611084767	0.506526270473207	0.366853511568739	0.559793639541036	0.242276436159327	0.383150740750692	0.36044748799277	0.408965486160318	0.358564111020284	0.387068819369535	0.394573234322893	0.511615897833815	0.553244074772151	0.639515840710607	0.738066646066241
s18494	1810014L12Rik	0.692625783969227	0.651112617061165	0.739510224839217	0.765376759679952	0.61981389381214	0.547508777926851	0.736867944762097	0.655652824960932	0.648497986400957	0.539342265486332	0.384502264505511	0.453797321888926	0.293062443313285	0.377690394908534	0.190106662652625	0.341874802600078	0.673833005038344	0.671677217342704
s12492	1810015A11Rik	1.90534467043312	2.2385351935192	4.61699125565711	5.05788066977697	1.65713713899364	2.12203433562269	1.98422138481888	2.40092443846476	1.83655996262412	1.62233077630426	0.854518126165342	0.740583339775799	2.38756663809547	2.02744952805419	1.17324474621633	1.49401020225888	2.7874037709779	2.84008478672855
s21254	1810015C04Rik	0.117844636225393	0.119895964005407	0.146225720214196	0.209191480076895	0.170113554101528	0.20975629308451	0.167417935808355	0.161902930019998	0.144793224581833	0.140744748669986	0.150997545132393	0.182939180681668	0.171548807222991	0.203970441014854	0.14903302856454	0.188653137631371	0.205025605039763	0.16934743024506
s24236	1810015C04Rik	0.986465841151443	0.400986341172073	0.549098166848916	0.549070002738612	0.486739580157967	0.474869828292499	0.470507948382207	0.470176063868295	0.431647339068717	0.402798718906198	0.487143256532031	0.539459665142974	0.461123788922555	0.54400883992753	0.441409321105091	0.561779544825317	0.545425478629231	0.485843307178555
s11058	1810015H18Rik	0.898337833895739	1.21636482328236	0.95904139992586	0.929501436580355	1.3101327489791	1.29548472062843	1.14495031969893	1.60505863283631	1.32838100639676	1.5580289061438	1.30906705584437	1.46161768983552	2.36129288730894	3.16893265408282	1.76139930285926	2.40198143425857	1.30714211297505	1.37870710433927
s24533	1810015M01Rik	1.8583741609506	1.41603605531644	1.20031661108829	1.34764545935369	1.98500962116546	2.17490441912041	1.55265145015995	2.57302772045982	2.13613377740386	2.48512255373631	1.65457306311361	1.52222962221461	2.9778064801679	1.35439072625475	0.767178396390187	0.848981487212152	1.13590170740045	0.673443118229407
s05056	1810016I24Rik	2.58391390356977	2.28648903400485	2.21286892741371	2.20238547449887	1.8151377023619	1.39215128761235	1.68444929341463	1.66135110453876	1.31341879004638	1.58758407951202	1.00495994457737	0.990835868119218	1.51196841291064	1.26154528947949	2.60706038660657	2.06304458496584	2.80329971798175	2.30328031272292
s12352	1810017G16Rik	1.03006187388725	1.63158030793511	0.408977959174562	0.307966856276743	0.66194809441907	0.523549916928705	0.798786026254171	0.771492480247493	1.27964089125919	0.54235410302664	0.38606589029824	0.371268803380326	0.62440456934529	0.560271883591764	0.531896334520552	0.54618931639431	0.752213967264797	0.53955988633691
s11994	1810017N16Rik	1.4496755010985	1.14346008010861	2.07631739894838	1.79903967086258	1.93361557638389	1.77670726661777	1.78971764685963	1.32710452105561	1.39164477276543	1.1842831041528	2.2726932912243	1.78244554257109	2.01084098571931	2.46880176767695	1.77689693076382	2.43471853573564	1.98701119378213	3.91465997136741
s12724	1810017N16Rik	1.00410142200537	2.0880829142044	1.40237287834396	1.12129275788097	1.35114920715009	4.03235596079474	0.809073121539865	1.26384102291066	0.913427417808907	0.966834594167256	0.932065340067591	1.66129237597428	0.689140953514764	0.75717044298447	0.695433755248204	0.915295187327289	0.801158724008556	0.706899976965706
s13967	1810019A08Rik	1.31594299984613	1.46862289901065	1.11138448082113	1.24366333966942	0.915532496505775	1.01140162392688	1.17137174474725	0.748866781180923	1.15002960445793	1.32584764235524	0.701575367318483	0.845341979071266	0.797283103453164	0.834388974775061	0.623787695378812	0.671415151912082	0.877573581150232	0.525423997945337
s22014	1810019A08Rik	1.87336627681639	1.12184627574659	2.9280942660647	3.0485601255907	2.50424376128079	3.35268281148695	1.32398795750963	1.12177862618764	2.24886179149668	1.63970467911408	0.933579637772488	1.01992707295971	2.6335466221354	3.37558839821482	0.895607801220909	2.1182076131609	3.98466102663038	2.54180437426951
s17627	1810019J16Rik	0.488986994602575	0.429376161004556	2.23450302839278	3.19793363576875	2.72459727558833	3.59149871664102	1.74395522468075	2.27314545043937	1.58170001015572	2.03925614579046	2.30989936603036	2.30600717203677	2.58077076350944	4.66123742523197	1.81195358527164	3.06917732189357	2.15205656735569	3.17884792480549
s15785	1810020C19Rik	1.08110826084141	1.43321991951004	1.30649535913446	1.46414557195541	1.52496591827841	1.23858510355485	1.43088626203155	1.32498589344139	1.30074485423144	1.2632384594438	1.34147949253528	1.33867337667924	1.34975353948552	2.10683743627692	1.35406782026659	1.59122075597051	1.28080158649851	1.79913319823928
s17130	1810020D17Rik	0.651186637235707	0.731869840438207	0.845454488268307	0.731797808303881	0.87726523349371	0.739706572651491	1.01636669073133	0.777121994877637	0.852707588047817	0.707223931738132	1.8672265759996	2.06268854730082	2.36683477939033	2.38036531312576	2.1121920251382	2.45810237108651	2.48333174136893	3.57597090886985
s00532	1810020E01Rik	1.93144152475282	2.77130020258346	1.58356819815806	0.635534786693803	1.40808068032005	1.17141721387896	1.15465671883544	1.1964648386417	2.01998558826438	1.0315487477026	1.60168561742612	1.2714520015252	1.16609796838387	0.89676383318004	1.52557911651026	1.14492492416983	2.78149979642072	0.95863664844304
s12042	1810020E01Rik	0.683444930252634	0.75378186960424	0.321677737657193	0.232310939945889	0.695243376322662	0.755679295118881	0.598433564739787	0.351553703991981	0.67564812637868	0.527970050847196	0.85700825140308	1.12158814072779	0.593027124952059	0.942375540892915	0.897583462243652	1.51160479486653	1.50837903115754	1.73886869940503
s18631	1810020E01Rik	0.705171464113906	0.604918211570995	0.365225904353683	0.630856596235746	0.798440606960647	0.974347294115365	0.631603031141354	0.447008757151307	0.791415375960893	0.845700654344557	1.03234415100153	1.21967941975806	0.586807819147712	1.05732947078757	0.9208984626018	1.82294369278781	0.98702668865733	1.96313855585152
s04809	1810020G14Rik	1.48539641346923	1.3619596857962	0.984488323301269	0.80323330774406	1.14427356270613	0.805738166296134	1.16024300527618	1.04559416846173	0.949391474769452	0.664188201293494	1.71532506240228	1.19907009666583	1.48138640248001	0.864508467712236	1.27405627255627	0.781505537038151	1.34125263009456	1.06453766832786
s15493	1810022O10Rik	0.77878607853623	1.07388908912689	0.416969279169597	0.683588011061491	0.463069935756036	0.558164393557695	0.615838513915462	0.585977835042212	0.521405967590564	0.482752621967818	0.516322008440807	0.719634870314684	0.419212023269566	0.439288305989245	0.574313746933726	0.651142404656251	0.498810244338252	0.675379362105504
s21725	1810023B24Rik	2.42522735447457	1.85661283867158	2.60750858011383	1.93619196951849	3.12431951236181	3.66697644790221	2.71803493644068	2.26940170197674	2.51770106978691	2.243098540237	3.96052586744958	2.45313562926191	5.09591424550882	2.53346517900782	5.21615232293078	2.99237710950197	3.33508377183852	1.95031208554947
s02760	1810026J23Rik	2.4440079872015	3.76492989135377	2.91052013864063	3.52735065097679	2.93842688273163	4.11553503896769	2.1068827075646	2.7886985659251	2.77150382746962	3.72076429312159	2.72821813533194	2.53320353894637	2.06949247111009	2.07187217771384	1.99575413472046	2.23247342214971	2.19295620411208	2.71174590136017
s15147	1810027O10Rik	4.36432034303697	3.0912192854984	3.49325993912558	2.6522044637761	2.94222586133743	2.32740615980209	3.00359230338064	1.68863555950492	3.58967939899541	3.3414192270824	4.06496519577294	3.20138680524573	5.22489121560836	3.86861456930313	4.34518017401078	3.97394526000513	5.40351429070618	4.41432545767764
s20161	1810029B16Rik	1.37046169046521	1.48684782616632	1.57096169107288	3.69346011926112	1.26829205565928	3.60761153850492	1.05898562068954	1.72018651406271	1.85680974572358	2.37568078927669	1.48945341320896	1.25052942102852	0.952713277309174	1.07419357683205	0.852408568247447	1.68312578780975	1.08944245918794	1.35628935465243
s05197	1810029G24Rik	1.4279287555796	1.28770756642712	1.65711990948418	1.39436281387804	1.11217437323253	0.973899629275997	1.17398013767657	1.50656090788501	1.53216853594121	1.62045729405103	0.698239074679739	0.587237091201097	0.738761710755466	0.599083498191858	1.14924787614472	0.770941341871795	0.765221863882889	0.477959738060881
s21604	1810030N24Rik	0.372531674234911	0.406871744496755	0.669543641509012	0.777336411100096	0.478799980952127	0.846564560566721	0.46105411557611	0.652536270673283	0.574813559658507	0.645747026397363	0.728278923976252	0.749464994269859	0.832709391365777	0.838081237395238	0.596559110243922	0.838540866080802	0.800192493428911	0.703290678066125
s06025	1810030O07Rik	0.795604863253467	0.605417800904893	0.669169687594771	0.440069106170167	0.686420716584743	0.542850559316348	1.08821377818545	0.566072600507972	0.6469562234053	0.504737086375486	1.22716394405549	1.01454580375712	0.953899380117317	1.1481021432247	1.0723842976682	0.870868019909843	1.18782886781919	1.25664399960587
s19511	1810030O07Rik	2.10794759346806	1.70806277725566	2.29945505632397	1.81626032594008	1.94798423261885	1.42449346186459	2.44383689340872	1.67824459960841	2.01682792639333	1.74444970118642	2.1419710776942	1.9030058545051	1.81186190320332	1.68899259150165	2.15764273279571	2.16957882047133	1.5714702932661	1.80908600982754
s10614	1810031K02Rik	2.30487578079587	1.68994114132476	2.13786981024076	2.12101966962439	1.67060886643269	1.56534645358196	2.31355917520808	2.22252246234513	2.23119406206191	1.91920390740061	1.52534860963798	1.46325276010699	1.48518124300301	1.7703222542244	2.0555251160336	1.98764209329262	1.89395230476381	1.89485177785906
s15433	1810031K17Rik	2.05897598057422	1.86233033906885	1.89279609186393	1.95191333685687	2.04103793961212	1.71393096420979	1.01876549337381	1.22300813485278	1.33720717397967	1.4060267087803	1.38829965750204	1.51366295667889	1.76574743404157	1.52714812242224	2.15892032252782	2.2382931516457	1.39084437286742	0.839522560292085
s10336	1810033A06Rik	2.15686368464093	1.95798539006759	0.333664938210175	0.337420609360238	0.518018310799907	0.285200813102801	0.525897301809776	0.456889755645312	0.34471189789924	0.309511946376906	0.523469722801267	0.638180308919537	0.401226833568489	0.738967591817975	0.850102082858977	1.55690077397409	1.22525327248905	1.21601160736063
s21444	1810034B16Rik	3.90027270507026	3.65712008572385	2.14357961277898	3.79311996377003	1.40669543200231	2.73897291562092	1.67675511145405	3.68871927793472	2.55782400359657	3.48962739286917	1.85913688850147	1.66521908690727	1.63401247738158	1.0341296003287	2.22110254268121	2.05937134555903	3.2834488934219	2.43030267282458
s23373	1810034K20Rik	1.30448196641001	0.77376372491844	2.03165720311379	0.794763212122925	0.614396967316741	0.897457173167285	1.19915819990044	0.740530981634806	0.815256531832309	1.16639464396667	0.84310487131499	0.624866542311717	1.67105938054113	0.843100780554563	1.06944626855475	0.753678425310933	1.13971096668191	1.05283474069481
s06553	1810034M08Rik	0.608018025490902	0.463252285802351	0.82399414997126	0.760374470729552	0.578912815805081	0.441379643825021	0.724650874684874	0.562154658264648	0.710402714769363	0.65183919100176	0.708560034825481	0.575801319467299	0.587073076291151	0.631174576341397	0.66565151796294	0.540927444106175	0.795154438777679	0.955605458680353
s23499	1810035L17Rik	1.13558681222985	1.33446641767531	0.58678178809724	0.604697282219999	1.4797167099543	0.419817147482277	1.26816371164643	1.58562652299596	0.982270311281264	0.808782675787207	0.568050855580467	1.60669378918141	1.14541468100506	0.56966670761675	1.02692868694649	1.03231195101402	0.580841725503245	0.854222024063945
s00831	1810036I24Rik	0.794199303084234	1.22848819979115	0.222868712084237	0.110403361173101	0.542442830050848	0.482781065388318	0.588807111006834	0.508173834816628	0.436439928382106	0.333615679438476	0.185036398982991	0.129718666205264	0.275436374228007	0.13793447589413	0.09359582580329	0.0881332978259322	0.21144612109689	0.132544894023835
s01636	1810036I24Rik	0.708598835662653	0.753185953576288	0.775761454969522	0.738868229118062	1.29211725915063	1.22027812213661	1.00789824839294	0.845285144180231	0.852516699666343	0.672802979650311	0.842349586100236	0.582752017856818	0.664251276372823	0.678956005546215	0.634208008329289	0.561388338213796	0.750223832915161	0.706514953077757
s16487	1810036I24Rik	2.61121454762193	3.66211221730069	2.26885435376559	2.62808875730737	2.12204463182248	2.33600117518068	2.08710907563194	2.67570116880221	2.32842594768569	3.27030229627864	1.16148699452356	1.37494127392515	1.24511672857679	0.82575001738652	1.34300437078538	1.24802687368746	0.811247481828235	0.490127839510647
s20484	1810036I24Rik	0.987101948550736	1.02918761411656	0.229159341126691	0.299700625501834	1.22556160022599	1.10864386803138	0.821856830585422	1.10985253510995	0.783348940445617	0.868357486153137	0.224005956447768	0.322159490306351	0.272017429472546	0.315034339604242	0.180926670848948	0.268693997931758	0.264110396810891	0.225796808538459
s22427	1810036L03Rik	4.26309734895303	2.97753197308523	1.08619565701971	1.21866618545368	2.05103768556743	2.15507787068927	1.98366169328452	1.85835741537751	2.9300372378934	3.43911176108367	1.62605493661736	1.65922898285885	1.46597550737102	1.53747611705789	0.938876302760636	1.19927207876556	1.75335970739625	1.77286539055754
s16776	1810037B05Rik	0.894629353374458	0.898034639748132	0.695737505471046	0.654476365721644	0.68367425303387	0.539337779382141	0.58550321593185	0.647579849657336	0.652873776468295	0.780293074221251	0.752332854716745	0.777451185791958	0.833311618374336	0.527127184357438	0.916453762526119	0.853355035509049	0.932646974086128	0.572537462337661
s19220	1810037B05Rik	1.01009010905855	0.736208851203587	1.27370484384502	2.75095969019039	1.68359368104431	1.34442567527167	1.06139819467939	2.06736912164703	1.83498974440966	1.33145622770403	1.19267006713595	2.73452831360944	1.48677156339819	2.35957495286234	1.35775483429837	3.02976101580845	1.86132373336791	1.05312230911674
s04171	1810037G04Rik	1.09810955899336	0.842841934230283	1.1234010060343	0.755815494604263	0.985682556437508	0.779321217365214	1.06571154631748	0.8409955081384	0.789729780418969	0.705448172178075	0.847538611482913	0.770183435377132	0.912838154956727	1.18597204173734	1.00677618815393	0.999194194664643	0.909408882154717	1.01115418348513
s12996	1810037I17Rik	1.16604704801198	1.2187286959691	1.21055615139671	1.07718048630186	1.33628709744531	1.03558932577201	1.21789604879256	1.04874214134504	1.12768880570514	1.11533492230137	1.05234590869298	1.06376612423628	0.870991774843215	0.776897944654948	1.00072529485006	1.0425351310406	1.03300125002816	0.676157385952167
s16244	1810037I17Rik	3.708888765116	3.95740303054943	2.65579170524447	2.35001342736867	2.4177616055741	2.07075661884454	2.01096085684542	2.2839277293205	2.30105584950344	2.17095677296903	1.80992385097737	2.30019472667024	1.65797126144493	1.14443220370079	1.6668935790286	1.34947850761926	0.914461286354419	1.2670214950129
s01807	1810037K07Rik	0.915596593225021	1.26051212875699	1.10701440862306	0.510838795727105	1.32472325414748	0.888476177963807	1.06086347176321	0.464218846512057	0.860503520644611	0.485442390433376	0.571638899914432	0.407147091098332	0.555530874886722	0.512242194194383	0.75406458525079	0.839329387504901	0.849788072823247	0.727369834166278
s05378	1810042K04Rik	8.20562941333604	5.7149544509966	4.94062994005882	4.44355085671636	2.58751280106794	2.85018783525378	3.9107979454877	4.66460849694064	2.53116402448774	2.38068707385402	3.21559786991185	1.99966593096261	2.82611662026832	2.78566350941392	3.21719191594112	3.17084641521914	4.59146962045882	2.74345326583063
s07723	1810042K04Rik	6.07858699799111	4.79961604786108	4.32285066953748	2.99380447035515	2.59540917095717	2.89927061623249	3.92092487485565	5.45456822647708	2.48140461738052	2.0128783717615	2.84967620086829	1.76517962515095	2.51702928152992	1.49907545267093	3.27565859465639	0.903556674285293	3.59138171499802	1.62733582121361
s19082	1810043G02Rik	1.37390952251949	1.41332082909543	0.971745212523768	1.14725333453204	1.28148625090076	1.290515974703	0.820176322207065	0.915179727571545	0.975602932666104	1.11122348870164	1.33564721634667	1.29616016375872	1.10401823406911	1.32147945901301	0.999557177026669	1.25265054620798	1.01744231384074	1.2860493457699
s23271	1810043J12Rik	0.912125345353184	1.03415540559526	0.885034132006643	1.05091209637027	1.06247139501295	1.0752007130545	0.782012189165385	0.838377555727025	0.607232115654459	0.622115346252527	1.04457276925259	1.25599350171188	0.897551732774727	1.35836011186292	1.00041874854776	1.68190940754351	0.973290919268755	1.30604988306007
s19670	1810043M15Rik	0.797505293490993	0.798529715266396	2.27341489817318	2.08860692020333	1.74385610445062	1.60531565058326	2.20440453459794	2.26542542515933	1.1562505084177	1.21166426178447	2.082238031404	2.32458632136692	2.1487654306813	2.36215559815691	2.66147128333753	4.04250063410637	1.78866350034878	2.21524766299552
s01943	1810043M20Rik	2.04641678135517	2.42840996765236	2.05717139750154	2.24434739009331	2.12825939634548	2.22392170856816	2.06214817382359	2.05634737934323	2.19282548444701	2.37335350119471	2.22009590453094	2.16419725636323	1.55364403842768	1.6739668986089	2.01409397613702	1.78846390254919	1.66989338939006	1.61683448725477
s14680	1810043M20Rik	0.701404212363485	0.709685630255934	1.35896754318369	1.00358513015344	1.01214921958636	0.905414301491754	1.19728449358636	1.14509556120312	1.01519861072544	0.92663687508068	1.57584757956781	1.76877924295897	1.74049539863572	1.81280657638708	1.9477830572806	1.82368303011941	2.09637963603427	2.73810163751729
s17219	1810043M20Rik	2.37998750604858	2.81203587511325	2.26415856900319	2.62828732491052	1.8717723744823	1.8552646509646	1.90075291026374	2.15241161932338	2.30207526131549	2.53945339972119	2.01516085116218	2.58330144300459	1.94704334279449	1.63709948987907	1.84037657690114	2.08924690693816	1.62676290660249	1.63214813121498
s18942	1810044A24Rik	0.914511996261372	1.11025648646156	0.72806441366864	0.929427347183787	0.816030510993102	0.970197253115028	0.929871327625352	0.984234504972619	0.729817676926697	0.807272694852962	0.873371282827146	0.967792054528068	0.914901922583694	0.999678431422482	0.783727486228749	0.999626463451832	0.887400333217063	1.17326101095483
s04496	1810044O22Rik	0.767069923480854	1.29050345151863	0.965417577837705	0.737581819177998	1.35698803489973	0.847619098557284	1.11474134622145	1.33527879872648	1.0678248290258	0.930311006244921	0.851099671731626	1.3713244998976	1.38748290854825	0.582993215710413	1.77824363548759	0.88182666043362	1.25135488784865	0.948109766143835
s15388	1810044O22Rik	0.647247323764053	0.778467114168178	0.69694030722331	0.846778767413594	0.848112763082067	0.743863080213272	0.958911781101669	1.10883830378257	0.695273737062682	0.706057703701431	0.704613977930084	0.980104170825432	0.790124006041988	0.629774391715185	0.66670479118491	0.663621715008634	0.782588600158932	0.825051453788925
s07028	1810045K06Rik	1.04102159768411	0.807696392008652	1.35089449085079	1.36103201201223	1.85223480698237	2.07280586106455	1.34001021639396	1.13723546841298	1.48991084125749	1.12693632376768	1.22553356722586	1.17412255099275	1.83169081431968	1.93099710317291	1.03874389652485	1.03713665587594	1.47282599987822	1.90994355156647
s10572	1810045K07Rik	0.434819033951378	1.41978748296563	1.37508042431945	1.26946621476888	0.565049436350844	1.38817264024175	0.890142366722931	1.05039357736004	0.624630967010717	0.69594635040639	2.20639944642602	1.78511992712457	0.569846003570485	0.808524838396374	1.09821536415503	0.767741744953337	0.694063708602329	1.0691379390052
s20516	1810046J19Rik	0.511078214268979	0.66342762866219	0.984428274345797	1.02319207842536	0.383534695894342	0.481393310767421	0.659694965473176	0.785709549435229	1.08371995740865	1.09288833324498	0.73912946894935	0.618829123502925	0.832746332355827	0.671296953379407	1.0317132142866	1.14672304844357	1.04225912281372	0.770742045456415
s22809	1810048J11Rik	0.961200297428464	1.00634850060366	1.1095348633348	1.26066503910579	1.39933074755349	1.38217759645706	0.698301995232531	0.922367125961431	1.19600796713989	1.41289866759924	1.13951664633854	1.357916717265	1.42105165769156	1.69348592937856	0.928176450933406	1.21148958315018	1.76587839864366	1.85291666813643
s13851	1810049H20Rik	1.58013848143465	1.41213694125094	1.25128636724883	1.2105922329585	1.40361376384664	0.948948698272313	0.987258644374183	1.04398790657055	1.52059083425245	1.21189188567428	3.0943041257448	3.66921133076907	3.07885942902961	2.26724138848066	2.95913189079978	3.49911238012289	2.78488354520403	2.71454424709377
s08468	1810049O03Rik	0.434153163099542	0.395701379506363	0.511511294119232	0.388752807697514	0.520001972180401	0.491603127825033	0.586715902161462	0.4142822746334	0.542057574388256	0.469144416388859	0.599188981748844	0.574093648692585	0.492098491811186	0.476890847541472	0.648360003185511	0.486099312901609	0.653297489112703	0.62390142081189
s03956	1810054D07Rik	1.30273893402094	1.29722434121637	0.287046824346292	0.807124984846976	0.74001222019411	1.1876675040954	0.808801175978028	0.35811776680635	1.03790974884384	0.690847890022896	0.537810191632302	1.9398888600276	0.882299883766952	0.605442980046981	1.01725544312697	0.63715752481377	1.49242869054909	0.929232166007425
s17207	1810054G18Rik	1.49969487224248	1.17598364824147	1.41567980786851	1.80541187276537	1.70529224173971	1.70842154841572	1.41589766756182	1.79332752576592	1.16397252133714	1.25951036969788	2.42592844926548	2.65316242649221	2.54258675362862	3.3063397970811	2.16408025116257	2.38955669897329	1.68494208056277	1.96700005778661
s15255	1810054O13Rik	0.451284458357166	0.33260505493539	0.0813295251027923	0.138062268536982	0.135678779273806	0.0605229030520576	0.192235275165443	0.198653346186005	0.0906432248731803	0.157866066433377	0.567465661598474	0.61872875976151	0.230025068170884	0.21093932732576	0.153401553688911	0.216324653960569	0.139689065516415	0.145700627914758
s10556	1810055E12Rik	0.472960629531016	0.422578420141264	0.731805416997249	0.547359653101944	0.686296546474454	0.716260356874889	0.548877840278998	0.439045084677285	0.44758357508188	0.448069366145078	0.705087886385481	0.657468190039241	0.700302430655797	0.864388030549239	0.763921870270277	0.908686783074959	0.591670552944102	0.912349184751709
s00783	1810057B09Rik	2.997926472479	3.51847679936892	1.29686652195182	1.10871994752546	1.93949357952793	1.72849208821221	2.20824003325685	2.83551148533684	2.05224646196357	1.84288238582938	2.4836347111823	1.93398150749574	2.61231885422775	2.60829310416422	2.20835789532429	2.40863702538963	3.47197605967969	2.92090614091914
s21838	1810057E01Rik	1.94758325267983	2.80788334624892	1.76566665698081	3.00489587531866	1.87765889561711	2.80177091585988	1.7664868382153	2.91711447019981	1.85359621067153	2.98858173561315	1.71116039895814	2.08068418014419	1.17845445314195	1.8994872128988	1.06272992007777	1.73539129800087	0.966632227429504	1.52129295580648
s07330	1810059A23Rik	1.81227262478757	1.36956809623192	1.34215937980116	1.09128430022099	0.781806779370221	0.77120964520887	1.18657722723205	1.24353921185413	1.2862214016235	1.08868531301165	0.78481417266823	0.895617113089652	1.04426075347099	0.870887336594876	1.1963280076386	0.887880855619694	0.668184304685535	0.494483058937878
s12141	1810059A23Rik	0.871273760285301	0.622029971046591	0.685808647150818	0.410231448862726	0.368718574418575	0.383230422991837	0.780504037332839	0.410322451201926	0.673381970834585	0.568423852464553	0.427564802745911	0.396970305815515	0.472564775040075	0.409167368943755	0.514139941916876	0.404681274790173	0.404383209196547	0.385335230466182
s24571	1810059A23Rik	1.85077305463147	0.873589244963605	4.58701937119298	4.5796203372186	3.87404845852185	2.90291031339907	2.87898046562124	2.59620445101912	2.88430753901353	2.06172226489913	4.71645858657597	3.71327458009145	3.99996118394623	4.75767591132515	3.06469605509367	5.29316636939014	3.62756634460385	6.12386296626761
s10110	1810059G22Rik	3.26787998375261	3.36988416112554	1.71923886295556	1.68562077458225	1.55886068446832	1.50455098877969	1.82468445692663	1.62902754680744	1.59751779315415	1.38015088665918	1.34209332913318	1.31868501560467	1.97666720916595	1.29695102312575	1.55074449125468	0.822009515722286	1.5024375235199	0.932926933978286
s16894	1810059G22Rik	1.62031352885697	1.93100245704112	0.707334237651179	0.880096728876197	0.960642805170514	1.45922666725803	0.860041391699405	0.980706945270446	1.22879308289873	0.988726222299752	0.351002691909429	0.574082506721676	0.868739776489177	0.74932993915752	1.0190049078527	1.02731100152743	1.08164194192767	1.43374256019462
s01602	1810060D16Rik	5.00048836375612	8.43260863961558	4.36889671663337	5.12416524244907	2.58894263716025	4.54421155238704	1.7922476493386	5.01886103321792	4.05145186467209	5.60107598412323	2.41383154887079	2.1710666256056	3.43012939427273	1.21224054388783	2.03971841419701	0.573732440666912	1.55780429412041	0.807967406065251
s14877	1810060D16Rik	6.03687948193767	5.6830523303875	4.86839760956653	5.75389542162214	4.08433159731047	4.9254618181352	5.08124842498109	6.86179488009317	5.5219468434035	8.75643726911544	2.40869045126096	1.96680100845917	3.43729577701438	2.5811357155229	2.15387421531078	1.99976988837491	2.92960670875202	1.83184063694288
s24665	1810060J02Rik	0.453719320606463	0.351902093021975	0.25616335263121	0.40430081025077	0.311418379933567	0.296018039035313	0.297684291678675	0.280110700126182	0.381051262390203	0.377989483195134	0.336648513590197	0.375447216236905	0.301993834305126	0.346946231147912	0.299853350835527	0.430768003870437	0.288177778871251	0.321186019035406
s24507	1810061M12Rik	0.306252176003962	0.354774199398092	0.71828485410249	0.974815435235694	0.759646434425707	0.861341351905463	0.554912420486942	0.713515660522666	0.76714330053517	0.718760484159096	0.670145839856915	0.847996373408928	0.703081091202939	0.558457346196209	0.73746781862374	1.00475934807639	0.408408840348913	0.310235782266217
s21982	1810062O14Rik	0.578110828256797	1.21650057315233	1.40004577754793	1.40225526512858	0.902633357163928	1.46638710054031	0.952934527120646	1.11233473210256	1.82022021247594	2.1025571278803	1.25902506073018	1.32635778966804	0.834305695902684	0.553309653665118	1.20479108519846	1.47057768672827	0.987485863278756	1.13032214233558
s22396	1810062O14Rik	3.60369022075432	4.23362063923898	2.25557616034557	2.53308940912953	2.27249323553957	1.84524834982792	1.94636192032402	2.54576808810273	2.56661695066639	2.11059680249144	1.56125370988433	1.25545559332756	1.25025727514972	0.71461098682563	1.18877855855045	0.813014506814959	1.28241926189522	0.966312681480076
s07973	1810063B05Rik	2.33286043553627	2.26867193369962	2.56952021108567	2.28834726034172	1.17985535299179	1.17901412303011	1.72583196036082	1.88459693172198	1.063480809414	0.849397636842755	0.87340094669817	0.723646489669556	0.898626181158413	1.40315657018895	0.852812210644913	1.01113385820794	1.18156909768192	2.94289689898742
s04405	1810063B07Rik	0.61202521616399	0.510640191833503	1.11974560218365	0.871303352914415	1.02995264005356	1.23164458638672	0.943901355146913	1.03878061729646	0.864433567006238	0.93023943148635	1.3182527442258	1.18920546641275	1.00239699858025	2.15338159754619	1.20281102761051	1.66722290129244	1.15840842486926	1.82351238720215
s06918	1810063P04Rik	0.147603312121038	0.118331165582025	0.073120816981777	0.057705474355681	0.104674504943323	0.0630105843822635	0.151605395105156	0.0956050741397357	0.0835721464240338	0.0622448376185022	0.0731098194919557	0.085781300585947	0.0646848650288861	0.0605607969154182	0.0824252404076591	0.0896307140337852	0.136850631767855	0.11812326137857
s13448	1810073E21Rik	1.68018139847542	1.06643349571337	1.16000578487572	1.18661752907678	0.842794030083835	0.996848384539126	0.98653080106176	1.32992971200862	0.944102889528286	1.47919576565232	0.795381548736413	2.36926570345964	1.08199137583044	0.746899998274685	1.11852771182686	0.559256490570794	1.05753543151345	0.596218067571357
s23095	1810073E21Rik	2.28111629586532	2.33270682410872	1.63635639674152	3.15125827169634	1.10623738232555	0.836049924416722	0.831820416178072	1.36778644766385	1.67103853144943	1.50666429400835	1.68720116919269	2.30159341730256	0.65235401774806	1.48376025388961	1.80571849575674	3.36035813850207	1.27943424172904	1.65764261764307
s14328	1810073G14Rik	0.720915463415778	0.601762036908405	1.34227195251466	1.21590962376034	1.17205234226579	0.934408951368798	1.01376551915312	1.1287625279262	0.580129544885516	0.53287202469554	0.768527079433031	0.746878254702813	0.789917013058414	0.96336605808522	1.11117727517694	1.06327147978055	0.908307690256978	0.788291432561948
s20342	1810073G14Rik	1.86585516126837	0.919314881707528	1.42671087478283	0.943261049375157	1.26481729479977	0.841182650663828	1.43497042201443	1.61860504803562	0.557696066260797	0.780641464490069	0.736816870738373	0.63900893099624	1.03823138129264	0.93167713979572	0.70849962762457	1.51217174180986	0.985225586153977	1.43045389612465
s01520	1810073K19Rik	3.00710866053931	0.923747845813292	1.54129284568938	0.580296044449551	0.387858950563054	0.716978120979105	0.968365106392905	1.41045633151287	1.16190168547472	0.508501522936144	0.939164642329483	0.399517332796959	0.678426768424004	0.645116669062381	1.42528457574687	1.12086148323415	0.84476736102942	1.45421642947899
s02667	1810073K19Rik	1.04044305039676	1.02526084195869	0.697659020797003	0.706276500247556	0.991081771269624	0.944792226641347	0.690732973357541	0.739081824212826	0.848994433631596	0.925339062782431	0.701881800062874	0.57084461508746	1.08563715371015	0.713244686879998	0.758178788481103	0.672706918102094	0.869843039694121	0.571044863946052
s02866	1810073K19Rik	2.06011660794204	2.8505316103255	1.19813211563628	0.523301391387132	1.06513699657577	1.23027428940983	1.02889731002082	1.27047589226854	1.41173861821229	0.740832861763029	1.20725463295395	0.762526826972884	1.2871623210935	0.712263022948466	1.22422183064235	1.08420532668991	1.21875065988436	0.805626475010515
s24470	1810073M12Rik	1.27341353173939	0.742992730241223	0.954853958444634	0.992786910949502	0.89742171588291	0.927458092713905	1.41767712777645	1.19629649726094	0.977549050846015	0.938167221047024	1.38203485400523	1.42469588988977	1.36327253167904	1.72046077468339	1.09994317994769	1.55711662121152	1.30411039396314	1.33852863246747
s22944	1810073N04Rik	1.24147481948636	1.29486707034618	0.931449849662169	0.956407931834532	0.667471896781969	1.06609278108645	1.04622634205974	0.996802091116726	0.92865845484753	1.14217918629456	0.844457662859571	0.869392165508144	0.905372881804748	1.0683571365329	0.890827499893281	1.09593862011523	0.811735154504536	0.956145447001702
s19286	1810074P20Rik	2.26089501204813	2.14326315729723	1.90392810304303	1.63431038126462	1.33704312603846	1.56509475022916	2.79624350450522	2.09695078197897	2.0063370659083	2.02907191718201	2.50271324519215	2.34374238000302	2.44425702630401	3.0467961968868	1.93736797633634	2.24282335797308	1.62130666742147	2.99449557410523
s00125	2010001M09Rik	0.674929631962078	0.670036688967555	1.37836215895212	0.668506271527512	1.16340870175053	0.972224233456448	1.16145479171256	0.952182487325248	1.42600298329413	1.16128010702253	0.735154304539589	1.62836148106063	0.99219252955332	1.5650459331449	0.655664641128989	1.85918070330451	1.29111365075723	1.84573828284631
s12364	2010001M09Rik	0.762767352110235	0.529167733600942	0.904537989076209	0.860949785103613	0.876868858869711	0.547897148366855	0.817606176453398	0.691788530559512	0.51942235087616	0.340138684397761	0.569291711367276	0.666490861849686	0.64172095525878	1.38310146769911	0.582111732256169	0.59423109261513	1.01679229280707	1.18439721231648
s21738	2010001M09Rik	0.753766717784973	0.627714308468372	1.00783816870634	1.8944564823358	1.24597921325856	1.13475748145956	0.95964918018498	1.04890789508847	0.928370123366248	0.674485811482573	0.540753873659326	1.44768527863309	0.771496758322054	1.99493812429092	0.982700026580854	2.18889689509264	0.98105845153842	1.21813413116239
s00295	2010001O09Rik	1.12816493366979	1.80699435591376	1.98463403495903	0.722509268480785	0.917800183304385	0.864175359131216	1.14813875078144	0.507268330906994	0.777065976265128	0.566369311192279	1.44691081553866	1.49759860896873	1.57830168923023	1.29102505555014	0.641602202759984	1.59112700796689	1.80225106285435	1.95322886022265
s18196	2010002H18Rik	4.95602683793887	4.18441806971218	2.98531258380995	2.84885659207165	1.97934898399334	2.35236185237282	2.6786034216422	3.29224796380502	4.30398186782221	3.92033516137621	3.17408112086811	3.12265027061233	3.40007129950647	3.89434581503026	3.08577313638027	3.04170871079308	3.98628815116726	3.82862669754172
s21073	2010002H18Rik	2.26428883254592	2.20361776698702	8.9466340122152	7.73414064497995	6.92898964399075	8.61086995341368	5.56907221345372	8.24067777315296	5.06975841038138	6.62441474174389	9.62563020981571	8.61820848842086	7.2930384489184	13.470514034995	3.91219694708094	9.73099278108832	3.91325737653245	6.3419038288206
s11567	2010002N04Rik	1.92798656725448	2.53628874652731	2.09914816422139	2.07185063614045	1.79092385583322	2.17961602036721	1.53127882302827	1.6384856071982	3.37604936626414	3.10107410111052	0.403338492321644	0.386594495207733	0.137719905386239	0.223243024128469	0.332829911557631	0.510615769949684	0.76548021782658	0.709959680698324
s24986	2010003I19Rik	0.767311881654884	0.633422930355912	0.705642812830657	0.753870174196648	0.746075221661806	0.505570083004433	0.64935350787799	0.557761399649413	0.759237417727394	0.545635720572973	0.894540682065689	0.930943811811729	0.778096502516323	0.95668905608257	0.857521055116086	0.912005860365846	1.08488716407361	1.2493900971085
s14582	2010003J03Rik	2.42294221799617	2.09031302138139	3.61822719444192	3.31550355063228	2.66558650142024	2.93626870762561	3.36903402782008	2.81934494207482	3.09518147664803	2.51426898079954	2.83648453852019	2.40215459287229	2.55451073767525	2.02992721624614	2.04240645148277	1.86674258443568	2.18851155317648	2.05217818267469
s23931	2010004B12Rik	1.13169955458058	1.15527315055066	0.782362973872074	0.96240830682543	0.628516271582032	0.592129238967001	0.441273495044777	0.499086228292687	0.537332497872296	0.838508317707231	0.541372308543209	0.616415480973036	0.485122836783295	0.480708093865653	0.406187007859722	0.509871993432278	0.462573652600763	0.396417896402746
s01434	2010004I09Rik	0.710632709161238	0.909222316450379	0.616698823864828	0.252543357321762	0.531899652672903	0.466535574669553	1.18087151458705	0.63956017010712	0.857316015669136	0.463100108447304	0.459832391171531	0.440723276897991	0.79861717283744	1.03165672063403	0.857648858123725	1.06378898222305	0.927443949792575	1.35954414776149
s17066	2010005O13Rik	0.453968468448003	0.421064163792458	0.357928418672717	0.407315607039008	0.484381946446014	0.305327406870224	0.380014928608104	0.262826199283816	0.684440008872639	0.566428986084112	0.448605744593979	0.623471708084691	0.367048598849653	0.475270578545941	0.732487984839726	0.782131449157972	0.619621452923686	0.801630330214025
s10317	2010007L18Rik	4.04571586101445	3.90329093704011	1.71059235806623	2.06277576369646	2.72584966994711	5.47514814016626	2.24175093583395	2.04304927509829	1.77072969627177	0.678250917867424	2.64442855801451	2.61597544688259	4.38448988020589	7.74563758567375	3.83842643891728	3.83571093296918	2.92136374039549	4.19380272742707
s07063	2010008E23Rik	0.690031438938665	0.788905280869993	0.634328030346316	0.900497390158814	1.38680601588947	1.3534278679646	0.883834406804319	2.10401501463213	1.39764697185107	1.073479767398	1.82406102943284	1.35069131412183	1.33349369168987	1.06047749137172	0.920268658025754	0.953922522141336	1.56531607344331	0.629347177392713
s07644	2010008E23Rik	0.850182224073516	0.597334104825022	0.542339817828513	0.579009931722272	0.635807085843293	0.796722928917148	0.832842732969163	0.730697917115556	0.872809675617155	0.852349485835535	0.478108181915115	0.548333301696076	0.651397911810836	0.971005922312522	1.80049925178208	1.70583014497951	0.464109778623989	0.61830818120612
s11316	2010009L17Rik	0.896899971574279	0.856783736398411	0.953102975596641	0.762629899886028	0.972909151398676	0.738446342600294	1.14378191536059	0.709394475373255	0.674984837637155	0.540295660570726	0.801715904542944	0.803700007234224	0.701287539743774	1.02574064744108	1.09688706944525	1.2426129546135	0.957205770977888	1.01420830971373
s16752	2010009L17Rik	0.538514090784168	0.613962735961658	0.495796159059567	0.531409896261967	0.570620704508892	0.554825884139703	0.51824780283288	0.641344758788904	0.451392076640229	0.658247937057899	0.389313155083937	0.554915882221557	0.63705683795138	0.526041308594556	0.496959779558593	0.576986312419717	0.61130827438591	0.482530820792536
s18915	2010009L17Rik	0.979954723803102	1.49993189908567	0.963200469210214	1.64973694362908	1.15504575302454	1.16066449265955	1.26972934018579	1.46090665528156	1.02934528283949	1.01360672394241	0.626515887630877	0.826625056395167	0.696098320870446	0.940918714668093	1.02340912359004	1.49388179722621	0.996321319426411	0.92972889570561
s19788	2010011I20Rik	1.26495406810288	1.43345736950851	1.12782091302208	1.35319148118329	0.973368505254482	1.04938640148936	1.88114362162226	2.46505015395297	1.68299746077366	1.88093631145213	4.32382759710118	3.71571538775922	3.19619183228599	2.61184086750027	4.58529959523131	5.93713533817343	2.72367393263649	1.7854292916393
s03788	2010012F05Rik	1.5071708841075	1.5763839873465	1.93939275556069	1.25380848657594	1.53257109375144	1.35532984380377	1.63043056220801	1.48360085049606	1.4458611369803	1.22592608758489	1.70597913279625	1.22029926812832	1.65197745725858	1.19061171919459	1.34491593607932	0.71824353149009	1.16024783060123	0.745258587821428
s01470	2010013E08Rik	1.30323205977008	1.46441352172188	0.373057004082602	0.283311879208191	0.868042749743955	0.456016837789399	1.17942117397745	0.89986469682124	1.1423177418973	0.914464455641223	0.857398619867321	1.56920735220443	0.86740640419949	0.651400620904225	1.32697390470029	1.07054244721886	1.99078303795146	1.07889689502246
s22765	2010013E08Rik	1.16773992666715	1.05055012565421	0.262163909981562	0.694904197270731	0.492612110171125	0.323880384394107	0.539840829258363	0.646515112945516	0.773873680819947	0.914596307705358	0.394010778094669	0.760896958117386	0.54760100520605	0.819502922860323	0.48840910478387	0.833012471345775	0.827908938562282	0.680682535684669
s14937	2010100O12Rik	1.77304481270656	1.73713033265289	1.53444187794621	1.46652025787877	1.22502059163214	1.31545418244761	0.989527701006017	1.36038876833113	1.48122828082302	1.44292968702393	1.53652687397452	1.12657862175612	1.54163902762473	1.06658873803957	1.13134190903888	1.05341214659103	1.68047141213875	0.896921109068694
s10726	2010106G01Rik	0.649649739617134	0.64744834464454	0.274406583528895	0.230913111762675	0.308021081504999	0.23724983680744	0.407190836441273	0.286469410529732	0.31872166626347	0.319153859633155	0.320141142525313	0.390525592120902	0.37105038266323	0.346629897447416	0.351699453915037	0.50262941202143	0.428672567113202	0.451546353403184
s14699	2010106G01Rik	0.560262951592805	0.694440021634428	0.503898825935025	0.529023237630464	0.6274393864994	0.492841961442312	0.501849958015434	0.531210290621761	0.68879806739935	0.551825105777428	0.661375266923224	0.615809487661916	0.494179133537067	0.311416868925828	0.568252093813293	0.455972271730497	0.479876144166446	0.322663658091338
s22091	2010107E04Rik	1.73428620183566	1.99394000276627	1.91403073974183	1.88418287914628	2.22554859118161	2.24212078581509	2.14646552286955	2.13024593806146	1.8598045318982	1.69635368600508	2.04157136617002	2.39616789730885	1.95760677567582	1.37516048983232	1.81362351255554	1.74710461732646	1.51765198272209	1.25471004010127
s00103	2010109I03Rik	0.744639473032262	1.172817064529	1.12262570617774	0.629529111687215	1.25819540633004	0.547744880410614	1.53277719329082	0.605870765760759	0.972535622565143	0.656287108719113	1.10201739761323	0.299704572524052	0.996962399895715	0.937139678902608	1.32817477137267	1.11567668098667	0.879969240468555	0.757045543614271
s18885	2010109N14Rik	2.05876619677294	2.39431505296046	1.09577682729824	0.926622102396477	0.866424533683077	1.10782653507633	0.978259418292854	1.24930003518749	1.26126025536597	1.50086893754123	0.746982836728613	0.747719467286005	1.16048590488714	1.00801702110155	1.06522338079314	1.78722961862061	0.908782525878142	0.801170385832556
s12462	2010110K16Rik	0.465561285915511	0.654680085574151	1.46404205904043	1.24088636005215	0.858069256284193	0.838104474263239	1.04113417043521	0.722407111430037	0.52262498428459	0.684652580988694	0.418580497432244	0.706548254744219	0.71909735087422	1.44540521034998	1.30429119458354	2.32479740868993	1.11323718165794	1.68423447399861
s09484	2010110M21Rik	0.0464303188965152	0.0440543716648163	0.0363815041258523	0.0390702690330218	0.0429353570652768	0.0310008589616409	0.103874828486767	0.0867108297296933	0.0425807449446428	0.045169100676055	0.0270805340400522	0.0385446650125332	0.0436994823393575	0.06956444834909	0.0789706841936586	0.122235225235271	0.0676835476554075	0.0570818934053306
s17139	2010200O16Rik	0.272183402427207	0.185519404590016	0.185880972107402	0.244627415246628	0.314041254831954	0.150819512853029	0.316812903197563	0.288233114826716	0.274042204314368	0.269527054548979	0.170559734196381	0.255897684807263	0.203690838769292	0.345256384921559	0.235971249681139	0.371810392291183	0.286036864701557	0.352996063445716
s17260	2010200O16Rik	0.19769550856075	0.163908434438668	0.18863836183392	0.189176396466472	0.234569606719819	0.153045761918331	0.354511909647866	0.223018145111504	0.231628551178814	0.209290393785118	0.140861084459768	0.177604987363945	0.236663643502309	0.253567895323495	0.251493496808399	0.301160611751335	0.37358903058299	0.244924499964469
s14142	2010203O07Rik	1.00203784686259	0.997698630991414	2.31977358175592	2.17218201974096	2.06047077345835	1.96138398070176	2.79862657740696	2.71768076784579	2.02285232196192	1.77993677963891	1.92834207669594	1.75360279151271	2.22250089495727	3.40571804240225	1.49620307392573	3.5314091945225	2.68787304944752	7.79058140765797
s23125	2010204I15Rik	1.9043742147094	1.61884067080429	1.51932762133664	1.68511727659824	1.24937017900914	1.25506144758714	1.48678393006783	1.68640260426077	1.93311571649551	1.91691849937944	1.55636775951264	1.59766618024913	1.59170723134878	1.9650036604923	1.91246719350221	2.0573510715893	1.47164836942109	1.8059049980614
s02731	2010208K18Rik	4.33167198714009	4.92769512605839	3.95752372715108	2.91945889780855	0.855493619581623	0.59499192748784	1.82001330863282	0.673209761070123	0.85835122276938	0.388138917473136	0.998652044895343	1.53579749524453	3.57427589759394	2.51846555600979	1.79884140890323	2.23357082153603	1.11512079658016	1.71764512681647
s06157	2010209O12Rik	2.051994693342	2.23113220108455	1.98114434780077	2.09145216280086	1.71077377860334	2.00551950864002	2.13896073629401	2.01768365854149	2.06214960319628	2.06418889703714	1.17904354368852	1.06867487059946	1.57613706414513	1.74668081851178	1.6892033343297	1.81732443822678	1.40780937647163	1.62802065109572
s10604	2010300C02Rik	0.321232997228422	0.206125943151878	0.617571465309838	0.9172182717491	0.903743956722476	0.716421232465308	0.81509436633892	1.17658373679406	0.734609266640206	1.16538447770245	0.440067275978012	0.662252366931812	0.473441474521064	1.01253726126477	0.673433782390145	1.5592281045236	0.724794041393025	0.907419142777807
s07939	2010300G19Rik	0.338927592913081	0.317119610330655	0.427825683799594	0.410242538692734	0.606903480755619	0.455992499756418	0.951183767511398	0.789450109077409	0.650201144224932	0.506136702403523	0.561216371421192	0.591315500122071	0.59020825319768	0.838179998533837	0.732877511134987	0.669256893896114	0.660260845715407	0.973862501915686
s21655	2010301N04Rik	2.98150343727993	2.08020685995898	1.60302286080552	1.58129002806175	1.83515255713202	1.75952742386306	1.6683881842324	1.56605187254434	2.61674075284052	2.25867704035935	1.85914977510106	1.99404504466874	1.94742531354886	2.55637414279678	1.9497781765804	2.68094012661637	1.79643532925778	2.61915964752697
s16886	2010305A19Rik	0.469380235581091	0.394837794890107	0.55512131713361	0.574443536966388	0.661740736893778	0.517797893067279	0.639600512528346	0.539413674335176	0.731060647658475	0.602371742789388	0.810803375447846	0.883452210012743	0.584057777962425	0.401438808791223	0.578668492858607	0.630939246902468	0.590831233758882	0.498765990440391
s09410	2010305C02Rik	2.99333759865856	2.93015503519018	2.02763784980371	1.31243229520103	1.89097593063329	1.45641449053461	2.11643766810423	1.67927557382536	1.89758301277327	1.18955584314539	1.81159567472697	1.42890598767013	1.81146131954891	2.2728130180098	2.40863702538963	2.53760760535414	2.41147524468348	3.19394838803971
s01165	2010308M01Rik	1.15675633510096	1.28520544663253	1.09154000034795	0.24053904490207	1.45442711381707	0.931947764843781	1.14992677802381	0.358210864525419	0.701266637949587	0.445818070450905	1.07113995890475	0.651237643837766	0.908592939722489	1.62355583435568	2.00337014528719	2.43013927624542	1.61468976232887	2.69950707897105
s20015	2010309E21Rik	1.94071598283408	1.66999640845629	1.36201538520758	2.76441267666202	1.38831601663031	1.18119077966492	2.41274090771	3.67702758587652	1.71783801174783	1.78656821480096	0.703670530607329	1.45700012381319	0.557855740647985	1.39476010141212	0.488631237124761	1.19170900723253	0.785856608532747	1.3402006389049
s21072	2010309E21Rik	1.64297781520268	1.52517628092591	1.44249868130815	2.8932901311521	2.56621491837018	2.02047149781642	2.49677358632131	3.84383124730991	2.03755358381466	2.58413062760714	1.24450152656615	1.27689155169419	0.586447147940863	0.878158949015085	0.449498124089006	1.26240340346138	0.76447646876316	0.431353031433497
s21012	2010311D03Rik	0.84162764568696	0.873720048354465	1.06884007038784	1.23289248987937	0.841081203753005	0.915330716336431	0.880358473477391	0.925953082539863	0.662661496436413	0.710054663615808	0.775329788470011	0.888582109576668	0.773436095360817	0.77975132271501	0.911033493642373	1.04015317635753	0.693765017055987	0.75985444888065
s04790	2010315L10Rik	0.846586859026242	0.748571485800154	0.293895871908097	0.340181360751571	0.377634636682825	0.294567261127054	0.443647886270505	0.352447187995597	0.482274020124575	0.453623409993354	0.390187374022493	0.391273416347131	0.266662340651632	0.246404413095349	0.283153643688334	0.320116512025587	0.355058093914809	0.282930968076717
s23983	2010317E24Rik	0.950256570055566	0.597143262669847	0.743958989222691	0.861051837952224	0.656876928615107	0.927876692241276	0.700307770215362	0.839610433707698	0.650215115612824	0.744553797932639	1.07826590742572	1.0635191418385	0.936476696711139	1.21433544236212	0.733962368170946	1.18740163109184	0.924671610211914	1.66382303970987
s02927	2010319C14Rik	1.88562788671361	2.20638262353504	0.679724957304058	0.434766895986862	0.544960662838383	0.557678284533308	0.777206569086803	0.569954240327748	0.39381255195909	0.323515782510071	0.552982986810524	0.500856422817983	0.529214318123892	0.912621153954345	0.861823892373657	0.948635655626895	1.25984303655227	1.89406914647308
s08448	2010320M18Rik	0.593441613255396	0.574617963618982	0.524881625789093	0.482499047675254	0.640882597225056	0.502147462943873	0.768251189133278	0.373306361790759	0.913973347256219	0.432149081501117	1.32287890058718	1.42072959986197	0.642834828140241	1.48465631670301	0.560893978459377	1.39327206374478	1.13384780335731	1.25240745386416
s07832	2010321M09Rik	1.21662706181923	0.68468722511063	1.41913516018571	1.02528002986811	1.007316464384	1.01388990268499	1.18265887164224	0.835810622838172	0.971587611690959	0.68002420304845	0.770531050460304	1.5425700442096	0.828646106320174	0.839959690491506	1.36814771282369	0.793689156272379	0.775735107290564	0.640237018045071
s09299	2210008A03Rik	0.88012967146729	0.681375037644985	0.856055358819095	1.26577589594097	1.32263318086967	1.17166894993107	1.36557163801089	1.02106025123534	1.01695440667266	1.36063961605975	1.48745497607553	1.04320160910924	1.03428300776574	1.64855497737715	0.672824432160781	0.639890520845344	0.888013798907703	1.3975772217874
s16015	2210008A03Rik	1.17277560558488	0.998189753745843	1.56484200268336	2.73738621989541	2.42965420473752	0.906028916081702	1.43393139360535	1.28687149905627	1.37681431257298	1.13358847829259	1.92836747273577	1.50315626851389	1.28288602209785	2.42687533284698	1.21207838433949	1.71103112046723	1.54102791944848	1.41040451681167
s09080	2210008I11Rik	0.800803952520281	0.728282457616204	0.147535188840449	0.659010793736094	0.903975764649406	0.763959466426017	1.33558796645434	0.992759385433159	0.460341049081247	0.292526858974934	0.189262566581215	0.403990143547753	0.273776590857377	0.592952728649606	0.894801760513188	1.51696941669144	0.570327696380871	0.676777260363108
s07694	2210008M09Rik	0.728452597423094	0.592732471685363	0.625891721766933	0.570124142381557	0.729407530783975	0.695802612063363	0.779111654036402	0.523777502892225	0.733890130085739	0.578004648297852	0.762281622305815	0.729508655147908	0.658451005276784	1.01788600479962	0.872605819291861	0.774057154224964	0.751372906301792	0.830988835877775
s22612	2210008M09Rik	0.220773359627486	0.239094525096004	0.618366470639354	0.651160909757597	0.565517274853739	0.549067719225415	0.548235250937666	0.445720431602245	0.490494886067316	0.444267650513808	0.597812098651224	0.757311110638999	0.572764507104355	0.676218316653472	0.6117279076897	0.70157001809401	0.620299987091634	0.827765485305287
s08943	2210009G21Rik	0.920424952294697	0.768318821025547	2.30043548966669	1.5148122571568	1.928094816948	1.6941704134743	1.97005649197743	1.31075404678769	1.58562982021705	1.07062481721373	2.37233541306465	2.011401374912	2.23514433994697	3.23428093693768	2.23861743165075	2.90399908748508	2.33455082900819	3.29154061596157
s14669	2210010B09Rik	2.52509208326145	2.26864991847668	2.56113091544256	2.3956464323939	1.93997760753818	1.96971240617562	1.95309889253943	2.06034223861195	2.76210085702688	3.24075509543924	1.95179427972406	1.84223614046832	2.43989996663146	2.21318645587149	1.99236089506896	2.85985499698742	1.87903638126452	3.79686051567535
s05066	2210010C17Rik	0.675823302107818	0.551464912136189	2.17827635733805	1.83310572981866	2.01946620039554	2.59436596035122	2.04890770749961	1.11658725960443	1.62070891383502	1.25824075710646	2.30990897265173	1.921982233329	2.38439458162756	2.98135877734033	2.34912258512718	0.843539189197059	2.31200897779639	1.76240195438024
s21110	2210012G02Rik	0.901038089902929	0.83213528514772	0.720119879801968	0.877877777687185	0.86053632632734	0.723536147507651	0.647861351151797	0.621058037998559	0.788380501116851	0.752143582234254	0.834697873170552	0.750759640160554	0.65878335083968	0.772605043230243	0.727347650833168	0.86220629449962	0.739871688696349	0.821018138224858
s19675	2210013K02Rik	1.04073444798253	0.904850905189333	1.25706303933369	1.07819565439893	0.576731609144503	0.782226870247	0.722326497681382	0.930654770768869	0.887321604032662	1.26437200729418	1.2340407197434	1.15621123794738	1.80457361860659	0.648589691812848	0.628879712292517	0.479490122123157	0.821950831138623	0.393084940837909
s00971	2210013M04Rik	1.8452150953816	2.63903411387295	1.91566062706424	2.48884433561175	1.60212753952062	1.86582412203268	1.41469200926127	1.88824766126545	1.85100013444913	2.22453839608009	1.30721188006086	1.1328689655439	2.08889937850084	1.33683183970502	1.50874187324097	0.870221158494065	1.74738559206605	1.40766984125581
s11622	2210016F16Rik	0.400718771805973	0.278779039733196	0.532168491768765	0.188153495886565	0.358198450098006	0.187707734138703	0.697272747044607	0.317573844150898	0.350156554907819	0.31439605062483	0.55982390587108	0.618710318622233	0.508186163340303	1.05985213382644	0.535394045894323	0.979928912534585	0.694803535347255	0.775870081380838
s08416	2210019E14Rik	0.462831833080883	0.425667839691428	0.460773291755755	0.483956069587673	0.598645151430524	0.652808614303462	0.562451654499513	0.468768976715029	0.521837309323627	0.541600133635856	0.683597487669229	0.620759783790441	0.518840498577431	0.42366386817522	0.511261041212738	0.400038012579939	0.56321317975571	0.464106561671292
s21804	2210019I11Rik	1.07299696842158	1.18041977920939	1.35406031174107	1.42402058361361	1.33963316678349	1.23981425770547	1.26837117830284	1.14669204979649	1.33844420557153	1.31534385886786	1.43026353789545	1.35179651493355	1.2890006578601	1.852851167752	1.16921075097512	1.46549901667108	1.43139217698493	2.06989702917755
s11053	2210021A15Rik	1.90605533107828	2.66357517656388	1.09013439070182	1.19355992371629	0.746724514650911	1.12744964484864	0.829912418193429	1.05686052844738	1.06947517900848	1.2878655611627	0.563846356991745	0.60414175232576	1.18013671434824	1.06453250317141	0.908444321760758	0.428229473564494	1.1091826847386	1.30395402164239
s19202	2210021A15Rik	1.84056921040913	3.66745178677809	0.782448660809031	1.2473229083271	1.20672923368337	1.51487840783537	0.870210301117632	1.37274818138221	1.16168103535618	1.51110090409733	0.597466612464242	0.759432686508944	1.0634719636661	1.99250728637657	0.940162472358544	1.91278934659441	1.16158280316569	1.3384145182583
s15919	2210021J22Rik	1.35855596702545	1.67528668588914	0.888645551414276	1.15119401762435	1.1416583676039	1.11588627259872	0.705532281650587	0.64512382367486	0.910306949681365	1.04536807070802	0.491895240174734	0.596516934401816	0.329587401140106	0.392900524819484	0.711324618356767	0.903826648945371	1.01826777612043	0.814672999940029
s03388	2210401K01Rik	0.182394104078748	0.169156087250669	0.159545187818143	0.255582329585086	0.255014290454261	0.244273454877216	0.346523956538713	0.372972973939377	0.230819497531989	0.28971193011117	0.628993930087705	0.5973871043538	0.440752299032714	0.290816896988389	0.593529647053961	0.30843726810319	0.502928424832224	0.332157408954951
s04300	2210401K01Rik	0.44590460375868	0.383559686231818	0.486739242775916	0.421842103235011	0.529289522266404	0.415470802709701	0.594882234684693	0.460702713362206	0.437876217648637	0.355671430769444	0.872243592780646	0.701600168801231	0.642932417380603	0.457119098083408	0.84817919465135	0.518254628095888	0.73468819569312	0.400872956644485
s24212	2210401K01Rik	0.13229789389025	0.0943083943165358	0.184003485498195	0.224043690016106	0.213877704065295	0.174722583650416	0.25906876670536	0.256201708226053	0.186939843970832	0.146223389046028	0.542950281438431	0.552768764399108	0.329651602566675	0.246256037344981	0.41391487464536	0.410387871602113	0.398770889184775	0.186172643278975
s10684	2210402C18Rik	0.761455694142901	0.595705423901078	0.647325840116082	0.631513727507865	0.654875698133488	0.627819611113496	0.67452975960052	0.580272313331346	0.617744428966009	0.595868546287287	0.604392641138284	0.693440978781199	0.733991875912961	0.922853149458131	0.865631557388158	1.01197314124101	0.849333464691077	1.30357446743078
s18279	2210403N09Rik	1.09850238343584	0.935903702490591	0.93096510633086	0.759863929377232	0.993921625916955	0.886417949121661	0.865759969067508	0.748820584939942	1.10933492290161	1.07188787474271	1.25708656545578	1.13429115081384	1.08527901978028	1.35816522634376	0.907455624062306	1.01885023542961	0.88551582829212	0.862793372696944
s20452	2210404D11Rik	0.660856069177218	1.10352399508728	0.630397186024662	0.924196800420748	0.462351828721612	1.80777484004598	0.760119420626912	0.639841733491149	1.30314895591009	1.77181380127041	1.50110406897194	0.641491031203072	1.23341816612677	1.12779589743116	1.32152800683209	0.604826392419942	0.890554617937079	0.534799491946315
s21160	2210404D11Rik	1.234547203785	0.488296045714017	0.612313331751528	0.619481025980575	0.930866381302608	0.745879251368015	0.606584694044197	0.642234022805612	0.729441405884384	0.694310069526431	0.75308415705561	0.766284484579123	0.798934425280869	0.507248289440949	0.754332243746332	0.630693950358609	0.747534464345072	0.448988998374159
s05462	2210404G23Rik	2.10408064329905	1.47189728728598	1.95962282386232	1.56301649106929	1.52503991188136	1.71683572258753	3.86082188879851	3.43782712714768	1.57438349344946	1.39373279912883	2.13527665010591	1.51782661749687	1.50415891876948	3.48773880147935	2.32190669632311	2.53634148771748	1.85683291263203	2.68411223784147
s15565	2210404G23Rik	1.29254185630214	1.0747879114403	1.80006000550467	1.9635427384082	1.48142028788823	1.78109442108563	2.98919497051333	2.55887557815782	1.1422140215502	1.1019555266697	2.34818650625561	2.59799742344741	1.85431584672324	2.96924265642748	1.80721982232655	2.94104528822485	1.40982784016821	2.27913755562503
s04328	2210407C18Rik	1.7988688400731	0.837883750027175	0.807349358047474	1.07352441309483	0.65160293170808	1.34742409189067	1.14129441048225	1.01273519874141	0.689131400058805	1.13047336401435	0.916278453789407	0.986711343695511	0.766486347376272	1.12904579174297	0.697138882295234	1.08204462566902	1.14845871867159	1.24451791650584
s12316	2210407G14Rik	0.694590218807443	0.522097805563586	0.699960298335273	0.494706925046171	0.663783650370249	0.682398320002492	0.892628020453237	0.799147104775331	0.864219087289623	0.747452082811199	0.605674677294059	0.703369167361666	0.795266883175124	1.07760018231735	0.964197771216038	1.17358147228118	0.992698831983495	1.11843622965721
s00556	2210408E11Rik	1.06370492623804	0.735555955485645	1.14069334421242	0.438652987696301	1.13554666937074	0.770253906863923	0.822784773141146	0.588044809941713	2.64679599196437	1.14319538698187	0.75208310850589	1.12291599172836	1.18951131896561	0.675475337070766	0.870704448911023	0.552456585244652	1.4867921745714	1.2563322062429
s00865	2210408E11Rik	1.22371279695409	1.7781265438094	1.19086840556799	1.38573942690065	1.15871840408361	1.69001845403706	1.57348126393827	1.87336367978109	1.58087357755449	1.67221111761983	1.20801720318094	1.31951431308074	1.48226972990755	1.5290430222806	1.12590257844637	2.13063283557063	1.44256467383464	2.12707366838547
s17820	2210408E11Rik	0.982691171595964	0.990633284280862	0.493249673127618	0.572993627748795	0.847962870251942	0.976370763000139	0.70112034283256	0.659364445194488	1.08011131312641	1.02498514424874	1.19605356353429	1.22191167096854	0.905843043779158	0.767230511379371	0.795227746311313	0.973280125186905	0.980170750018098	1.23696527458392
s02444	2210409B01Rik	0.343867101055764	0.313241659199188	0.26411570581818	0.284060276170045	0.337896192721962	0.431854731104512	0.402892540626765	0.471038863252209	0.396042730097932	0.413162150193546	0.355714576599855	0.358720723965519	0.270671895120995	0.314904657395485	0.325983308417716	0.264256524987981	0.302966671338245	0.365245397832437
s06216	2210409E12Rik	0.588302062806606	0.530767890231046	0.693668366654561	0.606575864606579	0.484898602184184	0.617207286929132	0.696921467271809	0.669500018255169	0.560544572245351	0.586099292124213	0.583642157284157	0.625711272390174	0.529840489019072	0.564997347649523	0.489548262100676	0.582777466186299	0.55795241805765	0.838904214927758
s17506	2210409E12Rik	0.474602300922283	0.462102564157777	0.445362502505722	0.524556107673793	0.423902094535669	0.490681233317331	0.417100515388227	0.47884146760648	0.448019986961342	0.535038272662073	0.488190795679224	0.515335898569921	0.538773202150635	0.40909363615383	0.491740470595458	0.457627609420214	0.532375099675089	0.373559252268777
s13493	2210409M21Rik	0.75772644258394	0.656730334385231	0.925073562867324	0.864259822359234	1.06334076037861	1.0118125227794	1.18281709526123	0.869443992091472	1.01821625333498	0.838121902337042	0.957715462711436	0.778964777262016	0.862599030679804	0.736291524621695	1.15279661149063	0.888075353467098	0.520868826186036	0.577284742151267
s21974	2210409M21Rik	0.900037489022577	0.9079885437447	1.02661482550791	0.913509729670485	1.2364766536901	1.22397068089818	1.03340516532917	0.921006344691658	1.0885404357745	0.962008802495252	1.13060109549123	1.033567778648	1.19755008923951	1.17848957788781	1.33169066370384	1.3854599433677	0.994914186108256	1.08183239190628
s19324	2210412D01Rik	0.555840938434858	0.744811885336101	0.484095638067559	0.706364135772166	0.46758773725202	0.293710958614095	0.564576114833563	0.629048866643177	0.498392754460618	0.418152472894322	0.2717449254862	0.283387297947625	0.320111630529936	0.305112882521551	0.267021349262777	0.324409955768716	0.291494991459273	0.202105991970237
s20436	2210412D01Rik	0.938556173854885	1.15673629021483	0.949276319849585	1.03725743615077	0.426057189208487	0.340209893233957	0.819646648605808	0.84696543564185	0.500377561120492	0.569200170844636	0.246347032817333	0.263534728998247	0.343758192122328	0.294824638370725	0.395041465846307	0.43537425372403	0.218548745198377	0.153548784816721
s04723	2210412K09Rik	1.01412325080948	1.16154093623228	0.731679122929823	0.637445541741013	1.06783075032037	0.996579636302863	0.912439621327583	0.88798671625321	0.91722272213071	0.901941644848466	1.00188922210829	0.942868839696376	0.742341022029712	0.697347181163617	1.75907256758633	1.37274627835046	0.928980359120908	0.868165501424875
s02253	2210413P12Rik	1.52268761715965	1.59030005903489	2.59277677001639	1.33004033705295	2.55804917796649	3.01669533124696	2.34809536024864	2.48291693924675	4.61623285764232	3.68198308761878	2.33309006305681	1.45741424802189	2.01661125445133	1.09230518887822	1.99281253303418	1.32174328751692	2.50910005147962	1.19210639377811
s06957	2210413P12Rik	1.51732801479776	1.82925093972693	1.46575603825429	1.49081578525833	2.12687168858483	2.15474328856679	3.26340716689724	4.10841807896328	4.55721046538302	4.48627482101901	1.09230367462275	1.54721640845584	1.09007469807341	2.02450050094959	1.38710403871802	2.07411228701218	1.46747304122754	1.8136046560332
s00659	2210415F13Rik	0.135064833715947	0.149927610711952	0.193703509783432	0.0584084131441105	0.307317749711352	0.0975694293026836	0.412875294876507	0.116486526560064	0.195167535821662	0.118362337634383	0.210206618591247	0.119276273911929	0.124665398614728	0.257340601672164	0.110541040298338	0.223052929313534	0.404255413924981	0.445401400626441
s06696	2210415M20Rik	3.52295976938772	2.87118044020238	0.945036528486767	0.785848982569653	1.77695358761756	1.86443693700106	1.57261988305957	1.56275324692447	2.44286307275927	1.79159059765488	1.890012793389	1.54864342288625	1.3259845815523	0.768922446260595	1.75689381639092	1.03685560861804	1.5793172435177	1.14533528966091
s13945	2210415M20Rik	4.0037086693382	3.69674620322832	0.958462571462112	1.08600669720004	2.15479108283238	1.64990847912305	2.04244467542383	1.50391601176646	2.29888930535308	1.97895252143583	1.60917474382928	1.93223290182471	1.5739634069048	1.35092913693724	1.64247908537045	1.32035969045668	2.28755431703044	1.63111104143655
s21214	2300002A13Rik	1.6369099974471	1.34028889265853	2.21275235835091	3.54284905509047	1.69663708296364	2.54073163737869	1.47642594994184	2.23716862094972	1.3600795160054	1.78869573562287	1.61202039867995	1.97780336612352	1.69224212127271	2.73887229636738	1.63130664696767	2.191281758071	1.97799256059013	1.96556626219293
s11768	2300002G02Rik	0.622397857840762	0.781256395513952	0.94488653407764	0.989878252024339	0.534231888996528	1.22051244018877	0.726445262352122	1.05183688928046	0.260502838925153	1.14135453452609	0.547523578789368	0.954826822802726	0.828982183075318	0.802238995516666	1.24080895194729	0.841989413950982	0.787790541146828	0.448999268601743
s13229	2300003P22Rik	0.877702547608174	0.674414752499307	0.988927045200283	2.01041731249542	1.31277894000345	1.11365703145406	0.838768740074589	1.88277551970789	1.09835010922494	0.888713925844175	0.98693501617605	1.25456046083697	0.779510304807335	1.45043736879837	1.17975967270245	1.2272558128587	1.10042132275763	0.956022183536899
s13447	2300004C15Rik	0.525641103700163	0.597231845587738	0.173910747796823	0.206970348402169	0.207136112102321	0.19544085699975	0.277027864431792	0.253578441135091	0.498003573596753	0.483891666938508	0.387070429146847	0.55561405507991	0.286529184969836	0.227008307523228	0.22594397627338	0.258265528420736	0.246907745556451	0.186723317013461
s05690	2300006M17Rik	0.0295122351573656	1.4780058707621	1.00123456342819	1.07643559264791	1.05193677767821	1.0338422018613	1.36631961106537	1.21033465095763	1.25917691789034	1.13762099853894	1.12754733514851	1.22636548561908	1.13594343756145	1.94424900437614	1.75455235778522	2.67847531472346	2.45470558589124	3.34535890982728
s07777	2300006M17Rik	1.00923349976868	0.980437112019563	1.79783921125861	0.56825051828613	0.50562194996748	0.670512438245722	0.750434988932331	0.661230418780281	2.29071344956303	0.749999739694952	1.32071117541288	2.04180062677029	0.578604721085773	0.918921163760723	1.54704053686686	0.493881214554736	1.32543966578286	1.05764905691109
s22889	2300006M17Rik	1.93946400395429	0.879680172512192	1.1059383764663	1.25746740133722	1.68504252406181	0.900189723357043	0.800994921087543	0.693394837277098	0.612485671843538	0.894242488520728	0.792228770459416	0.764884596593018	0.484003706227489	0.813286177854403	1.33451451758718	2.41086522170186	0.359117285136687	1.27312493364658
s06991	2310001H13Rik	0.570666587152836	0.362124326148039	0.260485866198112	0.174016619173002	0.348596744138431	0.207795742432864	0.421490202102784	0.305678714324201	0.302893180080236	0.187562328527269	0.478824208721631	0.32455884979329	0.475893943776715	0.21204171214196	0.739828611392536	0.327976419879653	0.644483353277354	0.313586422311576
s16211	2310001H13Rik	0.315777875587077	0.308780595882606	0.212992863840021	0.282329737600989	0.243386997177806	0.23854642987735	0.278708904286384	0.293751474808007	0.185561973508648	0.235999384160923	0.610223227190768	0.523963419988937	0.40448384836974	0.264381658804399	0.388488285153914	0.364261897654045	0.259235104481064	0.193987150752304
s18852	2310001H13Rik	0.266047545742161	0.307785676654385	0.178268536237388	0.228418435583967	0.273541569893046	0.254754052260358	0.250795436141628	0.289974913626359	0.185451777394375	0.233447978339248	0.63067384114746	0.552731983212259	0.392030552827031	0.354852899561432	0.427326295197023	0.406270354433869	0.261232626893864	0.216615142003937
s11896	2310002B06Rik	1.59414515499051	1.42197292927718	1.21795261024716	0.908894658563585	0.809573515841372	0.859156586283313	1.36502370007712	1.14851046314723	1.34271954568649	1.18414027921179	1.84753795146209	1.29363982651806	1.46805905088816	1.68348632247183	3.95394005833426	3.61439454883875	2.35067811466641	2.24599077166485
s11846	2310002F18Rik	1.2801634288298	1.38624667500368	0.836128740899717	0.786408597880294	1.22576719515433	1.17561526730475	1.17043920510342	1.12640137485234	1.74023603777419	2.0070589622402	1.83022243975409	1.95801931966289	1.20522708498894	1.29086846273172	1.05029165147707	1.5565371390609	1.55596973619617	1.59589308154612
s12533	2310003C23Rik	0.817348358866756	0.745572214145009	0.529040105683798	0.413146972216828	0.525096323616409	0.373133552624654	0.850940403554374	0.551167604648135	0.425307145880355	0.396944441726388	0.37735858464465	0.423270837958173	0.381706854740304	0.569775305256484	0.57518382069745	0.856818775871531	0.477289995031817	0.798792116716491
s22850	2310003C23Rik	1.20015854224299	1.57284990191478	0.637165032805018	0.790765590563846	0.4219947629541	0.391535493001152	0.539316844722622	0.694553629324065	0.712257098535831	0.835481043502669	1.21503258091568	1.22118603782517	1.08039884301719	0.982928921567277	1.5711054334607	1.78110553216547	1.3935521572498	1.11500099687618
s17929	2310003F16Rik	1.32050521584762	1.15690387614956	1.76291999057345	1.84540056051959	1.8011133778955	1.48715703962836	1.27279581751047	0.98627713978156	1.2061906859105	1.16519304886375	1.48722301348908	1.72874011258467	2.1156485677386	1.2313475307969	1.50045806617706	0.761473111770733	1.53252010432771	0.859442484384759
s18082	2310003H01Rik	0.839118228367287	0.571183021186033	0.50562510421118	0.414160824355126	0.613552626849135	0.628062048377028	0.771967491380369	0.599340594972974	0.664909548082721	0.506051809334536	0.7530277833644	0.757859859178834	0.600401713742604	0.668757003457263	0.670759273249162	0.736627927629484	0.840291619002664	0.684963491640889
s23449	2310003P10Rik	0.587683378440015	0.746073153104928	0.196248971735007	0.302305891422458	0.209566932855642	0.222049618846635	0.225573422230665	0.312894672530637	0.1885837145168	0.285716646792788	0.213860211430827	0.335523099716323	0.156623543655271	0.244303425905514	0.248176944286738	0.409645252439146	0.166215058933076	0.192821121872737
s10395	2310004I24Rik	2.24579150982664	1.92924049783476	0.846458357544221	0.984652794306849	1.75693643941778	1.60237964516624	1.26044048571793	1.02950868450934	0.975642155167004	1.11781853327987	0.795768115495523	0.944938276183817	0.359683778135256	0.566265680269444	1.26553727406985	1.29039074832781	0.869055368010566	1.12075116574262
s08769	2310004K06Rik	0.769786353019218	0.503350411907306	1.22800973698929	1.02999333365725	0.716550852968143	1.51458127744264	1.17910238720783	1.81924897769295	1.08174990945286	1.04824867020443	0.923657568881618	0.856169293893216	1.09654726612148	2.24739700406811	1.22011235025887	1.58108507686727	1.27212020500325	1.05297267615239
s08207	2310004K20Rik	0.241613169793686	0.280565009417082	0.206335076198883	0.311652674792617	0.386330102343542	0.387861101315721	0.192965789112275	0.238695454761992	0.325859057177303	0.393518127378936	0.175633383964553	0.232982257925015	0.193097715330143	0.282218995354812	0.22122050181792	0.297522978282385	0.377495669618839	0.311931899158427
s21816	2310004L02Rik	0.561700503017148	0.523255690047473	1.54720246668566	2.3401564764478	1.61366264733642	1.53973705598401	1.17878940611136	1.27361744321662	1.38800426406248	1.29657170991176	1.54730327923848	1.5433903601833	1.61597513553733	2.50735278862866	1.19769951268506	2.01494575497097	1.6893157412563	2.16327188809559
s16928	2310004N11Rik	1.66573742218192	0.827095600960917	1.07105754927674	1.13974730668364	0.767850312866304	1.76838573292379	0.804856227003718	0.956850872588571	1.00936712215848	1.20502326468484	1.15034132835096	0.675684188257752	0.863711856923458	0.696114726015765	0.865720363434063	0.595612526049974	0.71447874579523	0.133614084684377
s12215	2310005E10Rik	1.547274321769	0.560959297651871	1.14332059345805	0.849050340891602	0.788946293996376	1.27860886353723	0.869626615021851	1.35901841021979	0.84772368442139	1.10019328296194	1.80696179086809	1.16654584011608	1.18582736920296	0.927386094632887	1.27849365439127	0.446083904758998	1.04364134185228	0.728548034473624
s19052	2310005K03Rik	1.58315443974278	1.90070679826986	1.38777049557854	2.40068147843392	1.03241857259344	0.740862645721865	1.91738493215272	1.04985275516743	0.615789853030874	0.506658651434727	0.726653251450682	0.792149699521685	0.883093438509943	1.31326585300597	1.61442452953062	2.52417686294284	2.10142504730243	2.32871647534792
s07769	2310005L22Rik	2.79598185862648	3.64822067893392	1.61642996362795	1.54450227927319	1.65252947008146	1.54711238442987	1.80769088737517	1.34373439448423	2.35303698989396	2.12252125345841	0.680877422421963	0.873863591275846	1.58535067978124	1.71886114012929	0.843674264974002	0.671465881286067	0.738042601783605	0.693186758019445
s22665	2310005L22Rik	2.57987649149472	2.32376149214519	2.26541286300819	2.47027729989579	2.51129411067301	2.24923437369546	2.22566583435729	3.07526130184551	2.88633148942987	3.08709097699394	0.937710179971313	1.09294060423517	1.6444999906834	1.23376703110698	0.744682830453585	1.1717095575862	0.835867979443993	0.714620893506112
s02507	2310005N03Rik	2.27698060049595	2.56833964245321	2.64762904014039	2.90834818936493	2.45997729517562	2.22967277978194	2.28816010094454	2.40671615124256	2.55339901025534	2.6909899444476	2.21146283950924	1.82647119328478	2.93290227305957	1.47853152019688	2.35280376831601	1.81093027466765	2.25482426804523	1.50106661194137
s22383	2310005O14Rik	2.69612241075683	2.50116979503867	0.822678702143012	0.969126568581388	1.0016073123614	1.06579871588681	1.02284603627433	1.07885726053042	1.40810898481198	1.46059783781085	1.02318498622289	1.17294551526763	1.637669233947	1.51502962023415	1.68123570388705	1.9119184650437	0.752363622512304	0.979571021079959
s22751	2310005P05Rik	1.04116520224391	0.885163581303361	0.379361979235349	0.778488698158809	2.20881562715294	2.43656717922947	0.620098369006246	0.514636611548026	0.481843650766384	0.550568890919303	0.359396185050871	0.64243170546296	0.77675094680229	1.66284304532078	1.18062843983316	2.31324809054266	0.858354792559183	1.07149936868832
s03441	2310006I24Rik	0.977871634694817	1.26608037959776	1.13840428709105	1.4464064336283	1.5827144599187	1.53900188637753	1.49246800103089	1.35877633783838	1.25054675716753	1.61989466083089	1.08911704074853	1.41757690011137	1.42895947254755	1.67363160392202	0.856577685780027	0.883910988537817	1.41714560897339	1.98328086329147
s02602	2310006J04Rik	0.85927450772424	0.656471825554165	1.20861185643373	0.548796048951288	1.00979539265415	0.830574221097006	1.18861788970029	0.761138024303044	0.953879544543577	0.649093853517122	1.4081460743178	0.79790450670621	1.10330143031149	0.781104241619607	1.23308991272954	0.855431358633348	1.69968335216119	0.838828625401589
s03348	2310006J04Rik	7.74733433341603	6.6173243711547	3.77935489708131	4.44069350355149	3.62665623245794	2.87798684964098	3.62238778901702	3.19074430333054	4.92855252075478	3.2081442229991	1.56910184966098	1.43100032527709	1.50787935123465	0.797785606535353	1.82957048854752	1.01259200605779	4.22397120554609	1.7445053234512
s20926	2310007D03Rik	0.17115816238714	0.279834161654589	0.170925434756366	0.26492630432662	0.197090343779649	0.273586889138522	0.146979311119689	0.265795023814488	0.169056102506395	0.315301731978747	0.181011341602997	0.235142952702782	0.193386099040604	0.255670745804331	0.15388611823954	0.233327458172956	0.194775888373205	0.262840591679748
s24363	2310007F12Rik	4.20390480303967	4.518299799455	5.20483345246571	4.98370958206945	5.12396634547064	3.7401055884464	5.25380990000794	4.95612989669128	5.81101830809568	7.13536385892562	3.750744525386	4.04302465102726	3.14662226219375	4.32862853578002	3.11947878940694	3.59271376748664	2.56907498574019	4.289977258775
s15291	2310007F21Rik	1.77450790344064	1.43700890294875	1.18086824052054	1.13025633196457	1.57566517697584	1.38485506902468	1.14615725640241	0.845555876567454	1.25440568246722	1.21093380240385	1.31176473881288	1.87008131132071	0.437493958640062	0.487678068796382	1.73870478742763	2.06011089609389	0.657012170315517	0.719803488820111
s24582	2310007F21Rik	1.56197893793916	1.68222887002836	0.785040505858278	0.965535360081014	0.901827244473838	0.864662483952955	0.907256881731707	1.01758478174316	1.0098135911757	1.03272418671381	1.07623863279922	1.17389469797842	0.545078907642223	0.412166741230415	1.14928452023347	1.91558892532897	0.568770679454561	0.466900163856459
s24786	2310007H09Rik	1.9286829461626	1.45002020167388	1.71372426355858	1.68981815111703	1.75591012079809	2.10839035869516	1.35888088521085	1.85323007456587	1.43739841466899	1.49346145151329	3.12987925130469	3.15027986358447	3.24184024976283	2.97776313526189	3.38140541706322	3.51497152016595	1.98031372108181	1.74838996158702
s08730	2310008H09Rik	0.414940677598163	0.369548084270769	0.870980304134382	1.04030098760343	1.02678206399362	1.00837202531102	0.773777669679848	0.77653453905721	0.797216790066866	0.673109908918183	1.04032117808686	1.03648554749847	0.922117818552869	0.886112021710915	0.829980875939623	0.804700034690344	0.78616933674457	0.681722261578271
s21452	2310008M10Rik	1.72250121432762	2.06148362285664	2.10247697342319	2.41631074229084	2.46724673774483	1.87851417188575	2.13631886731029	2.18792608470592	1.64976095752459	1.86304303510619	1.17455640771066	1.19701895683768	1.68409438913941	1.94378950978803	1.21353355457421	1.37998539653033	1.24419274594387	1.23560361759435
s13506	2310008M20Rik	0.755822829119158	0.847380009694797	0.797202975472302	1.47524850875521	0.645506263712824	0.450618984356544	0.719446842426863	0.766800934323723	0.617918297680287	0.26949305510452	0.55972845608004	0.762990500381668	0.631666076603565	1.42296975703933	0.624296377652964	1.06225195585971	0.729644183776143	1.00083073519181
s04331	2310009B15Rik	1.71433136913541	1.21612287195292	0.994758343751388	0.812684340187832	0.656923827465517	0.822552689324468	1.18511659304868	0.813569781982898	1.0556151783702	0.916740934788075	1.20370845040775	0.952373247184342	1.67816666229382	1.03820043692614	1.55979885792994	0.928276177538468	1.89590016989321	1.4858577451487
s16749	2310009E07Rik	0.549366940334724	0.510334117879405	0.586868833947381	0.721610381854182	1.06989780560343	1.07265415683206	1.35237945081985	1.6123198809572	0.862105897520452	0.8249502368683	1.61398816532763	1.33463847535048	0.933174635979347	0.840416854173931	1.6385605658836	1.75166634677572	1.63931829537581	1.29939764897174
s06547	2310009N05Rik	1.05451820371573	1.07897392470927	0.956669825612514	1.22344479097473	0.801660891425743	0.862606205606677	0.722908520545811	0.627693859176525	0.655473336290152	0.672054901707371	0.943347357396763	0.751515101434255	0.546297225084117	0.476951673640781	0.616356520994898	0.43210864509921	0.461873602760149	0.349629785354697
s08099	2310010B21Rik	2.58966951908958	3.00518956941998	2.70699458194726	2.54823618330385	2.47929338229509	2.44883233531804	2.62038355554445	2.52932600842372	1.67756538711029	1.67948626835033	1.65305760512924	1.5631735920327	1.79669434829869	1.71829173390961	1.80215487507755	2.07812149179383	1.60236742767855	1.58186008548713
s18807	2310010B21Rik	1.86839566117506	1.66562312058517	1.96784010417003	1.65524411380939	1.80402333507392	1.779687577937	1.70458908573529	1.76143959331575	1.5238215888735	1.44534109154523	1.37235811503344	1.25793292721831	1.24122529238271	1.49338277925233	1.50890502376902	1.76396507860676	1.70879342378322	2.15644810801501
s11917	2310010I16Rik	0.630429084768034	0.70385589897174	0.638974383605526	0.493217194208059	0.570070400442577	0.489169039237519	0.806739611412476	0.395528621273181	0.565016146025532	1.0333471465059	0.781239608398607	0.351398027935494	0.419710365873202	0.613542845434816	0.828078245381712	1.03648051845142	0.646409362885051	0.851720512139088
s10603	2310011J03Rik	1.91284503287577	2.10223944270614	1.56002808284979	1.71719276566093	1.32922285092228	1.66911227185782	1.54561178542062	1.61505914640001	1.36903658452692	1.81303779481664	1.20461739743031	1.17765177057126	1.57578968903291	1.34568057760761	1.30532223685954	1.3747077997666	1.34303509082659	0.841343591551636
s07804	2310012M18Rik	1.75741754241419	1.40578503285766	1.59331442864686	1.58408746975567	1.36568522779058	1.4451627760755	1.58126591477766	1.47753059051668	1.5814961020326	1.7902945898824	1.60456362805211	1.50819921094526	1.09618781258018	1.5120229107582	1.88774251909762	2.0648471638635	2.25276683494186	2.27198451184375
s23500	2310012M18Rik	1.35306955176506	1.35854560859332	1.50132466822303	1.45679916448325	1.49898401642636	1.26370612182315	1.62932792995488	1.55853656220265	1.98198631335478	2.1751863452894	1.53847606609923	1.72921349456339	1.69787117572252	2.24865915763906	2.03526690218512	3.08424420539207	2.85211469595501	3.61150207679154
s17830	2310012P17Rik	3.96021566890873	3.34822852777091	2.33969747484787	1.91039239690241	1.90796009806669	1.74165032508967	2.04793652463599	1.90662748652376	2.02998631271607	1.9397302003539	2.52016990373463	2.09267750473653	2.22179082858529	3.61582786878908	2.31216282891554	3.00306353931863	2.01615282540881	2.50271671469181
s04131	2310014H01Rik	2.77462730883201	2.24589269526951	1.53213986171541	1.48163285949313	1.46771921817588	1.20613132656635	1.56074949608997	1.62937197574859	1.98264310248544	1.65967297695065	1.615400621971	0.752991247114838	2.06046077601606	1.13572929147965	1.60391645892337	1.12666139858534	1.5912659775705	1.06281463570265
s16771	2310014H01Rik	2.46883599277387	2.76904788045051	1.74938278256419	1.85355766662267	1.00968690827337	0.917984691324709	1.4298521730615	1.60660469762998	2.21503577514096	1.97431884721256	0.99774219971826	1.05949516206634	2.44267512772424	1.31780782639864	1.61520692368796	1.20997815394839	1.80193503657888	1.5912306825531
s18037	2310014H01Rik	2.02199860232384	1.46534970072111	1.63953761379432	1.52802060721405	1.96380271122246	1.9810495975679	1.97621238122899	1.57011257265333	1.86021838490161	1.68779185932945	1.64211139757383	1.54659129718259	2.98005921930685	2.03377065781808	2.01228967461646	2.01696912515346	2.66921774490021	2.1391653468951
s21383	2310014H01Rik	2.92557458724806	1.56189557370399	2.25809784425388	1.41321601157224	1.55421167049612	0.871827731834782	2.0023053488664	1.60990884109243	2.8096121717183	1.86048789009435	1.30574574278737	0.782597821847653	2.7947708541204	1.49440791366608	2.17013982435629	1.39269273865875	2.18858891953519	1.44815597739431
s13003	2310014H19Rik	0.626981595629499	0.486041699855097	1.04598850715765	1.18909501609047	0.94917894259014	1.08924840447276	0.691578057136473	0.526288946594907	0.678117884773445	0.574150555702188	0.809935540834372	1.0985115205598	0.858060929568594	0.94501753224494	1.56246297146071	1.56057749473938	1.06597012091527	1.21887822737132
s03088	2310014L17Rik	1.3101817880972	1.30115965986687	4.20322591339316	2.69718971226365	5.03791576460714	4.87473231948558	3.70040710652546	3.62507036736454	3.03840039888738	2.37123557947293	5.99502180085708	3.00543954445726	4.34869340991988	2.98594791453271	3.33279828013575	4.369214698491	5.01018890478827	6.07150847217805
s02491	2310015A05Rik	0.892300157704364	1.21544195731919	1.22017155191559	1.0050316954093	1.18909171922361	1.00360391239869	1.69830549799793	1.25735409714426	1.02358932023196	1.04229813524834	1.2773323945184	1.04079721012182	1.23704758762582	1.34297272056876	1.0800334536172	1.07677588092643	1.49032915460722	1.14631139116559
s00725	2310015I10Rik	1.16140809922252	1.27937039111325	4.14636177845299	2.22178774853133	2.7111877060278	3.85001749066683	3.09819940232873	4.23763109490576	2.7233945367455	2.16960889742865	5.09577295872382	5.04610420808735	4.4712214461619	3.92049820692246	3.16474662575193	5.99846764429407	3.39610484817446	3.92144128668431
s12969	2310015L07Rik	0.819062245342265	0.774360356169033	1.09125706941785	2.11906670166192	2.22156599586686	0.994339207600279	1.12856225166348	1.00233516251746	1.4704054305923	0.576186594339628	0.932347710379308	1.22325739129362	2.54443616970764	1.41136388612333	1.05723932978239	1.83703740205691	1.46491301350653	1.84192459326277
s19973	2310015N07Rik	2.35772425597939	2.30312864905222	1.27846884147244	1.3981227213571	1.1796779008274	0.998548910506696	1.94585471907682	2.03302083440148	0.974764084104915	0.830910503900595	1.89604998752808	1.51259945057827	0.93311901048366	0.745447677849066	0.721461843030269	0.785552716730351	0.603288087347124	0.71723012973876
s22791	2310015N07Rik	6.43055385367056	6.08058867132715	4.90594139510846	6.19984436539088	6.66446931716947	6.15328152394496	5.65652097154165	5.78826109517507	5.43839145432647	6.37712871221694	3.50083969103484	4.30652438405241	3.4613696033545	5.11253565679155	5.00413947239142	5.73605159125125	3.93953676859135	5.63023445319563
s19773	2310015N21Rik	10.3598413160046	11.5847981320978	4.10263839148096	5.78991432337119	4.76372456479324	4.54951577154519	2.75738553941932	3.69259490294189	4.14465495070077	3.61529156017531	1.83935378844157	2.24979414245573	1.49270285100361	1.78255426963207	1.58550782760296	2.34880997469164	0.855721355356639	1.42701945138186
s22450	2310015N21Rik	9.01206675453301	9.91195061873261	4.18635019376004	4.45412485704028	4.7011932955655	4.50005302157287	3.34586909046681	5.08730644252943	4.25344264383754	5.44103836145637	1.95996378858784	2.14721104838937	1.1357969950674	1.80977080312768	1.92481794783253	2.8406813341899	1.06354641767417	1.07671691977165
s11794	2310016A09Rik	0.477402822150479	0.514826064155519	0.30935794689621	0.413277291870804	0.504733237962185	0.48719964934565	0.417974548257206	0.474093986871494	0.437861649283038	0.511818428852619	0.321229879979099	0.389694911895776	0.400171963762971	0.43024162069677	0.296515206700907	0.348000431489273	0.318440116387377	0.288151612859681
s18703	2310016C08Rik	0.344857918762881	0.324506211772167	0.435345585716457	0.635582805094613	0.237066382626379	0.299085111543512	0.243917470592241	0.298864822177854	0.402292570563929	0.544260409232091	0.135379762861749	0.199482625299203	0.0527149142087687	0.0992749816976792	0.045198509241383	0.0920454360839876	0.126610064737229	0.158617735828949
s13210	2310016C16Rik	0.881417227618548	0.933864408756936	0.783929597005872	0.881128905504784	0.691505676751947	0.703580303152285	0.833698127466131	0.672492461237782	1.00752525337072	0.88245034125866	0.99184803391005	1.00006030562302	1.01021334141077	1.09420723492533	0.828030606403701	0.945129550080151	1.11043042316555	1.02774118651742
s07526	2310016E02Rik	1.28025926531741	1.27680127736002	1.27548329138183	0.766493785442271	1.28173765273616	1.3630693828867	0.924877372761953	0.863911839004046	0.927834244974749	0.726027953001126	0.743900720447121	0.744902753388135	2.53516386236106	0.445347993759197	2.01785428906816	1.13307707456275	0.849030331554485	0.932159023252461
s05660	2310016K04Rik	2.73726289092357	2.32014183027588	1.5988039032412	1.66626284857754	3.77691155453357	3.77550597398777	2.9677858634156	3.30416103237927	3.92877895584799	3.65322598456982	1.22512164102832	1.2813707824876	0.814137286964408	1.15579937909609	2.42537024704172	1.90133401724562	1.52938327257909	2.50074854656976
s08418	2310016L09Rik	0.651991020368544	0.446069681702908	0.463987228484274	0.289710725235631	0.634399262940687	0.243404880353922	1.11818042941068	0.609529520625406	0.474182721740376	0.34197600357597	0.832194120034666	0.632770391444546	0.411699613676085	1.02990266765211	0.575382799941747	0.679660412895746	0.751155759076861	1.06147323925917
s17838	2310016L09Rik	0.909206560964761	0.656108810748063	2.61740831139954	3.42313217691186	2.11301059322333	2.23875088108527	2.40167177786173	2.98408576418758	1.5565371390609	1.53098059822321	2.57415869964992	2.35570682094996	2.06708970727062	5.42847513418442	2.50455101841059	4.801902131433	2.12804697857869	3.78372437621187
s16274	2310016M24Rik	1.07068789762073	1.07749337583024	0.894662219798296	0.789266816644583	0.750053807105034	0.748771277490049	0.743892985997024	0.811523062438312	0.500985585674488	0.547812465451731	0.710227437140627	0.592176030144895	0.70467551916766	0.344293774612518	0.71925886366741	0.424772713925291	0.852751327007233	0.371272663559258
s08229	2310020H19Rik	0.571146202379998	0.59085785400381	0.850896167683592	0.944463534036392	1.06388779336457	0.952953021968781	0.95766700378004	0.833735690220234	0.791656233665247	0.726407498322325	0.698824454701263	0.640887483729304	0.850001327787863	0.777176940131766	0.685166727845707	0.852831717972534	0.702876438749831	0.507148797044282
s08079	2310020H20Rik	1.17272439361848	1.3107440528256	0.822631944003168	0.879420458282215	0.977561247458734	1.11900695254033	0.909862850451261	1.4349296421201	0.676856074801921	1.14033680850621	0.961681452681395	0.791309509546373	0.983223974982478	1.08873587366908	0.858714227382033	1.60477829677038	0.798896215433651	1.34434087642327
s12904	2310021P13Rik	0.161691976936876	0.174542709122375	0.264444889477936	0.273683241179476	0.226281728252984	0.252291061739173	0.307770529832149	0.267381953216668	0.162237249056084	0.159072240519986	0.393121180448878	0.426208420055962	0.487591540108008	0.515641040770987	0.882438719643833	0.834410374160987	0.787969667480376	0.807070159981135
s16449	2310021P13Rik	0.53831144357125	0.545330215795955	0.943142715606988	0.901614735851748	0.989962649774339	0.912393453284219	0.855631202697479	0.816886190730343	0.74263025635306	0.736559000992329	1.13742230411824	1.3407516232169	1.25021914478975	1.27186099205521	1.65411438164181	1.56206772032859	1.57005815764113	1.63701438577402
s11414	2310022A04Rik	1.65867588182922	1.63295609280849	1.18552410736824	0.814474253907688	0.818296167400197	0.909905106246707	1.24020361514254	1.32502630410802	1.33925715156854	1.30461308170844	1.15031421857157	0.965339956487554	0.669747873257659	0.995430157083813	1.46907494805665	1.30424599207864	1.18649827248367	1.42794954079148
s22163	2310022A04Rik	0.316866050363823	0.340642890039748	0.206162379654071	0.227990402659751	0.131583180974867	0.121783872592129	0.222249796009466	0.294432942329189	0.302504393289735	0.483572463713691	0.182054839870811	0.217361450012827	0.361473301890557	0.411502756541166	0.363183861166966	0.400413633004855	0.471001643807106	0.483527215600641
s15603	2310022A10Rik	1.45136964309447	1.29694922517111	0.766275455117512	0.767665118021859	0.787305793691013	0.711775904629326	1.33626116287523	1.15291327982119	1.23944735941	0.968499359607063	0.894816646140622	0.964116906560217	1.41231411855684	1.01521901771013	1.23642865924444	1.11168110631082	1.41052770204807	1.50197416738643
s08115	2310022K01Rik	1.06569455646897	0.838396732874639	1.24249496024378	0.995400488402864	1.27130306997888	1.27239622786941	1.17360668995746	0.919388164987869	1.84304845384627	1.56349976237695	2.70094825343598	1.50041854524298	1.91101089050953	1.05008419006079	1.08486310077315	1.02887163595944	1.58635977387794	0.903705119047325
s19597	2310026P19Rik	0.429415448757406	0.755999926868406	0.779061972028255	1.02915551258503	0.864314338471137	0.695791519398553	0.754866799322458	0.684347978033988	0.899006218420734	0.416185036350256	1.25418311334768	0.878390282971804	0.813212332967323	1.30616757538581	0.811717712481985	1.33383203111076	1.04744028671822	0.970896894331193
s00202	2310028N02Rik	0.681985041039411	1.7800996431666	0.484612660236297	0.349370814613826	0.827160959627324	0.706733891318511	0.983667743918735	0.391659538664419	0.924428087547327	0.499950788972064	0.541092068835953	0.29892614703212	0.421195812975294	0.510369846532184	0.847034712935996	0.899932686905482	0.560715167210979	0.833162031433954
s07340	2310028O11Rik	0.0632227675404784	0.0624433176149836	0.0840765336157255	0.130914517862187	0.0854747435873037	0.130663944238654	0.106755107523942	0.0856356307795715	0.0903661331499819	0.116538940105903	0.0612270506772372	0.108187370664723	0.121067203147651	0.0930835472124143	0.102715086408907	0.071906848921164	0.130402189657515	0.0632875267872719
s11251	2310030N02Rik	0.893164614162834	0.823046017019512	0.971507474063629	0.867764215959806	0.870883111033413	0.889613138391544	1.00366930517992	1.09407072304279	0.878447517088671	0.988378134528454	0.96845975297351	0.763600525130088	0.957972402389724	1.41969497854033	0.914628005747241	0.729251826678929	1.08702641603734	2.11260200170645
s05591	2310031L18Rik	1.44267866803697	1.04739599980732	1.83101041833076	1.17593229618845	1.15814428524975	1.27027512522687	1.68481478287077	1.47515239083819	1.88992764159972	1.48258004657318	1.56951411122999	1.32638812893339	1.43618838494815	1.95387611973017	1.60784128428301	1.92149603578864	1.28608054590009	1.87038984226707
s04199	2310032D16Rik	0.561913123500122	0.457170430797295	0.585996925290729	0.545631182121512	0.634787665198545	0.660979759791889	0.715217032980202	0.538073812825406	0.755727485976918	0.869218629212175	0.956562407338857	1.1985233364681	0.811795360494056	1.26015395427874	0.983153099568801	1.19010758650098	1.02855646775377	0.98026655046494
s14282	2310032D16Rik	0.331390465452343	0.397044605656922	0.674816427668583	0.625900832369968	0.685122561580398	0.752240037466086	0.576572526653011	0.574453093219908	0.708762411914033	0.748407540767733	0.900103620447483	0.94146280267604	0.8210283818441	0.970607558440775	0.766577202983097	0.851533976384487	0.70194018337783	0.91967625674956
s24757	2310032D16Rik	0.507513463411382	0.397406121328276	0.746916047507581	0.87966614842386	0.922885133665303	0.815875543295543	0.717945382150649	0.717806553507919	0.966547138837529	0.825197296610287	1.14718574321301	1.20514605393672	0.950126821384876	1.24580563230799	0.894605169418595	1.40449355093176	1.30180467472046	1.50174202244588
s01630	2310033P09Rik	0.770734031932938	0.977782168004193	0.746999923302588	0.855808551503073	0.699980676003197	0.751523956966183	0.657356547574683	0.822304141449681	0.715479333171082	0.918689980862372	0.243130029537816	0.2489859085751	0.161361353996428	0.13334715962006	0.180887171385575	0.171336330389634	0.337828980622865	0.224080963976875
s03034	2310033P09Rik	1.46851194427361	2.37067352967663	0.909811137073621	0.764892549298385	0.617496129951243	1.1201321908591	0.809627388379346	1.30224148163118	1.3814151970083	1.6820341539212	0.752374574065207	0.941153534220001	0.787097902283723	0.641162520697642	0.677667270513607	0.688000252730154	0.806739052223383	0.714131172637172
s17907	2310033P09Rik	1.81333565766428	1.48106401645888	1.35917667539744	1.02532551375453	1.00426916962276	1.04970213156074	1.16358451316789	1.06116867948616	1.29479437217684	1.26715148007188	1.16900329798679	1.08299381221601	2.28348450487413	1.72470545543841	2.14718872350616	1.28851827587066	1.87184503106208	1.10974099349781
s18024	2310034J19Rik	1.04367678890987	1.02175478522096	0.745100532973963	1.0820581260445	0.24649255883218	0.143074651708292	0.305491892978188	0.197544693790707	0.305420752978987	0.346216167035452	0.526813784332189	0.699505351622277	0.275101898318103	0.284382777167172	0.438233901578317	0.566478458194933	0.476262545149443	0.412068474824507
s11640	2310035C23Rik	1.941321418067	1.22839453581744	1.17152845830268	1.18572380766028	1.89589885575581	1.7854726069495	1.25576281698513	0.712493619619076	1.31910462799741	1.32641479128492	1.26671941909054	0.933764729032949	1.00201770483349	1.07657214278633	1.34910159921341	1.11761167741372	1.22377302156434	1.11602395936187
s23039	2310035K24Rik	1.14592132735376	0.868620556094166	0.564461856768886	0.760368146138809	0.51118237509428	0.578707401102723	0.873773949893386	0.855218519715298	0.876133122898108	0.693480393747389	1.4020774060303	1.35035244214718	1.15160423539595	0.994355059865261	0.900549822572297	0.97628955414058	1.06182278146045	1.2708995443707
s20746	2310035M22Rik	1.04665356549001	1.25447089574445	1.71678574248174	2.02846301766971	1.17540586323396	1.18343543604616	1.05111024984702	1.09918406918933	1.26174030390397	1.33510758392844	1.23119220267203	1.297246820596	0.935105469986042	1.23226026583079	1.22574085668797	1.38156840935188	1.01849366019103	1.84336657975475
s04798	2310035N15Rik	0.870742471900249	0.693114689699018	0.714758115154818	0.610166974173995	0.830527014203865	0.888449697033862	0.804359305979636	0.672948030596874	0.779221829791209	0.636166364244088	0.792173310155769	0.791274406711834	0.655361124040947	0.745578415666138	0.902939981537889	0.539421900045379	0.850208743050619	0.615404969995056
s08112	2310035N15Rik	0.347739534145692	0.417609084161544	0.347726036465709	0.221064305190486	0.588492526852367	0.403621239621831	0.772963395216452	0.576105126148525	0.640102567283845	0.405541932491869	0.430869833603292	0.566535003041092	0.789103257251561	0.841701737170408	0.920045426536014	0.864038198853843	0.721528856760875	0.677642845349584
s18298	2310035N15Rik	0.483911456423691	0.55523445420915	0.536739511659393	0.543947379654022	0.442363727848009	0.479005790063568	0.652967458475756	0.709197816724988	0.586224837767778	0.559655133758905	0.381456116209318	0.523052621266347	0.527736619378473	0.699707082532857	0.643645401643984	0.782159640540887	0.614532834077885	0.726705635814642
s10848	2310037I24Rik	2.52271809648159	2.89195078335083	2.24717736825872	1.80296326192627	1.44157410363959	1.4562156307213	1.7542057855578	1.99979345280636	1.65634132266909	1.97947246605999	1.19135799629797	1.16286288791162	0.857546614193952	0.816572563763721	0.904703526402261	0.768886204717759	0.853756758969033	0.770826993927876
s17708	2310038K02Rik	0.954640865132045	0.885633070477607	0.637737225217999	0.731444851912234	0.84351989442298	0.94270481369906	0.870498067367834	0.702781928920938	0.631763284020779	0.648128598902533	0.623406455693429	0.682855866716008	0.820825809549677	0.711140733489125	0.504933744360582	0.678016834670728	1.13399242248649	0.904335497864525
s00493	2310040A13Rik	0.422402418469993	0.894435280056051	0.99710407350475	0.659429804668331	0.511340073870974	0.871710504559522	1.27283022513399	0.612412230357007	0.990032643610221	1.14204302230692	1.04151672008302	0.812070001449564	1.25901109777287	0.775128283038487	1.01670419828466	0.996183900038805	1.07240808417688	0.77429165576743
s12493	2310040A13Rik	0.63632865708909	0.544560407673551	0.510887307876977	0.422524821186331	0.821107489652574	0.540427876803533	1.01738660162169	0.793029808359213	0.657281826068427	0.555881394262865	0.561270445796943	0.550647511338744	0.51910417641954	0.958658576411399	0.563624019416001	0.88678667665242	0.660407770260084	0.767886505582254
s09705	2310040C09Rik	1.43529073367493	1.22125629616388	0.727384959554032	0.580171768513656	0.786509992440164	0.749827685705176	0.784035562992123	0.630179181670525	1.6923019439457	1.67456920546171	0.563131203900299	0.686147191510372	0.621853221251604	0.683370559014943	0.73175012895996	0.886492296829789	0.953757234286177	0.981318932968158
s22017	2310040C09Rik	1.14856857895316	1.28111323659537	2.22477740845952	1.92870834669164	1.8397057063413	1.57526986180329	1.57450790422546	1.54181855997892	1.58989005183269	1.6067505876241	2.08641478772662	1.80113085609354	2.13744307760749	3.11362672871197	1.91664746238523	2.59752205717103	2.25427731061484	1.13305194238773
s11454	2310041H06Rik	0.858539846994008	1.17846507214076	2.11527172215419	1.25923190517155	0.32109898281948	0.389243539669376	0.971067844888486	0.507145281768877	0.239831988231537	0.305576605058954	0.969085592859395	0.9206189216783	1.59450099736457	1.72924345980947	1.40105733897908	1.86661707770112	1.58128235561329	1.65504449081209
s04992	2310042E22Rik	0.949824582289913	0.714743747754624	0.820060355813519	0.674273124361134	0.783486868518831	0.661913683254378	0.720937950289917	0.635768745413004	0.898212683866366	0.716200286058541	0.8355760231591	0.86797716895048	0.84942354257119	0.538095445192326	0.71545354514674	0.822007806403329	1.0539650300629	0.616742426637394
s03462	2310042G06Rik	1.93693830202234	1.93061701646873	1.75599653731912	1.75911158549715	1.98698089360661	1.53671220198335	1.46685676274017	1.58081221517389	2.24987523471742	1.59242232215366	1.2202045369418	0.934059268033755	1.23003212907767	0.809380502015262	0.908407800728903	0.457984284839455	0.933681886450196	0.487107465677561
s02227	2310042L06Rik	0.628762028631232	0.373740289270539	0.754639226932648	0.202839425710135	0.758897527753907	0.394878028003334	1.30099552530286	0.411303997870617	1.25661961074368	0.195144404342105	1.09698363232619	0.624558233765109	0.48447797988696	1.0536670066273	1.91085061920157	1.82395229919628	0.8394038584947	1.28331292294916
s05435	2310042M24Rik	1.06219084497092	0.972822835965697	2.28146733802462	0.477261544309373	0.557249761835339	0.686785268943485	1.02059466118651	0.524453220497187	0.838952479495686	0.4281849519712	1.74420063192818	0.945506971014867	2.31528051777212	0.407305443297892	1.43827943909589	0.621600254699552	0.344883257646912	0.411554672035278
s01106	2310043D08Rik	1.30979951322664	1.41761030854571	1.73793123507375	0.602786077238625	0.641811257447172	0.51218822803396	1.57928659223489	0.808265962707973	0.802566587436109	0.575882345525122	0.625126037743349	0.541044063740991	1.14221481327291	0.501012325157514	1.18806683698	0.653490876700625	1.02919831484959	0.692008661248147
s24587	2310043K02Rik	1.09468591944259	0.705614444769975	1.17118176782724	1.19568469711159	0.878329399707074	1.05673526812883	0.881177767020825	0.915200027132605	1.15173435443674	1.0767221440474	1.2090106892739	1.14337210643247	1.19697664235953	1.08821151531087	0.958335023668818	1.1410768828392	1.16669382109797	1.22817147402178
s21241	2310043N10Rik	0.924251253399401	0.35699456116918	3.08971121384713	3.25023267429866	3.30666982988724	2.8885470616961	1.63628153888952	1.83756336564023	2.17859345230007	1.99296310177244	3.35075220446802	2.57264251612435	2.87524919813684	1.46073451945762	3.08376536748718	5.37038307196186	2.42261978398321	0.780744821322838
s10464	2310044G17Rik	0.791416473096326	0.757498533145053	0.29740978108142	0.347813780751559	0.409783556729023	0.480028177776816	0.50672643544865	0.509737359587206	0.344688244038899	0.40433275886923	0.286496615290008	0.354321520868578	0.337708407063968	0.451494400370591	0.351229274076524	0.416696532512873	0.512628289013791	0.570192117383511
s01246	2310044H10Rik	3.74590938331018	4.58860620589732	6.06808376094819	1.98230231443492	2.0918943632138	2.10088471935	3.55250578796717	3.67285769529904	4.42104984497659	2.55021521044138	3.35991561531623	2.84929697905844	4.97922427857709	2.32222860325149	5.16621254818661	1.50687108753979	6.200652330106	2.67103336982205
s07187	2310044H10Rik	0.593043156316851	2.33238993144022	2.05962972975407	1.90649004783708	1.13188312710677	0.957979706592137	2.08518299545339	1.95668565082504	2.14371631222474	1.73628647270202	1.81506221447679	1.52555691020375	0.644699602909902	1.06699691136475	0.745506067795797	1.14982874277697	2.54478010835877	1.05281211808547
s17145	2310044H10Rik	3.82899824782128	3.95136741365061	4.76537252893937	4.17804780575551	2.16720405793704	2.61680060847876	3.83216319386329	4.52384343443095	5.41416179044752	4.32938769764006	4.6723067684927	3.7028702556332	5.84985960162372	3.55215614304402	4.37048079859833	3.11025313038716	4.05642833357958	4.03656465496824
s21417	2310045B01Rik	1.726685101373	1.75934327216794	1.12805937072259	1.36218060872497	1.11544238716296	1.17950538076688	1.27387613115606	1.6146617821299	1.33198607490603	1.39074893421632	1.1711890740621	1.14048778895777	0.982804930165629	1.04281844060079	0.971779564816119	1.18576079288723	1.16022611679658	0.972230972424666
s08026	2310045H08Rik	0.928153933505394	1.34380611463759	0.911056227216722	0.700669984457484	0.91256865125991	0.955149853166929	0.974381063004522	1.23561989034962	0.957534915857574	1.08762332754838	1.06648450141367	0.784901216171825	1.08090520141792	0.754588490261222	0.854946471325992	0.407391278417396	0.794364469358641	0.785612614415394
s13379	2310045H08Rik	3.76586687247162	4.26721854542719	2.87040637597028	2.47737454371872	1.45105479525072	1.08288421934178	1.28193667714273	1.22172281245261	2.44990702604551	2.21436493063164	1.73007670155409	1.83648358383079	1.30909699959942	1.09748635278813	1.50821071043344	1.68741636700242	1.86907569832306	1.34152040623921
s23595	2310045H08Rik	3.88946843833963	5.23058750292255	1.44449779334185	3.12698868741815	1.63361611156341	1.36143207048958	1.16344418448392	1.67958638661513	1.57475129759021	1.74363975181206	1.39300361316658	1.81881146077833	1.17924378711429	1.29773786741553	0.855815669948093	1.71227924368158	1.14544405719715	0.881788764636782
s04678	2310046G15Rik	0.0524194853607088	0.0396044403244966	0.0312544407896254	0.0250181686992391	0.0426675475570151	0.0331478934466288	0.0867965193402192	0.0414378798410378	0.0357492305364754	0.056153159131685	0.0449600359698796	0.0425427174569803	0.0355233635306433	0.0817431698651465	0.0406304456809075	0.0754936442277671	0.0799439129977502	0.0990017611596304
s14552	2310046K01Rik	1.32555726777	1.32266985255645	0.825962392588263	0.930527698541027	0.804727366156939	0.664315738846427	0.856407894569657	0.942293240663277	0.632395496968487	0.624769096902159	1.03086470514819	1.02377096784893	0.929601949897372	0.418436613773085	0.780660944312596	0.391973220961569	0.962153511948606	0.435074389271604
s11314	2310046K10Rik	0.591393790220714	0.511866679234942	0.949791006103591	0.770787991265946	0.598565486485534	0.616914302878734	0.56718252945431	0.395475437896618	0.700169440217558	0.491430396243705	0.308680445900513	0.344557340914777	0.236619520119669	0.545933071373014	1.15270632150422	2.35197381752998	1.33559259525753	1.53627661012918
s12011	2310046K10Rik	1.07687963054342	0.88862522489552	1.14742193258706	2.16410125163021	1.51712083781091	1.07211673579748	1.53319478916088	0.827541174248002	1.71524778091573	1.08170642123684	0.80421101417443	1.51450779128349	0.686691970799752	1.99132817530718	1.06056202744401	2.04690479253384	1.47902865113201	1.46203413990287
s09170	2310047A01Rik	0.203838715975839	0.260880858698352	0.179629723617561	0.376568962392719	0.230850058004743	0.254981061281333	0.247158255358214	0.299561266624534	0.182380450586233	0.228651137272641	0.379824007033851	0.342707340831986	0.269419093108636	0.272704044070187	0.19294104626558	0.261879130667999	0.207590165020243	0.182766935487418
s10446	2310047A01Rik	0.224874191560128	0.229790649654444	0.125574723196229	0.203710464809289	0.164793472117634	0.229384370611542	0.208071316160197	0.231175273405962	0.154145534373121	0.198875849752664	0.208071171936201	0.249809284020738	0.210593819217647	0.247332031907116	0.170578059745617	0.174974913506028	0.193503692269565	0.154880669589723
s17810	2310047C04Rik	1.15773896014852	1.09851304342118	2.62967042727407	1.77718516049497	2.03891410635359	1.80451483031375	1.91705934745893	1.62912804477802	1.97664254713635	1.38582203420117	2.6168985570219	2.53749151826276	2.19487533563091	5.21165650329862	2.40233275947435	2.25101395390078	2.02403466664934	4.11133519823101
s12717	2310047C17Rik	0.812911385770833	1.28665030421344	1.12773648762646	1.41059809844227	0.337597002587288	1.29263772348372	0.65353390982653	0.652454408843171	0.606103466954582	0.524068027354762	1.00455600639125	1.71794160703938	0.80632703525274	0.891416147558284	0.720628692368865	0.773697758876762	0.661022827883092	0.944511324858694
s09831	2310047D13Rik	0.452085327300646	0.414532465282179	0.92867132887656	0.788593104165781	0.610742437674628	0.559526358015211	1.29951564259871	1.30812372471175	0.0274057608849401	0.43493508596677	1.03539553363488	0.0947546792783785	1.03714743925723	1.29289400150852	1.61074263705493	1.96429416746429	1.2399560624843	1.65285366313584
s05138	2310047H23Rik	1.03775004895538	1.00766004650138	0.752772588623314	0.773656465924369	0.815406860366338	0.656637477951378	0.767975930194388	0.67953887875084	0.813043811356161	0.850993489634937	0.793697408466292	0.637558221811868	0.900174748346353	0.393804089978142	0.952659128465238	0.445802001828487	0.690411786935191	0.358092200202016
s16925	2310047I15Rik	0.448854884545632	0.354878480873297	0.456159415213974	0.433286442316803	0.449199429320687	0.371452077475491	0.373181403439542	0.381359884845432	0.465507397718218	0.365230714336168	0.456516212051119	0.552602885295362	0.515684289815793	0.443873966117218	0.397245009349687	0.448773377852451	0.536720910007776	0.468122819929682
s21597	2310047I15Rik	1.38069245548257	1.38868366670283	1.13962170159674	1.22484144050414	1.279922094646	1.49395014046656	1.01582296862266	1.30805481563416	1.18808330719773	1.14937772894196	1.31016362524685	1.44535411544724	1.20138536957578	1.32392830714961	1.14909414302841	1.21214223732366	1.3846554224726	1.33738422004313
s18774	2310047M15Rik	0.892164099104101	1.36340766601336	1.08392279429541	0.98243441174038	1.46605273580118	1.85868204876019	1.23032630894002	1.78264199743585	0.681897594184733	0.864863285617125	1.84879978865893	1.137997982528	1.1509331185608	0.590830005161148	1.08995683362216	0.861841813684022	1.01889614031964	1.14919291220228
s19015	2310047N01Rik	0.979158284026692	1.20207007433508	0.942337655767406	1.0750390011182	0.748079758412089	1.19597314924559	0.876901680639537	1.21095814395368	1.00184200016629	1.36561801936295	0.876808688815669	0.858827325744948	1.07467393459391	1.32316868845332	0.769019987132698	1.36953676928548	1.02705682123007	0.956897300408827
s10512	2310047O13Rik	2.06221392599269	1.83802195552626	2.08119911652617	2.64819434103523	2.46130594726218	2.35910887207339	1.96837623029718	2.11957791445376	1.70736557957451	1.80014984261566	2.01231059691894	1.84714612460645	1.41298191452344	1.84884335984462	1.98344583481699	1.86503150321892	1.84400299631494	1.25009176315582
s17357	2310047O13Rik	3.50038352049131	3.04525280497137	2.76963142668011	2.35673737562589	2.3518808943165	2.35908434405595	2.45311352436892	3.23784292729857	2.09301550633833	2.04380421388408	2.7003810501371	2.28994190796221	2.5384045282701	3.74264964051171	2.95734590974984	5.01933069445742	2.33898401157957	3.59061756397932
s18315	2310050B20Rik	2.15327413228025	1.58312042197813	2.3472036181492	2.24337842123372	1.83879799732809	1.81437164609299	3.39673813334733	3.21061349769561	2.4426649689451	2.645713787951	1.50813648800771	1.33607315229444	1.47767807492448	0.924938918119366	1.57147791810602	0.846677819353081	1.33592683724311	0.720177284232247
s17333	2310051D06Rik	1.41382543341876	1.67318387563199	1.57040971188124	1.41319935903656	1.56921714145983	2.97600097685031	1.15504335117691	2.3742239098227	1.15588270056368	0.80141254586399	1.95080557443587	1.29692675094836	1.36913053319135	2.41437036024957	1.09232108868745	1.81543591020203	1.46658531624224	1.92704999351597
s03123	2310051N18Rik	1.18329107294333	1.48588143345398	1.34820324239389	0.887312378413601	1.80514158711117	2.47922464263932	1.24803725452633	1.69959852886574	1.54825274080665	0.798928333733504	2.35799719151272	1.35811344986885	1.35336313890747	1.7654989951811	2.37107779765795	1.64405093907459	0.642667312210562	1.61822027126443
s22674	2310056P07Rik	1.38803505132368	2.32736421606958	0.494790257908652	0.775968503588103	0.628826533984695	0.652193062471637	0.724688547392394	1.31356719241228	0.743354865796459	1.36755229261097	0.489566925551297	0.620248824058471	0.667422857019639	0.374859274024872	0.333724613505024	0.344119606911255	0.439158916181925	0.278835470036095
s10776	2310057D15Rik	1.7463019083616	1.63798029343718	2.58588837553824	2.11797124137908	1.83344247294298	2.27181286298533	1.18347399053615	1.21276666148155	3.64464677264785	4.41388181227207	1.24015977409185	1.31527365777096	2.1157644209219	1.73113831717926	1.14574977309498	0.921062524984751	0.95134135573709	0.781662645352285
s06563	2310057G13Rik	4.06015836414685	3.47198327945845	4.88901218156614	4.88484572775589	4.05251914115019	3.14313883814159	4.04310592176707	3.29380466417528	3.31158066388369	3.01199421689172	2.15249367748002	2.36398191727427	4.17673322767408	2.64717028073892	2.01873004648147	1.48267356532488	0.831969185565898	0.796342522093884
s24731	2310057G13Rik	1.25692363431185	0.599180675283354	1.26705135526557	0.806172233897109	0.727656261577575	0.813159912804185	0.792698416734957	0.688027912641403	0.836299148984582	1.78640228297449	1.23443767611094	0.790727223308878	1.12709412362722	0.588462342143257	0.807742301216438	0.901417272737129	0.958224097463418	0.816835232307441
s07326	2310057H16Rik	3.05173777112549	3.07478172728556	2.66143623253333	3.3033938810329	2.35562844537981	3.27787309355314	3.11850592507345	3.83394595425265	3.2668472514322	4.03483030894958	2.6871875191648	2.75307898307298	1.96723185293565	2.43486367523434	2.76301615992705	2.94216875881587	2.01471252725711	1.81873960206784
s02925	2310057M21Rik	3.69204208978934	3.75012581973876	3.34717272337092	2.54940574402217	2.46514242237823	2.85510934699461	2.62702330673459	2.44443492691374	2.34842740916272	2.29388966487526	3.19302754825868	2.76023098229664	3.26564280954582	5.04173049082213	1.90895884473677	3.43209859928892	3.46331353226308	6.220458831965
s10963	2310058A11Rik	2.79142926771891	2.2651616346133	3.3346607568518	3.47049391642727	2.81551922115432	2.63457089053711	2.24124754063985	1.83354541431672	1.9877495590217	1.64509625627299	2.81701256749406	3.39802154525208	1.71043822501562	3.54536705820429	2.58516793061998	5.3908060300728	2.10307456198801	3.33423086217404
s13825	2310058A11Rik	2.40916799761443	2.26040925300791	3.37641912216884	2.22721371449863	2.19096585364358	2.02438122593411	1.98558207968555	1.63300589624006	1.68942932668571	1.45392817405067	2.50636929364817	2.1102135432869	1.28352375762824	1.65708889681857	1.37328684539684	1.50380656005943	1.06461441074738	1.14603968299392
s06393	2310058J06Rik	1.21025159874221	1.77424347418735	0.725478618230026	0.889740173825682	1.35220323147718	0.66571519344557	0.834057643526036	1.13213813834869	2.41936929404272	0.645256198318961	1.38390892271093	0.750905883129009	0.787286693765007	0.778959377908337	0.841816095882894	0.522811941830307	0.615417767114706	0.424670558997906
s18470	2310058J06Rik	0.101638225651542	0.0890597887540385	0.175412078839717	0.245959212857733	0.22371641160335	0.198041680267704	0.185903520977526	0.179367199885207	0.175119057487345	0.142956091396007	0.193687264394657	0.285329140269319	0.209004223311829	0.268089756270205	0.201462049337641	0.241965623359098	0.237145270258496	0.255456579649047
s04021	2310061A22Rik	1.52766901213665	1.25439003178514	1.79423890553193	1.27179840092828	1.43936950666323	1.26063445555216	1.80057288593554	1.25967450929189	1.35150045727216	1.20076014692268	1.2779753416849	1.27115591807273	1.70704489321697	0.909762579626558	1.25046614616059	1.14259727949037	1.1906348269552	1.21358991342612
s04609	2310061A22Rik	1.21038666635846	1.42558395057516	0.885418854340021	1.0375443456785	0.976121743901064	1.0795806321734	0.814690505465187	0.904850905189333	0.930071800453704	1.24847678924614	0.483422658382741	0.588472539506943	0.497196484240098	0.490869692829213	0.50274300200278	0.416278802093771	0.359985324848153	0.429409495836517
s09819	2310061A22Rik	0.998131636475048	1.43966485465564	0.919123735426602	0.712585484048288	0.684156365899869	1.02205015833564	0.808545574450626	1.10663388137721	0.832823105592308	1.11941656357031	0.61276465992877	0.54495348586465	0.64532284313008	0.524280211962752	0.67421844422813	0.556264907581726	0.678229292337463	0.623512764413814
s04511	2310061B02Rik	1.76871794280396	1.55277629623212	1.40365073494861	1.32805233447685	1.14251491569849	1.10504414158479	1.02770271893844	0.753771420041118	1.11403842929479	1.06651481030408	1.05267055537594	0.893363365618578	1.01805534964039	1.04368764029063	0.8291390655372	0.747476951751488	1.33220398265312	1.39160715330254
s11101	2310061C15Rik	2.24668209820371	2.67199072510131	1.24980845055571	1.16312810370957	1.31601779763056	1.84144843645434	2.0453163461487	2.47152414391784	1.62025625096591	1.94287219306638	1.64698110062512	1.74994187114699	3.07176319141943	1.5822559577447	1.87491605013456	0.98869058563674	1.46425213701268	0.825993308896055
s11381	2310061C15Rik	1.9975186873017	0.87035326742483	1.52931648851196	0.81593775306872	0.380576398352656	1.70248371701151	0.473806205836776	0.868148652127234	1.40347172603908	1.15405821441058	1.66037716966001	1.18204175593806	1.87440927745308	0.880434754031168	1.21824981208958	0.565428692796921	1.14111643023571	1.11103017492002
s16563	2310061C15Rik	2.75894175544961	2.29728364995843	0.794973679155703	0.99400430143201	1.22755103047101	0.885346437682855	1.8113809623357	1.6704398102245	1.92889551879851	1.48460897953204	1.76048996049357	1.42871583542947	2.62730192131922	1.25134447941459	1.74379566805081	1.23105822656965	1.05409288457275	0.836689363554054
s02470	2310061F22Rik	4.00503819137935	3.96135501288549	2.39723276884766	1.6787029907808	2.45670733300657	1.66554461494137	2.50343847517671	1.46731742173496	2.03153750645565	1.63906151420777	2.70184890996348	1.86119472070941	2.22746382201952	1.68903590871386	1.77295878612269	1.48371911589044	1.6060591196628	1.78694347568686
s19346	2310061F22Rik	2.61959357915591	2.29326646830836	1.82754888847027	3.42058006651296	1.88195091471478	2.90559978300779	2.26586514433751	2.07099920536271	2.03075894624467	1.13957351715568	1.57507551668503	1.17001173512646	2.0082849725183	1.09223326406145	1.45587046649312	0.908868829022041	1.64715691645583	0.786863340124
s03502	2310061J03Rik	0.448441903972039	0.351648263948931	0.268676677752717	0.256901104861122	0.308008698525151	0.257585984092483	0.308484092197617	0.321642064432668	0.327419238660644	0.339523184957893	0.357820016669873	0.347761951093235	0.339693849001679	0.314457292877682	0.355323004379138	0.184501826037363	0.374279257078587	0.219880260680709
s20714	2310061N23Rik	0.374711198668761	0.422087204493402	0.292270272135895	0.267625965413335	0.277307780471941	0.199466586528973	0.341570432291771	0.326482145132786	0.38835743732854	0.321683757903983	0.393126085314557	0.359697739978843	0.369718976630853	0.316827616603243	0.429569360405051	0.363132258160096	0.375419892012416	0.302807322883451
s02723	2310061O04Rik	3.84916896023868	3.79362480192071	2.33917532810389	2.31619063530755	1.60957856745782	1.41756019618945	1.48809228615418	1.5319009307018	2.12893366816283	1.96995407920675	1.77067201052548	1.43511166865526	1.68469566897067	1.96693052456788	1.35447146478291	1.24464645562208	1.16178652343278	1.75900550757412
s10656	2310065K24Rik	1.30619020974122	1.60720727551644	1.33880978458708	1.41082886681099	1.16979927495103	1.42183888902749	1.40495702326073	1.60880336017802	1.10452877191148	1.19117303449568	0.787084263034604	0.902182370615917	0.647153565285071	0.762152710108268	1.03129566340649	1.04640983092447	0.789809157258592	1.00772500507004
s12610	2310065K24Rik	0.840118650414671	0.862029412430647	1.42830293568784	1.48648715838485	1.22721413079014	1.30809561662331	1.58781298533397	1.29187188053558	1.04986730931785	1.23288138044203	0.829281607208923	0.920835909545442	0.567500276329819	0.603524816550277	1.10695379169335	0.96352766822023	0.714358412870081	0.807593945502984
s17201	2310066E14Rik	5.64565903100335	6.21675618965836	2.48969842416549	8.02838609859094	2.05494388739737	3.08019353219468	2.13551791367632	2.23990881119569	5.13707095206181	3.89255115772278	0.721167856349976	0.893294014293184	2.34166062118289	2.0392250489253	2.21897590199576	2.96499978467602	1.3165898675876	2.14126299227945
s03600	2310066N05Rik	0.715021733885566	0.660557932538449	0.862986562144757	0.634779305229267	0.569754768842977	0.528820862935938	1.07900234481744	0.394454280920821	0.84106021626452	0.32409080619741	0.707102370038661	0.624812404096857	0.698458353152208	1.05851007417821	1.79282416525516	1.5047230730406	1.51583739201238	1.351835869252
s21335	2310067B10Rik	1.17674277895365	1.28998921142648	0.874108940726266	1.23723023924699	0.544958018679169	0.698567291895529	0.723006238140148	1.36043025874795	0.836531052490638	0.977231992322124	0.836969525755031	0.891072671029017	0.575910288188699	0.480864057444272	0.879880192537524	1.17283007155859	0.441857476274322	0.484919441210096
s06899	2310067E08Rik	1.09446741305704	1.0059035636074	0.821195712384633	0.776136334173837	0.948392395493889	0.975780799056948	1.06244856533762	0.957721437270026	1.08048946074207	0.843296574917034	0.805302099635716	0.814880266905243	0.997305906773649	1.04770822615626	0.877447674638798	0.661556830279427	1.10282432932565	1.21383304354452
s09702	2310067G05Rik	1.31712110243638	1.29457809682207	1.78320306321839	1.75126329117432	0.449546731380686	0.570989056315865	1.15824142382121	1.05307413228062	0.386597710823719	0.488562825854602	0.514271104516147	0.818458402589276	0.649020071228628	0.513710333674993	0.890936799596848	1.02803187698927	1.95320990606353	1.04215509679337
s04824	2310067L16Rik	1.37865358914914	1.29125147760841	1.01480532865412	1.00722430374933	1.05093322124853	1.05142212582381	1.26421163701731	0.961397528630619	1.23113075959217	0.831790434871631	1.23097204582793	1.06920908408726	1.09399261557122	1.24602066900317	1.14785785746175	0.999580041016051	1.21376994281333	0.999387445580494
s10532	2310069I04Rik	2.35052333000145	2.13944560621743	1.26380598228276	1.15093391632713	1.33028190037872	1.29953545937309	1.8368374989788	2.41563754277778	1.47353466463542	1.18227938520454	0.958030173512286	0.845210151409215	1.64315434262862	1.22972864330774	1.0224349088709	1.81484457531672	1.59258017095165	1.652917821949
s22984	2310069I04Rik	0.673344631644694	0.943835931158057	0.984791353444436	1.29905003538337	0.831891337800389	1.35816710916186	0.884861766838708	1.39739705023377	0.816635392732402	1.36148208606674	0.891957577067118	0.843747366945618	0.930944457093031	0.686982379138739	0.879240654161573	0.825152683128317	0.70252623150909	0.886210300128449
s21850	2310075C12Rik	1.23227564040583	1.27718365944812	1.52275727823055	1.1285121881504	1.80506776612136	1.45284520739732	1.61741847961964	1.44293568801227	1.77334839700394	1.6737847405672	1.3458438195803	1.21418730987683	1.54010850879315	2.11114694496614	2.67950405622839	2.55366096612765	2.37124215394307	3.16712981044797
s12928	2310075G12Rik	0.3366517804636	0.286318342058136	0.412085041355401	0.385299174459319	0.853986992073155	0.740613113703017	0.406662819851614	0.359685772651159	0.254007499868976	0.24311519979939	0.82240902405254	0.80743274453119	0.578725853349452	0.528380452498657	0.347523634124866	0.344882540483085	0.476733529055487	0.342809501105466
s15650	2310075M15Rik	0.214430792738507	0.252240527972574	0.363669540090558	0.542469526190744	0.453472195436637	0.497594346756161	0.417673350238163	0.398181196857238	0.298403631900804	0.355470070615483	0.391077922743924	0.686017840234825	0.49739468618133	0.538293160557827	0.363111619010371	0.517452019251241	0.422789953395228	0.685945566319793
s14419	2310076K21Rik	0.382833504226524	0.376632656101113	0.32253843648934	0.371767871034148	0.319590626461532	0.307250017951075	0.435508867713148	0.351750651332944	0.299322990664749	0.301619790937262	0.395579892431555	0.391773032785939	0.622963697758682	0.485560846908293	0.549554322019874	0.530188028489719	0.713508736557104	0.777329406620612
s18837	2310076K21Rik	0.868937308907811	0.983125841154724	0.785350187484541	0.764046844920415	0.560204314614009	0.74036417891091	0.747989539741412	0.754693105689345	0.673319895571612	0.706497323419198	0.78556415139024	0.603798467388394	1.0467493338869	0.868950559640649	0.823148711990535	0.770650162053526	0.912794497548394	0.636192381234459
s09692	2310079F23Rik	0.748159616198017	0.977322086099699	1.86923505709592	2.45502208013248	0.996945124003485	1.0386539001233	1.40521901118252	1.28330580677101	0.991739415384377	0.408869400009995	0.935430257402455	0.957743344303737	1.09804257970021	1.7104868347091	1.55416642466236	1.80701690128918	0.945707537184756	0.827345597091913
s18808	2310079N02Rik	2.00103028198946	1.78790489933964	0.372923081919759	0.605263811275526	0.479635051772454	0.422532728801316	0.935698729731465	0.930928970465229	0.461105890177304	0.566145193913281	0.529310067695393	0.749566821137992	0.873079540890928	1.02014342553337	0.406568683768347	0.441852575945273	0.471586393987632	0.700696696674989
s15434	2400001E08Rik	3.269674452728	2.79511956963077	3.05211643393029	2.83701346906904	1.86056139828679	1.31925641611632	1.69134620725439	2.03509197800277	1.7645912056632	1.9807530174387	2.2461340020314	2.0564842176292	3.02691675643779	1.14067753095452	1.50932343907621	0.735165005590274	2.67190923469913	1.24379610118266
s04090	2400003B06Rik	1.07027163560798	1.28599586159339	2.95697490547111	2.35735494442465	1.78386693067143	3.05711113628202	2.04062912078934	1.1694109455905	1.59997016155348	0.601010457931393	3.61714140898728	4.08283142013238	1.4764975883137	1.95201887084135	2.59045944927712	4.02998648353095	1.23926094451091	1.72533917343872
s12476	2400003B06Rik	1.38592289862836	1.14014238145701	0.953483580579206	0.915005296778512	0.963197131017551	0.883994929739442	0.711456275597846	0.624534424126125	1.21867970096912	1.28177940975983	0.770562028385655	0.753730145682959	0.632648471554044	0.863662766604618	1.23329078659637	1.39808492677987	0.633606921251093	0.757467030321789
s15829	2400003B06Rik	1.31611266922874	1.55550388701908	0.867417226592466	0.948515332682491	0.822777929438259	0.891566923659958	0.419830533468998	0.540988188174491	1.4953466836415	1.5667043966181	0.648012703149945	0.695504618436529	0.444320311865335	0.483522523446041	1.25852598118243	1.0644815908274	0.434890470099059	0.366604906601933
s17663	2400003B06Rik	0.654897940848159	1.51098778747556	0.940794805748249	1.11828351762278	0.967552600582928	0.94603535124384	0.478186398556225	0.609819842894897	1.74482216234398	1.7100861423839	0.641729406648778	0.615819732065769	0.48306525694674	0.508303827727397	1.40785816827213	1.06308429733704	0.470348171200926	0.383226969751262
s03156	2400003C14Rik	1.59098694771137	1.42960144725197	1.33908449846719	1.26671502898317	1.09684373296312	0.899700668500508	1.59604574290037	1.11388631773898	1.28349884708551	1.10249338531593	1.72583913790909	1.51568609899134	1.36344168795631	1.20822487979246	1.85466934170825	1.31267339016045	1.5718265217222	1.68004165072754
s11017	2400003N08Rik	1.71432305116791	2.27596125811652	1.12964698463618	1.01794950581359	1.0853798270462	1.39945878577629	1.02635441470847	1.36625521246321	0.906027660059795	1.4076620354984	1.15920120523893	1.43558026938254	1.27223483981734	0.852587612961114	0.896914270413048	0.744230282713755	1.25961775648114	0.859109541336114
s19855	2400006A19Rik	2.91791731055647	2.57059263034197	2.78614240752642	3.11666047894567	3.61301438804144	3.08569399828195	2.62614395257774	3.48242431870293	2.92823634153139	3.5656275174705	2.56544305062314	2.53639247191049	2.02679475425738	2.16174746873492	2.49064948159098	2.41630236801046	1.62639760971958	1.19164210070196
s09524	2400006N03Rik	1.63969217703832	1.4127919228384	1.38895706126712	1.298978002751	0.664957020435719	0.513742025493896	0.989150534319571	0.985996205725316	0.458393025941121	0.2632114218233	0.598134152234324	0.291652834394877	0.72069213188289	1.35927183178577	0.60411411485389	0.774417253303173	0.996707438124389	1.40948683226703
s07525	2400008B06Rik	0.886171601700634	0.874234368156894	0.988015102711518	0.441108969019972	1.13360183601347	0.415804420220397	1.12808126444787	0.855421871648605	1.25577587347984	1.42032097712886	0.824105531596727	1.63525429082936	1.7970642623392	1.02093994166799	0.645979371409382	0.607189185246739	1.10542565462684	1.33223445564497
s14205	2400008B06Rik	0.400596854994907	0.416320065713117	0.254950487197663	0.375294226190663	0.338816255945682	0.211765136649438	0.584581873341056	0.508355270417638	0.382842261205491	0.448948853374864	0.288768643896401	0.352326037126457	0.396423941519676	0.415981997744115	0.510572238184008	0.598374665678043	0.557205344154024	0.36957318794223
s17167	2400010D15Rik	1.40680951712409	0.853071162429763	0.918166054310639	0.77431902785322	0.53048688883807	0.700188853305615	0.771561467092749	0.770175961506721	1.01100280502457	1.97060961294783	1.09696006107497	1.28076962667295	0.858797561573754	0.875748186130263	0.782287056579132	0.859808334393555	0.609783914886398	0.588381993099588
s21997	2400010D15Rik	0.449011406446309	1.41581915570056	1.58725728561054	1.03056035563405	0.938871747315452	1.03498940558032	0.762163804153056	1.13024223024073	1.12543442608396	1.35574420151999	0.773392135996107	1.32767588872594	0.658221930597657	1.00878518951534	0.816525020730311	1.01068190158981	0.74120987121815	0.787060804078982
s23967	2410001C21Rik	2.8047340921025	2.06343357987665	2.03375656084297	1.47840342075212	1.99276833152796	2.01778575540146	2.34514804439524	2.14195920011742	2.29232881305149	1.87374937895623	2.24381386108743	1.7849912472749	2.34229859244757	1.68519553671284	2.40229113058056	2.32097824488346	1.80227105056907	1.45953620649214
s24317	2410001C21Rik	3.1326270019322	2.61697111386201	2.7534015027929	2.58536863141892	3.55551119796731	3.70411014743288	2.38048081197314	2.23120334135644	2.73985776481029	2.87044218924726	3.01399495067356	2.84982039740317	3.03059065714914	2.55967385747607	3.16829791854362	3.53095638308521	2.09179721609407	2.50106924368998
s07058	2410001E19Rik	2.37088715863895	1.4208251262208	3.04287907115395	2.9434007877109	2.09075787934697	1.76429156635878	2.81725079529355	2.32414003952581	2.0852653813876	1.69564716368976	0.892156059926933	0.843933951886737	1.5467960656779	2.02901706654973	1.52386806381828	1.54501516619692	1.36611127362176	1.44462295496058
s22309	2410001H17Rik	0.768332667658956	0.648600481537383	0.389639812141866	0.443224028059974	0.404000504591887	0.291281100153136	0.479742780158367	0.634128885356625	0.733736012026543	0.643555733550443	0.260460770256018	0.289227572851158	0.582428153683509	0.539457421597964	0.748956067385681	1.02769630781525	1.39466052724138	0.86555655937807
s22320	2410001H17Rik	1.02708102616765	0.944817112411674	0.547902465219743	0.580609064224022	0.595463919620318	0.519784673541232	0.617068262554431	0.898958860752581	0.928181597850797	0.877465312627141	0.455892000599728	0.569884713625998	0.897329657895754	0.739873740059092	0.844542540474846	1.51250509265747	1.24306953471781	0.818249658348086
s20312	2410002F23Rik	2.03512442248152	1.86491645278949	1.941490973776	1.68957922430163	2.19370419202111	2.06541401388022	2.08183539035786	1.65754380742179	1.7149422559045	1.64229352365452	1.88007211338146	1.62468271375987	1.29999763621094	1.86881919810391	1.28324354189546	1.38850464168022	1.53051162192802	1.99305980329126
s06152	2410002K23Rik	2.07912572386327	0.968104037188762	1.10569003305991	1.35576111677039	0.684393517520782	0.763013241903284	1.27713319969855	0.45840795967455	1.51985005749644	0.919581278474618	0.839581917485326	0.721390335242596	1.1461270674845	1.15499051179277	0.97406570715733	0.72687843024388	1.48123957466735	1.01287209302956
s06738	2410002M20Rik	1.02001332567475	1.03845377607913	0.763822328821501	0.792402864156253	0.838618754817738	0.800979375432006	0.617668216237631	0.665884562956837	1.54792867828524	1.28142673895769	0.816311111332657	0.748603137552403	0.754756405064999	0.701199075946338	1.09633066795227	1.09501451982458	0.983311894854609	0.933668942960571
s08827	2410002O22Rik	5.32520845254901	4.53637215190852	5.65583879320843	4.39833350152851	3.66204368160754	4.19758924893787	2.60034852357808	2.59533361403392	2.49037500123667	3.31598389499974	1.70274453285284	1.66233021965449	2.06028797075093	6.46855739021148	2.0107894154565	3.67217038525785	1.75926034922185	3.3072291273465
s20485	2410002O22Rik	2.42839986820022	2.37197203344737	2.3589666131221	1.71167761060665	2.41564424035647	1.97248728444941	2.40284235559065	2.86191336522722	1.58003991034127	1.15142624358852	1.72746322714176	1.43277592403785	2.62556697951289	3.04100460279379	1.61710796222122	2.34266067379002	1.80405709763944	2.44598236095499
s07132	2410003A14Rik	0.580374484711154	0.396703491439464	0.493417571955481	0.372951258457682	0.350926061869713	0.307288567845797	0.600375079661046	0.432624117924053	0.28386521965142	0.276357562993113	0.481976930634488	0.392438367105359	0.508367603343021	0.544281535785932	0.31180262955111	0.256917131685906	0.622153294549725	0.501740743153668
s12771	2410003A14Rik	0.650613200909813	0.773330489876574	1.66902087606344	2.37819497749323	1.08246471625708	0.902149853253283	1.17051384585372	0.844053879347154	0.805480182852008	0.875713586537765	1.0631771475009	0.942612030753217	1.10465969744221	1.00965121596092	1.6837313901051	0.66311500231123	0.477036314163315	0.943431711502387
s17487	2410003A14Rik	0.316112502233627	0.401536766915857	0.197227277167894	0.283159728035346	0.226718496315019	0.211098904948341	0.26245882261331	0.353805897191973	0.452343297528917	0.576214152364454	0.158424898902375	0.276549185862482	0.157259600541865	0.222395268515449	0.189171807074137	0.233210233184469	0.248606168744266	0.291004425813308
s17325	2410003B16Rik	1.22506474664549	1.34922410627732	1.23369348763502	1.40042721154705	1.53468333279344	1.32032399799884	1.49483059804153	1.20405058133923	1.20409815358215	1.49341590390971	1.38727807520796	1.56103296105601	1.406244057687	1.37685534958777	1.38554733594034	1.81477916286675	1.1185633763946	2.29234629125191
s19214	2410003B16Rik	0.0221990384822198	0.0436435116839986	0.0857691123432504	0.185148016623133	0.0855408290553343	0.10523992276912	0.0717866806263616	0.0720389518128116	0.054202379578124	0.066125108744305	0.0871471926193909	0.10752455010448	0.0840546241639094	0.223461624350771	0.0991564890939599	0.169442771820729	0.110136532643224	0.0811148011722275
s13879	2410003C20Rik	0.207839821215418	0.216370541943025	0.378643744622322	0.472170888284761	0.341761786806395	0.427001191308704	0.256372602439526	0.288433771761951	0.289581431056375	0.2506607477556	0.211998799459288	0.301665580065335	0.344909793756935	0.303877550032088	0.249975394486032	0.281048301265561	0.50335529647387	0.436952693342573
s04515	2410003J06Rik	0.580319374291399	0.512934672283048	0.76059322853108	0.661086060590386	0.659951083972743	0.77871158785327	1.13798457300542	0.961801445788553	0.726870368948829	0.565753300090166	0.738197624423254	0.882034505049596	0.589124721769233	1.2629504165404	0.885572912862386	1.27910615439438	1.05126180418598	1.44535311360446
s10012	2410003K15Rik	1.80140803304679	2.20213513005396	0.910585252937543	1.06287725593964	1.52113795515463	1.64362479540494	1.58127906743249	1.76623462253594	0.675597549323665	0.825535980136058	0.74021588435637	0.47267648515867	1.69284044317754	2.1992917507077	1.31671672378573	1.38210287038181	2.73703332409799	2.96818497005537
s03741	2410003P15Rik	1.02409602721674	1.23157799873093	0.739083361091871	0.437786083664947	1.01742891442082	0.621457225483431	0.976000640723852	0.726919241922051	0.695155193120164	0.581997152628157	1.09307015616021	0.757811532344673	0.809337865632511	0.608828162462137	0.755002329040144	0.793477379321859	0.761909738204846	0.729971983911984
s16700	2410003P15Rik	1.11984805847366	1.09169133041185	0.473432942317743	0.537879533483117	0.516546810491713	0.503827229431555	0.703248268241172	0.747431359326337	0.644805520205252	0.716075196067119	0.650075415242479	0.754915984901408	0.570778936096434	0.425910145059783	0.415403420289215	0.543683141904878	0.456785259287777	0.494626006153188
s06054	2410004H02Rik	1.35559573226732	1.12665202731826	0.841170406421906	0.621819170355147	0.752349020689738	0.232578235193571	0.784612921535726	1.15168406128536	0.704135995358634	0.198749894541123	0.877731750192192	0.92628689001407	0.915418275853019	1.61965327135342	1.26784202963117	0.828275143961719	1.18991292136986	1.05903039764289
s12889	2410004H05Rik	0.144021090397315	0.168922100852052	0.487721338898713	0.6851899993888	0.52704278909148	0.55369139269043	0.435257481131826	0.471196915404489	0.485572626830805	0.456820405394839	0.584920719775256	0.601799577948691	0.55827892476897	0.576690035614546	0.430104162886347	0.466053021319716	0.602303688873077	0.603380509429341
s15516	2410004J23Rik	0.873640110621858	0.818857887793317	1.00590844429377	1.0171271216121	1.35156884457974	0.724768420009631	0.944836759535477	2.54443616970764	0.766530445536372	0.522848181648613	0.762681177242029	2.5396857587262	0.585294245681992	0.525154925901093	1.00113740773423	0.45310961175815	0.8358187336344	0.749210487614519
s16802	2410004J23Rik	0.436018725433493	0.399007563712756	0.230001312654736	0.33122856484486	0.312981003498173	0.247721329649881	0.330341470600915	0.37554898393699	0.333143118891848	0.401845268444661	0.331509702426779	0.477160657163402	0.256503781501063	0.183822083425231	0.310818439458942	0.334348372529067	0.327908453479661	0.225144634213578
s09580	2410004L22Rik	2.09411112268246	2.14073171087471	1.28760849487195	1.17842423036139	1.10516670169783	1.31920978055849	1.63456981709223	1.43859550358884	1.27755552960135	1.40204339183286	2.06011232405444	1.50269581548221	1.94562409415006	1.6407131148573	1.82584968649234	1.45733747464824	1.14174541802315	1.11296559849153
s15823	2410004N05Rik	0.459012707666013	0.560421030176507	0.58668296196784	1.05130406842656	0.72127333778673	0.601892606395094	0.617087510215301	0.506103725718391	1.23049602729014	1.62703467755676	1.56610072100597	1.85998759570126	0.495441629056786	1.21377919738196	0.468996480029395	1.22359066036681	0.824873617627893	1.98490367939835
s20931	2410004N05Rik	0.399833705561913	0.456162893268971	0.575004838068072	0.956054654628296	0.863407781307236	0.59064492562278	0.582880886704531	0.601059617408896	1.36668048879853	1.60606245937232	1.75477857868942	1.92893562947026	0.455236140293793	1.28101999998538	0.490299433559913	1.03647836315302	1.12957651578822	0.980460897860783
s08917	2410004N11Rik	1.57216321547852	1.71626817695288	0.918103686856165	0.833711418708727	0.708011157041762	0.912497809038353	1.18846795169874	1.09748026704844	1.09322624495414	1.2316300733857	0.682722403627796	0.827181600279182	0.524130874458501	0.860273915880488	0.647831713653975	1.06293987986617	1.09262625843927	1.52321754355848
s11706	2410004N11Rik	0.499777895673576	0.808749600743072	0.759597993666096	0.847683728747874	0.760949173853469	0.861491221060922	0.725551034182064	0.931737845975348	0.838517035897697	0.852228379693231	0.834297599788994	0.64274839159711	0.770800813841152	0.608172715840217	0.637481773944249	0.652077343898518	0.563326013659128	0.454883812217741
s03086	2410005K17Rik	2.58776928816922	2.80584827894214	1.71207274222842	1.04916530150036	1.47169019284102	1.32484079256972	1.2838271712527	1.4016722048109	1.75037131424698	1.46303167041493	1.46830736164776	1.14661495423124	1.30371723914537	0.977777423787031	1.112788179372	0.90411613131471	2.29961604189873	1.76957388518186
s10591	2410005K20Rik	6.47444711855509	4.81222467103586	5.56820373917009	4.79505711629713	5.5429231289409	5.85210639976933	6.51177567106107	5.50485666688798	6.78739041384814	6.09297153321578	2.3786483414654	2.3622047183124	2.29942955469275	2.37785871968229	2.6478033895581	2.88738402452587	2.57139100026171	2.93114634484507
s22437	2410005K20Rik	5.37103082008672	5.78842960653598	5.13440464531243	4.80737384869878	4.10804219468953	4.75247487575612	5.11206436113901	7.25956951285396	6.07252279310007	6.01121657872394	4.54342416875425	3.69794815912583	3.06169166480916	3.12258966642597	3.25420694651124	2.81342011556586	2.86949726632887	3.44400920807162
s16948	2410005O16Rik	0.586216711022239	0.774974099593705	1.1888296475556	0.970917083774453	0.737517915351661	1.92002886493313	0.594280933347572	1.58725618540801	0.735250109966828	1.67148916142589	0.722339014754217	0.779796184047224	0.899741828690787	0.882244233227495	1.12679026141254	0.790580896727419	0.652436771451142	0.773615175175819
s22565	2410005O16Rik	0.309103522467652	0.410096120221442	0.219083843385916	0.30246183123057	0.361489087149815	0.396597915510443	0.508866456544342	0.59988422543998	0.390915040862788	0.393579231702124	1.35749793177153	1.26652451298222	1.74443277302307	1.47445521219309	2.16311295055866	2.03797308737666	2.59755626623301	2.2052007542651
s14677	2410006F12Rik	1.40585324362769	1.31606796925834	1.67088912057096	1.62431000277315	2.37014282719499	2.07383196126618	1.8808750354623	1.84016355537408	2.05809274973446	1.93853260420534	1.52546385872025	1.51280705872515	1.49166441095732	1.39770606837895	1.58909789125163	1.44808972908431	1.25006923442171	1.21611697130226
s01962	2410007P03Rik	0.437884109049054	0.556389461749311	0.362375167436273	0.346225766318928	0.439485051511816	0.436653255060522	0.580603027542367	0.53666362097131	0.540987813190183	0.498797106052531	0.420570335573907	0.38315100633064	0.372945054266568	0.219322997288583	0.410159514424991	0.375775262094035	0.460772652988781	0.245317830057911
s21183	2410007P03Rik	0.599478949543842	0.455832912381617	0.631416996153881	0.666414178202022	0.598935271197806	0.648368991425976	0.665591539383811	0.656679807932449	0.707159226942065	0.681852693400575	0.576570528408368	0.583886151870753	0.662303781223923	0.314127684416946	0.707165599121291	0.482451224717204	0.553758176112871	0.359183753229826
s05135	2410008B13Rik	1.04152249549405	0.805624799759098	1.5096519763796	0.94850547082283	1.00590635256814	0.755519030242133	1.25014981984184	1.11253752665923	1.23604134369939	0.984016218983123	1.36647967367927	1.02909202583777	1.23718393065045	0.981721693080786	1.66866459594452	1.65500433966934	1.95848625060519	2.51738172989698
s17833	2410008J05Rik	1.16510986385475	0.99302641514635	1.35252288031969	1.65172098294206	1.69680173364188	1.34733350050477	1.03146008963959	1.55748147106562	1.35211606763188	1.09713647756683	1.83328997782746	2.38363113966582	2.61612595146035	1.07563753135572	1.09784775407593	0.636848449042756	0.770173292284865	1.03992897597958
s17294	2410008K03Rik	2.97752578148799	2.87064513959043	1.49221353572968	1.72416399040184	2.01798856585672	2.13249890389777	1.139631180743	1.1983920846701	1.72126234321584	1.87552305819886	2.11275576343453	1.67338452660689	1.25108429669792	1.56643184518747	2.96253869952124	2.43751821529895	1.67822947715988	1.96392113956845
s20111	2410011G03Rik	1.88387207296371	1.91411432398249	1.09660883341013	1.04874068748073	1.44234571024393	0.778738036627762	0.679588337698718	0.539891721381305	0.670454345286681	1.00270832119196	0.762469217927277	1.00019617989286	0.718771444792334	0.869781543084532	1.00603535045196	0.575315402470184	0.883069566397253	1.01056771817671
s05672	2410012M04Rik	1.50718342045462	1.40022726117499	1.75166391845222	2.10014800005938	1.47799460157344	1.75887627185282	1.05442684063382	2.28318854216739	1.40857365020699	1.89050937022997	1.71202883421088	0.90052922376006	2.38639192326868	2.5315956607117	1.2623325279109	1.76146401222277	1.5117860690111	1.21844404564907
s14691	2410012M04Rik	2.74454501109907	2.81668064431635	3.00038783941566	2.94400883307428	2.39084897358022	2.8493305539531	2.32930571217247	2.47349845781407	3.80658686399401	3.49038456734924	2.16314443725632	2.16045472831539	3.30917365104538	3.96342863598281	2.11664452560769	3.21119661269795	2.46726896999156	3.02953001688131
s18488	2410014A08Rik	1.60966001378213	1.32677248636791	0.976840553423284	1.20316791487728	0.701857475114856	0.926306793875444	1.21170961516326	1.10540649922591	1.15417981051007	1.09858462028755	0.957598634389747	0.886373712122169	0.919529650105158	0.974085962494886	1.43206998641992	1.48788291308942	0.995202489852691	0.834630761925251
s00187	2410015B03Rik	0.971416569631898	1.46742218336879	1.14473368218618	0.609978796891745	1.05368599580259	1.09448410297833	1.44589521199722	0.723037811262851	0.652192158340699	0.681915555326281	1.82769077113781	0.651670232036882	1.49518396272761	0.80069572020962	0.954877123627149	0.799815419504825	1.45882315097875	0.871770324756148
s24464	2410015M20Rik	0.812529444739787	0.621166099040142	0.837774571110287	1.04816075642733	0.821708160752432	0.930928325194661	0.689232673430783	0.71678333466903	0.574249658993128	0.812858985006934	1.09932350506252	1.25832186930188	0.887301307797343	0.933811331215843	0.787181925270682	0.93686170172715	0.873992618326407	0.861889605666945
s05631	2410015N17Rik	5.72137933449261	6.54712262371488	4.36473480365418	4.17428180539516	3.0995998941021	4.17797540633138	2.74621199644751	4.98609371868579	4.01858612056384	5.23693246483844	2.37750767770457	2.21845916833596	3.62216181975598	1.69948779371204	3.21082937143899	1.94293144861082	2.48016826086562	1.5794716036612
s08822	2410016F01Rik	1.28908196593701	1.05347202220469	0.66472245705682	0.666293165336118	0.843256243405127	0.702082269731248	0.888497116932304	0.758251840599293	0.83895713164895	0.689700539308604	0.476379752183592	0.598251079452031	0.516114833359991	0.537070728949515	0.503367159190009	0.488813488134569	0.535097242694529	0.491022486584132
s18672	2410016F01Rik	0.990683411339821	1.13455142303609	0.829556413922876	0.829435096805184	0.669411852271429	0.794312713564481	0.779040912133144	0.865000576871497	0.726375778054422	0.878374452916998	0.998463088666069	0.929850058124873	1.47407711532428	1.74689512677653	1.30542176650097	1.36934122939286	1.10078521653973	1.14413873515105
s05411	2410016F19Rik	1.30693464585291	0.866084083225669	1.17891197366605	0.898496008624939	0.926787184472718	0.659471857544872	0.875207496164914	0.746740042512116	0.961898784528005	0.727862074816153	0.954674612766369	0.702544736007702	0.946279974533093	0.860703953061775	1.13433046303072	0.804773664432637	0.911753033700377	0.979992762701178
s08745	2410016F19Rik	1.00729621624906	1.09689543282311	0.803935687636106	0.498817159364474	1.73266410484362	0.322230732139967	0.941276837943154	2.74245699951447	0.762077169239827	0.623016812103112	1.83407673452093	1.16920994054026	1.47051652839339	1.30566881376532	1.14449804617106	0.784326363749528	1.22078403471949	0.872504816145828
s14393	2410016F19Rik	6.86334083019369	9.04492161354028	11.2380436194242	8.46051215984209	6.92296473880931	10.4051005387878	6.49230150158471	10.1711154442048	7.40271250225945	9.60873159533073	5.65417681806859	4.87660797360601	5.60153800521091	7.83159956038042	6.71535654450387	16.5371876223909	4.20827212931284	7.86067934400629
s20952	2410016F19Rik	4.5938189536955	3.31156918683958	6.13238808460339	6.33163460160152	4.35159411868201	3.98800992447455	3.03384209848225	3.02322425847307	3.24117518455243	3.30527200001265	4.76714993056564	3.49544951937807	4.42687304484406	4.31315630792334	5.59752086191249	8.97483241455494	3.11457648223365	4.00174711233413
s16251	2410017P07Rik	1.00383350157899	0.971583570980079	1.03792773460507	0.854354072923223	1.19424430745268	0.931633872911767	1.3163361918552	0.91631656153144	1.20529475426879	0.902794165532626	1.23828637400856	1.42357055726964	1.19111193735357	1.10253465235804	1.09816436327212	1.01968532144056	1.06857635552704	1.21692647072936
s04075	2410017P09Rik	1.45449667659223	1.30553759236445	2.17519086846695	1.74907481442049	1.14916821911294	1.1774362907821	1.07946614707865	1.22332352907961	1.4956514443226	1.64097811682711	1.1467206639025	0.91482709456468	1.33996841995216	1.20991776956308	1.39693219869235	1.19491003374485	1.50699120792351	1.15887904769729
s22980	2410018C20Rik	0.482840300007075	0.432720687544904	0.284721234825154	0.318192117131125	0.418027859746643	0.2969502186453	0.372712213244332	0.370595174154516	0.536005979463009	0.422527164167936	0.334307818278192	0.402936946022436	0.484823656316525	0.281997641159482	0.357254973264472	0.355153350299379	0.342691188042022	0.300254755304002
s17786	2410018G20Rik	0.344574298187444	0.387177762736411	0.360106114149887	0.522865940076592	0.54124924030757	0.755703913977617	0.357935613560183	0.539524732007265	0.655397920272843	0.769313750490547	0.216545935675	0.306055033377926	0.235333237436698	0.228161298085139	0.425530958289723	0.433278333448234	0.408923817711977	0.280694752794621
s09119	2410018G23Rik	0.842072292437196	1.33319887022737	2.47050675416159	1.09370829081373	1.05147970183247	1.09092657190558	1.18000338650517	1.14135849016633	0.389805134779999	0.280620828675635	0.797086942328548	1.7274775958367	1.22826256688438	0.970612940646839	2.08731740705195	0.61711189144761	1.75387143865621	0.805124613861417
s12804	2410018G23Rik	0.325480044912763	0.462820284044091	0.438021017126469	0.529845263387317	0.548035783181055	0.53465568171854	0.411693906347116	0.44214699837532	0.422472693206021	0.543460091029043	0.610201655872067	0.438704071252271	0.573641378939834	0.374999609917464	0.697681265849271	0.522992441022003	0.560769193294653	0.337809779621699
s03114	2410018I08Rik	0.684905570867341	0.720756076571591	0.801363108169564	0.707381797063053	0.743118401677336	0.682364264674342	0.70155105299043	0.552483391255676	0.951951514431303	0.840454137085556	0.635403085117399	0.561295734163374	0.756064908043949	0.996460829850336	0.816443524827262	0.785246765273979	0.585581954166965	1.02262202222923
s19224	2410018L13Rik	0.495173838559134	0.472525797371592	1.17361807876307	1.2667975655474	1.58273969236334	1.26626907336739	0.797902847512158	1.0096589141961	1.04998957214738	1.20354576371454	1.25612583811301	1.12514426938197	1.40867226489313	1.23417587589583	0.904995171505138	0.778245373325554	1.29599216828093	1.21523304019506
s24204	2410019A14Rik	3.31256324630493	3.49404696433523	1.87569596796703	3.54632068137079	2.43507633710112	4.05491591999453	1.43279876608554	1.96082121695244	1.91675507542773	3.0220907842089	2.6353617301612	1.99379212420383	3.44877258644361	4.45967630698874	1.7974977938736	3.54229165144955	1.75342776755207	4.16231167931428
s04295	2410019P08Rik	1.25704996945612	1.1732114042073	0.685806270323286	0.535055703378699	0.628464866479081	0.673518276450019	0.843777194369356	0.757483831664487	0.845179101662781	0.703575426322152	0.784459570193718	0.799355962377183	0.584736680723206	2.32133863947502	0.972536296675702	2.42247537432917	0.845141023342348	2.34894673663802
s04771	2410022L05Rik	0.689524156256239	0.701606977204769	0.842921391012751	0.98310267209697	0.954292209424985	0.913559120347734	0.930150454330136	0.834522585329833	0.8813481927613	0.784124694192624	0.948905944762985	0.830598401276516	0.805995673694737	0.751980418572821	0.937853834601939	0.809990560347629	1.01940547021575	0.904610094415035
s05311	2410025L10Rik	3.99640556838773	4.0435347220271	2.82319543020764	3.63247281263766	2.1181312665958	2.39143238274895	2.45558200052097	3.01022223408371	2.82704529841908	3.06055013248409	1.88880268824318	1.36449678938198	2.05730829062127	1.63869572733062	2.27291857185446	1.71366962272518	1.99699123408807	1.94075902976946
s10138	2410025L10Rik	0.439706266968186	0.306554608869564	0.294566852770404	0.133873563531705	0.243104583610424	0.114177081812307	0.38097678652974	0.163194800739186	0.228193088321093	0.172626277963477	0.352198580582971	0.316419627932269	0.372270705993442	0.406345549967127	0.231803941071699	0.38163833492219	0.530470710043167	0.351679708331074
s14317	2410030J07Rik	3.25878009232451	3.88829856156151	3.56814687034583	4.01727716212064	4.47317127712907	3.96697415968493	3.9023495174095	4.2274977887082	3.61113911617186	4.72607328277239	2.86651534087274	3.07322202876115	2.88322614772864	2.20609206656834	3.31277219743739	3.71234039159558	2.64496567516715	2.25091877859038
s21057	2410030J07Rik	4.70854722690815	4.75749123980924	4.47228770307884	5.33367899659439	6.11907677274414	4.40938973861096	4.55020012904652	5.55464611179775	5.41675935856794	4.25580780712309	3.89599276962952	4.50710168764757	4.3042324717211	3.35934275081361	4.24789763270279	4.70682756255835	3.79339078004934	2.80297329630612
s08742	2410030K01Rik	0.568397454984342	0.46015059528184	0.760188444337582	0.644336398555636	0.569183600427107	0.498412100569911	0.695682531315173	0.619848264545328	0.739870150178023	0.569776095133324	0.782513745765781	0.768418948457909	0.787157372171666	0.600038510066947	0.787287239470749	0.595753323564803	0.64781105801789	0.5036390315474
s19530	2410042D21Rik	2.54155244298685	2.09117963993375	2.42111733736016	2.19634699516898	2.81371849886337	1.83640211661903	2.32632070583052	1.91839393128549	2.53056582118752	1.85955574871369	2.68014861360703	2.89761516112406	2.70249696919021	2.25272467486391	2.53648037809831	2.71211057584964	2.06646223726258	2.91094786285784
s10787	2410043F08Rik	0.603187317411819	0.64065652609134	0.72021622201545	0.717736403007996	0.93419459291018	0.718037949495703	0.777995653333201	0.603426934911671	0.697624203878213	0.642556846872554	0.842047778232545	0.812738983081108	0.845278113325298	0.922422749885615	0.5870344193994	0.58152777313293	0.971123713209478	0.561821601157483
s11720	2410043F08Rik	2.81689931872004	1.66762510933682	1.49267698465841	1.03452893724969	2.47114557118627	0.658879707622285	0.625482315407493	1.3560458884984	0.640271189900243	2.12585176251303	1.47502049452914	1.27396090040666	1.40069806364233	0.883429552894166	1.45130827761247	0.686679119497715	0.839872944833087	0.773463437201579
s19882	2410043F08Rik	0.462382595620433	0.39683852660492	0.410392991899585	0.349681166248535	0.44572135845279	0.425743379311831	0.456506402735826	0.37524116257891	0.47817546071404	0.429352351994656	0.468311379620804	0.576962316732556	0.472403317056348	0.470674957219471	0.537004841367483	0.548256151760582	0.577017508305002	0.493349858424426
s12061	2410051C13Rik	0.388086189725253	0.45300346797486	0.307505048207339	0.294409065309825	0.348162083419649	0.347168269639837	0.376799250403753	0.270533095280153	0.344057357377535	0.446319578764718	0.266966939788845	0.346924107251557	0.20681432176901	0.283465684000098	0.498047759847826	0.512852193815431	0.455803845053013	0.368898288297646
s00687	2410066E13Rik	0.425543346604575	0.669371021434173	1.16987874027077	0.237323521424339	0.670688606867214	0.440280239402829	0.620013700358208	0.337191716412363	0.612787596107222	0.241577835471796	0.721006414647335	0.71801356231682	0.839409094984795	1.06890823200141	0.489884992221204	1.04011640706612	1.18909666452733	1.60063459934869
s21739	2410066K11Rik	0.307360355950873	0.36724022613643	0.559472451669789	0.751841783347344	0.553343021348505	0.525964378545828	0.612985562507174	0.576897133487014	0.552160274033918	0.437538235045174	0.508487424475714	0.754984012791573	0.633001138691402	0.586356913174099	0.564281516961749	1.04555285849076	0.610006702665548	0.944756863779488
s24377	2410075D05Rik	1.82912161440529	1.39323440029234	2.82156581138649	1.93001358180781	2.32863254141109	2.01267049457209	1.81824423243059	1.99576935164333	2.53863503165545	2.43460715547632	1.6623313718944	1.77767304039988	1.4580578891479	1.82572313262218	1.46624480835267	1.83515764526236	1.77227195214124	2.05305602913507
s25023	2410076I21Rik	0.469597619428045	0.443762295960912	0.60316557672903	1.07078141188576	0.536079176073979	0.484903979911588	0.729308442507443	0.876306824827207	0.550506689513485	0.576128686843277	0.32370846550851	0.57802948865373	0.616311236725334	1.23732886518276	0.53574894163791	1.13513194291038	0.903582979174161	0.449344547130591
s21157	2410081M15Rik	1.51733958388985	1.05092812210111	0.733216928350796	0.934562464832174	2.95117812396664	0.831637085859289	1.26341622081565	0.741296703016853	0.611122710302023	0.821660888242593	0.880226066130881	0.825611516359309	1.88463873388317	0.466475430272518	0.714807660129127	0.434717174851256	0.820636938854686	0.882054069417942
s21302	2410091C18Rik	0.475415550935072	0.363700294725903	0.293708922771922	0.408334678174926	0.336555421023651	0.305178027820572	0.295338839420038	0.388914519069672	0.371384111360773	0.375280439334764	0.383933938382701	0.433011126043812	0.814304906355895	0.484391683235309	0.346435336986184	0.414564935070851	0.633773832715426	0.481272868650721
s07655	2410091N08Rik	0.717725955647786	0.816062186845751	0.86234914130249	0.852126191312432	0.774105980498439	0.922425307388074	0.812906314581535	0.663973698774767	0.995693764191319	0.958855950699242	0.714758115154818	0.700093734316857	0.840853284351404	0.81058085158394	0.699308526092796	0.782825686313167	0.795728953964948	0.892046610645087
s17597	2410091N08Rik	1.76249235539066	1.58807384613825	2.12910337632913	2.20134764655117	1.83300027205058	1.78917189348108	1.88726105861232	2.18274561004827	2.17609870976877	2.19107823749931	1.32575115007336	1.48420153065292	1.2049338953418	1.51936764033464	1.42478674498904	1.40590976363011	1.43928370745782	1.69658533890744
s21874	2410091N08Rik	0.676213160766112	0.694693257445182	0.432696393157826	0.489601200286382	0.367107628734558	0.199172862875655	0.391285078553739	0.25891509799416	0.718884548359105	0.690402215861862	0.458967530691654	0.531909607254157	0.205717153280358	0.433020730644447	1.35051718696181	1.77539372097106	0.616387709266237	0.896714107412935
s04915	2410104I19Rik	2.49317646634186	2.33835828886408	1.86820270523485	1.53594547255785	1.28396778017919	1.46705300815895	1.30440420769991	1.24352973037759	2.34129382581975	2.3071343210862	1.23062567717737	1.06349334101616	1.3823979660986	0.925981323128321	1.59810034701185	0.855684581414448	1.52822185766929	0.926105206793826
s07744	2410118I19Rik	0.806409198225301	0.823689783663153	0.541926086350714	0.433874288702206	0.56808511224122	0.554144065603145	0.842123074131419	0.693968940677115	0.711934292562486	0.739665555746709	0.574840255115063	0.593373334348384	0.504955444417739	0.546687388657301	0.578508876107708	0.437512760401707	0.560058331318666	0.455911909050465
s18633	2410118I19Rik	2.42190117925446	2.64794471277342	2.56303468065648	3.07150769996571	2.22471418333222	2.22248240879141	2.74826857755946	2.65421088186936	2.96262700027707	3.14428066218915	1.71799042997476	1.95273881892759	1.21574107457804	1.55713389028321	1.85223994247483	2.55679590014431	1.13978048769717	1.6619396563508
s17609	2410118P20Rik	1.28434429634158	1.14687964416093	0.699000309740766	1.30230918176675	1.02463636501168	0.832479701363413	1.10446982220732	1.06576842734683	0.971782932753282	1.04767264217641	1.16994523580882	0.867592207350441	0.888260042747175	1.97049214711421	1.07326846962541	1.54605966893801	1.26281823646927	1.14868004215141
s15706	2410127E18Rik	0.605851028074453	0.538728390119217	0.49593123572258	0.371916330023046	0.584122150751966	0.518861717348202	0.95937649590327	0.776814480922521	0.635130958990602	0.588774869620467	0.928541309384677	0.920362431402055	0.655735088088351	0.68524936915029	0.688713088599774	0.776180987525382	0.705329849084604	0.875428343753728
s22057	2410127L17Rik	1.39514589759737	1.56049636860633	1.0116000405891	1.18955749222109	1.20145865265637	1.09813011027737	1.21612118604981	1.3963319943096	0.973417758697937	1.09663695788965	1.03430881686038	1.0602525847274	1.38178197740249	1.56690639759211	1.08824998481875	0.997601126925181	1.34081667846966	1.11744126314319
s03740	2410129H14Rik	0.722711121192808	0.564859512001187	0.49767126676527	0.418590072092172	0.57780596387677	0.402773870979767	0.483383455255252	0.560427245479083	0.672533016314633	0.608768240342716	0.447955398508975	0.408319960566559	0.277180947515662	0.187870440974248	0.351360763616993	0.256718825594957	0.293500730661577	0.214860025376881
s13673	2410129H14Rik	0.901444140175692	0.875885383935345	1.94882966612808	1.78949064285061	1.99580670276412	1.23261991028696	1.83416445529174	1.27791156387603	1.69193717580956	1.04773364402469	1.97025996781097	2.00269816091521	1.87655425230017	1.24439974124732	1.67521585295181	1.30687214038117	1.44990763737283	1.34871825204016
s02162	2410131K14Rik	1.24080551169915	2.15708495953988	0.485282923677856	0.213688770436199	0.790458704642324	0.873397919726397	2.15198795062027	1.31042701122257	0.987207322042279	0.548926159952937	0.674998873698204	0.759547976558173	0.549567273521469	0.403482777759358	0.808373537342512	0.536902489689971	1.05074675423469	0.885537311300699
s08489	2410141M05Rik	1.34115129820537	1.32287248195429	1.70238341386433	2.04623664384518	1.4523145965765	1.84027707874771	1.34123124749899	1.90010744413855	1.01713840197539	0.985313002042982	1.53863176696826	1.49986744070958	1.30792426102072	0.992873621314414	1.26393038090933	1.61420297603976	1.44100765550257	1.27312316872189
s21174	2410146L05Rik	1.85926962475544	1.00329022543674	3.9812514698448	3.71807790652727	2.53813710019107	3.53500437365912	2.36980935052002	3.11268157989641	3.48209605294232	2.17715330655244	4.53593510503721	4.07632194774373	4.04685455750786	5.95849508268881	2.56681087371205	5.35123913047775	2.03572967735052	3.46886813671321
s23307	2410153K17Rik	3.20254090998772	2.74627862077425	2.28742271503459	3.20655465989761	2.10528273911088	7.01645351143773	1.81233417824423	4.31174542292503	1.69751932667341	2.60011061446136	2.60016468280377	3.05436399205441	1.79771210669947	4.08560010148769	1.52051178681343	4.22544416267379	1.90708216200114	3.64247229739312
s13243	2410166I05Rik	0.678417363497159	0.749079112910504	0.5686197048888	0.609399406464936	0.533784752217568	0.720241183240176	0.684045407171544	0.675312421789129	0.734373039383301	0.722642995859941	0.54076886674809	0.659714628191531	0.709107863570722	0.922805175225741	0.651801239184848	0.872067069434689	0.785940499011147	1.16324743023699
s14979	2410166I05Rik	0.655480605762382	0.639517613827473	0.458064924368927	0.460394977452765	0.504427907442538	0.566556994227739	0.578419862777709	0.585232177629658	0.717082989605258	0.720066472832618	0.710518933893583	0.785141724024999	0.895309872534974	0.891038083607761	0.734951523598605	0.659933701358809	0.599433658796129	0.711258552369384
s00743	2410193C02Rik	0.799400843414951	1.8840418346922	2.59839002632944	1.01938497907891	1.53590075848522	1.00300722624624	1.46772837431338	2.01523348623043	2.38532194703155	1.22413527997914	2.24869968294987	2.19005484601293	2.76374785435355	2.39774128312574	1.38505378431634	1.46368286510527	2.2203975402506	1.53491950600037
s04816	2410193C02Rik	1.02133276943427	1.00427752293362	2.14809083355005	2.22080850791108	1.82842823164417	2.02985123759845	1.79841752582417	1.83673691903268	1.21420077571966	1.4468376040738	1.87462626334298	1.87942324836894	2.8710590435806	4.42528386033255	2.40154692770538	3.19294344632067	2.21261892498814	3.58927136129859
s13091	2410193C02Rik	0.921806598524679	1.35577803223183	0.859713579793195	1.01981396569983	1.49977283746445	1.55848146812004	1.33286623463719	1.61742408517465	1.18580188893689	1.51656149611442	1.16372808531247	1.30676797123795	0.897212111087788	0.818890241007505	0.874468911198172	0.778196825367092	1.0834322946372	0.814303213058205
s23002	2410193C02Rik	1.35719215880819	0.81244102675936	1.31821710872372	4.05510985972637	1.21613635926195	1.6199732605169	0.807712627893662	1.46648569679703	1.67389612147361	0.874753841368143	1.44908377202903	0.677255917925926	1.26177266347309	0.626876868060442	0.764243880375084	0.876558328488037	0.604868736506707	1.15223261475011
s09845	2410195B05Rik	1.15043143309054	1.30858986299175	0.841524395206983	0.965793728274752	1.05836261009301	1.83757228157492	1.33601017929552	1.68243410421367	1.04596313162599	1.24985696436468	0.711542581016713	0.949582991878841	0.797766805340207	0.691163530364197	0.80530768158386	0.76626217669078	0.901149267019379	0.65793182293458
s21211	2410195B05Rik	1.14328334706081	0.745369142832964	0.986686038381129	1.62492935806868	0.929639967382008	1.20820394303214	0.855732031958449	1.34104253763237	0.638403293719148	0.842145255602455	1.14142652932432	1.53991956901252	1.56681516812088	1.14027041505461	0.748495734581845	1.32518152926324	0.774665824705526	0.321074278626991
s12555	2410198H06Rik	0.888310531167421	0.718533835805969	1.13283441529387	0.983253280733033	1.10761308310121	0.876287995331754	1.13873417103806	1.00021975179813	1.24072208860199	1.18158793486171	1.62532924916383	1.51996067689899	1.07118376480138	1.73908566548834	1.46710792090407	1.79786164240779	1.59112590508207	2.25699934523827
s13543	2500001K11Rik	1.02756025896482	1.40841841929335	0.852624253807837	1.79932151477388	0.721160358256961	0.954054111749251	0.929346177755268	1.39126765954208	0.772963395216452	1.21412755700091	1.4762560785545	2.2920952535264	1.44433259660924	1.37231626084073	0.619751172136961	0.914762417649297	0.670600749183938	1.09247934226021
s13795	2500001K11Rik	1.55253199478218	1.57140711744424	0.505061158031559	0.746894303468488	0.651760127210057	0.48997498452233	1.47347236199228	1.55943130338102	1.37807365598043	1.40795478102603	0.871985469690482	1.52942355644235	0.678289939589946	0.874625308182499	0.355645545783225	0.609083530555391	0.870222968069973	1.12248098056653
s00590	2500002K03Rik	1.10568850024911	2.0560152992865	0.555529719693944	0.18002722465157	0.233386335418372	0.249713374787762	0.564777296521599	0.299645580346897	0.838520523199265	0.836590778054111	0.309388397538358	0.40489198789631	1.40466684831488	0.832863515401777	4.06398478255374	2.59508357228293	3.34616363925641	2.32848727828487
s24001	2500002L14Rik	0.727850975558791	0.642644593997304	0.630768272572096	0.677404746131683	0.493544816451389	0.510478816681163	0.431865507438978	0.623113984208323	0.776546918968598	0.903760243986203	0.660271829597416	0.588088832562479	0.763850919186424	0.545444760036801	0.848784372941819	0.818457267965795	0.941521536013864	0.693763093533591
s06436	2500003M10Rik	1.07296647531712	1.22626178368686	1.00978629351637	1.13459782224094	1.42135309903142	1.24115388523641	1.52862761678977	1.36177372290541	1.5648279020912	1.24168050194303	1.49058639815134	1.22192691642698	1.60271955080204	1.44370101851046	1.61358323538478	1.21511596122086	1.21885034724396	1.03654877188577
s05061	2510001I10Rik	1.82255202870175	0.941137877760179	3.11526091601602	0.983495938640178	0.714772978286522	0.815892509126915	1.00126371197489	1.08742281314465	0.816565205732259	1.14534481633166	0.853905308442654	1.00076968942942	1.55954480362945	0.687392968861846	0.866001842778118	0.841015328116569	1.02518054090074	1.17330817997156
s13310	2510001I10Rik	0.658904826634731	0.748868338407236	0.815124310848131	0.749875503396871	0.692024970011304	0.758300195512605	0.488147822285372	0.628072061263917	0.573701024726199	0.672465425878531	0.781659394515492	0.75988341743612	0.925029961469917	0.441744170066812	0.764162305771383	0.587458563657354	0.898425636113771	0.482142997469802
s19233	2510001I10Rik	0.657484596243935	0.827140319490511	0.765871362891358	0.847447558679418	0.770794936801037	0.850759935649832	0.578401821204716	0.657983813957726	0.645785968574103	0.729617885208037	0.744969878954032	0.686774796071335	0.753834119592833	0.531305664773578	0.812310951554431	0.804142452395724	0.708751112640749	0.442914765983069
s08735	2510002A14Rik	0.612203415993927	0.576324397644924	0.373409360985793	0.430139939432774	0.342423827495797	0.461019921959588	0.47835314876115	0.349614760293753	0.724444463016819	0.735087044359018	0.902023546925226	0.991096197650865	0.434991465263933	0.706649148785018	0.853666221569107	1.01737390812509	0.669702844087997	1.01798266902879
s05097	2510002D24Rik	1.04413698649218	0.816840894197446	0.537009680293377	0.430136063496515	0.564651647413772	0.38057059489684	0.623515357535894	0.469540009415054	0.670710921762443	0.517353752891172	0.800004488771275	0.515548121209406	0.749427072492301	0.336592748284065	0.733312481298859	0.429605688025537	1.05716824839333	0.665149710017953
s00353	2510003E04Rik	0.564448945496781	0.842433667899057	0.715814662085256	0.543518482329329	0.684508802890748	0.63874013071377	0.546441136501026	0.550506689513485	0.87974724733071	0.860200574544933	0.672681272921234	0.618255896830991	0.429738220551625	0.315367741140347	1.04574710203216	0.918172418574814	0.533286606395028	0.393030996327495
s02719	2510003E04Rik	1.23380551490342	0.919650120809761	0.467322368849609	0.964317409880895	1.83499610401052	1.23933052467278	1.31719140213834	0.702476077029586	1.24910174865046	1.42662583014429	1.190535796853	1.43426539146634	0.883092214283338	0.821153022782319	1.5308840325342	0.706819623873848	1.03651500383546	1.30856174488725
s00784	2510004L01Rik	0.1004471126818	0.190477830638313	0.0744775796699305	0.0806082884509769	0.234782698003672	0.102514934235846	0.29287846041105	0.133064994915545	0.185054227628547	0.146623067632866	0.104814484183383	0.187966439008023	0.203590761261424	0.306055245519183	0.202510834419566	0.399361731642241	0.221593428030542	0.450487506178873
s13958	2510004L01Rik	0.16182932875567	0.185058332308185	0.144723790028933	0.16966442506834	0.204460491638944	0.117524056212617	0.307908585474415	0.170179244729561	0.153582314527841	0.180753689433962	0.124850023679027	0.300091424965113	0.126787726555305	0.50110644559821	0.163644157426968	0.395957090397223	0.251558527323732	0.640974114307545
s00325	2510005D08Rik	1.08180539695649	1.39898258163778	0.819565409217915	0.587943325900804	0.571189355843571	0.498476708197197	0.798669209101375	0.433933237499441	0.739471269068828	0.561149855414993	0.669468926819778	0.725888064583894	0.44339764106288	0.410579641892558	0.440731525099786	0.565431436280707	1.70310454794139	1.03474336663328
s06921	2510006D16Rik	1.23971973019591	1.06635070904535	1.07934120008141	1.31188840210165	1.49829219110562	1.40721522805145	1.24133886401743	1.3724855879385	1.31990308283227	1.18196064515894	1.10355535661929	1.03596911996776	1.61291230450848	0.501734483149453	1.27312758103821	0.581331504189519	1.04074166182902	0.670443192014513
s01531	2510009E07Rik	0.021279602323379	0.0557502467258374	0.0245874682539827	0.0212804578345642	0.0330307834677254	0.0445559218252301	0.16631313284162	0.0780746496188145	0.0293780204967106	0.0678200190580843	0.0320965935335142	0.0375913359987102	0.0381996968656376	0.085457267633722	0.0392663688105883	0.106127467320865	0.103157384138243	0.117155695715947
s12306	2510010F15Rik	0.325062716769059	1.35719686248593	1.15134643556905	0.727476726982038	0.873660094369334	1.14869517013335	0.818617265402486	1.12215113815892	0.511688601148096	1.28108748485338	0.724338517824056	1.16466657985643	0.89538993112947	0.690023307999682	1.08989639525739	0.472247151596334	0.820855964617642	0.782647729342508
s18347	2510012J08Rik	0.565867427338556	0.530632520198624	1.27522162532237	0.625676142866007	0.635364769049157	0.958232067780543	1.05018827961347	1.19342094327558	0.837787346631497	1.92322292723131	1.35223416193423	1.47955671541601	1.7160564365077	0.606594784987422	1.11288382790509	0.452466535722781	0.88027670806354	0.602592240177219
s02746	2510015F01Rik	3.26899008194059	3.68863234689658	6.28084645126084	2.82277473021636	2.01135397276603	2.91234445676498	2.09852550861231	2.06671148336316	4.62408205853727	2.72341530167035	6.09022276818545	5.2886591580883	8.28833893298119	6.82098457456369	5.93939095566233	4.37714749889076	6.96031211018816	4.8433793360204
s12180	2510015F01Rik	2.5407228318891	2.96128429173201	3.93007814753366	6.4768485072353	2.39351525323817	3.6909827625645	1.52297789264716	1.72274957317764	4.4553815914844	3.0938451708342	3.73726016825299	3.9682557254315	5.76578483506403	2.3178721630731	2.17237776199946	1.04382582440435	1.84440310551079	1.16169311365798
s01425	2510019J09Rik	1.47905223056438	2.36133544250359	1.26597858440496	1.6009774639513	1.43502711793946	2.07108103089297	1.34221426944894	2.06018372334414	1.2996318452667	2.40096437945311	1.40024764315847	1.98191212909899	1.59481270095908	1.42719849595924	1.1412627675208	0.996057546175432	1.59438163765421	0.723453903387665
s07743	2510019J09Rik	1.33872533995764	2.06582779809859	1.16271539283721	1.6519808924527	1.24378144499508	1.85894231170499	1.24856506093953	1.93567802646132	1.56240882155889	2.27521045574501	1.20952869802701	1.64493320233613	1.50431218929442	1.88551548654558	1.03036321941023	1.01661470206652	1.26186887249889	1.45708899909018
s23247	2510019J09Rik	0.94733461125065	1.16620143249606	0.98586772728449	1.13996774152206	2.85620988916256	0.861414790504537	1.13249446562666	1.86522025300335	0.898240078402042	1.00689413071069	1.08708970930075	0.675303528120571	0.979007624040204	1.11743971404174	1.03623268851068	1.00927967095021	0.95093392170905	0.744464520517287
s23443	2510019J09Rik	1.38958973316265	0.406340480167853	1.21042945489611	0.45948351256665	1.53610837054538	0.257982837930303	1.12640996326639	0.867495392328784	1.00870897560399	0.987516665046021	0.890079434981104	1.71917808806568	0.916604326142727	0.582160960008516	0.967799433601873	0.798318306783116	0.666804617559711	0.849320513101707
s08042	2510025F08Rik	1.35737843690642	1.28191535162107	1.08987826440148	0.724930704068927	0.841299271423705	0.800429919346456	1.17592006983967	0.872949438471765	0.932504763372909	0.741207816150869	1.33792940954882	1.11215432999933	0.745793433624689	0.776175607467396	1.58355173355617	1.36358156486363	0.968602075881449	1.48902915295585
s06007	2510027N19Rik	0.964698481074868	0.86740399924161	0.942023529186292	0.997976673628468	0.932169361284168	0.920629769857183	0.76575086679358	0.682251232088197	0.731832301680735	0.936781831017174	0.743642433320796	0.75855042888494	1.12446752796198	0.967826267071812	0.864871678343519	0.813093406062954	0.80297334341401	0.629268660851043
s23151	2510027N19Rik	0.578042710568789	0.580207158302431	0.698201325069438	0.685054655565496	0.621558031808165	0.65955094249965	0.308770964664838	0.350790358291871	0.386914580103372	0.483591904944091	0.395507511551276	0.48393594283909	0.564164581167083	0.643551718853386	0.440376076039859	0.648335286166708	0.274012953332072	0.377504304499545
s01725	2510039O18Rik	0.837050169526191	1.19070085159965	1.45228439685746	0.874370116666702	0.825669317682335	1.20896292294353	1.12607428310139	0.687958764948222	0.936821440843342	0.855211999024794	0.765711059474227	0.458908361944637	0.531680330479692	0.798017893139983	1.60696777665654	0.683127132723795	1.24258194770839	0.501505351205208
s15399	2510048K03Rik	1.9747677641237	1.76036183589759	1.35800802024032	1.18921783089327	1.32836259125341	1.19138029274038	1.44102763224891	1.39745904212561	1.50945421765247	1.30129044123564	1.24557595539026	1.39826131021505	1.33541208381996	1.5288904112292	1.14509079889447	1.13385959226972	1.17927975280101	1.4882635195227
s02342	2510048O06Rik	2.12848363810215	2.53320002718303	1.65660195922156	1.61543645310074	1.71442168109476	1.79328029087111	1.86469542075862	1.85632588082209	1.82334934333301	2.09154639439467	1.63761134253383	1.63368745031433	1.9024888519947	1.32527889869936	1.37086262025914	1.16034514560613	1.84268312396091	1.39036531763976
s18527	2510049I19Rik	1.30993207097451	1.16693321805353	2.47130829896456	2.80986535484337	2.2159387424717	2.19095826034772	1.96334676071667	2.30121375698838	2.80910587390535	2.51858600993391	2.40597724832169	2.20284349530324	2.20739528416006	1.00476770546446	1.41187855674546	0.882055903599723	1.24596798589842	1.47010377615478
s21107	2510049I19Rik	1.79521172038233	1.63122410535696	1.15880193598343	1.3131575333771	1.42283660905994	1.45601276113028	1.40202201190255	1.67353880065289	1.24420481972417	1.50522588040493	1.88467139246675	1.77234811738686	1.76224315302213	1.90787942744524	1.54863483540748	1.79106910245985	1.28084863991525	0.975592112943347
s06693	2600001J17Rik	3.94741171457263	5.04740901620861	2.56936348296499	2.05645570890206	2.01902251656707	1.72471382378177	1.75251282256037	2.10451967880428	3.15896729315259	3.67850614142134	2.36786199583275	2.02550128459842	2.27831621921294	2.27202545752383	2.6095227870285	2.33734387160209	2.21201167478735	3.13310908351175
s05616	2600002E23Rik	2.39137436694122	2.15771302544762	1.39098513272864	1.67452393787955	1.93832434368967	2.37294062120693	2.37245710012808	2.69845195340078	2.46954969413096	2.60029445141285	1.03436330484182	0.88824957599479	1.27212725915508	1.01459854734533	1.39319094372775	1.28892828905078	2.13288473218942	1.11390948059462
s06277	2600005C20Rik	1.59400593394047	1.67233630385501	0.844117067497459	0.882002102519075	1.78360110677764	2.04688067296909	2.66030931853178	2.46304502353555	1.68096653102217	1.66219656524524	0.886992616245892	0.858426786488966	0.906975823715334	1.06271297776312	0.958693795107242	1.15523631551886	1.31674045364016	1.40684462209989
s23339	2600005N12Rik	0.592699193701399	0.48348766886586	0.277549307766019	0.360229940277152	0.423358863806469	0.366822998820479	0.495860771294779	0.539785077954216	0.602224371926413	0.602944033690406	0.575048681667559	0.626321365895804	0.577210320296602	0.53955988633691	0.660374812378052	0.778377547001818	0.598800777605195	0.569086949272115
s18568	2600005O03Rik	1.11668710481934	1.25209671165557	0.764442026382979	0.856318856690834	0.871572148318128	0.812081259208235	0.70529953809735	0.774030864430255	0.988608352085759	1.09565986520966	0.56707639132427	0.787841871969553	0.942819171441911	0.730914723227642	0.902438173046956	1.14451946562253	0.920625941073569	0.758492068762951
s24116	2600006K01Rik	0.701077577933017	0.451070862047877	0.400448327705464	0.435375762618827	0.470261457739835	0.402969066182528	0.364639814272744	0.384244629247414	0.416823637986234	0.438746037194983	0.417131451524378	0.491439252796944	0.431476831526618	0.455926129904695	0.496035747748099	0.502557995882733	0.575591423211065	0.496545215180697
s17692	2600009E05Rik	1.27689686214791	0.983800709076608	0.610125104994311	0.595597250901555	1.00668198361129	0.800608035014239	0.393777340395604	0.394611252282491	0.511244031296545	0.503029181311925	0.619158207693884	0.55345387786833	1.16825158941386	0.904515418151374	1.29218622430354	1.10492619031265	1.29603259301067	0.726374267600025
s02649	2600010E01Rik	0.618688876128159	0.747338110754518	0.670468751871175	0.246434816396203	0.458365383931072	0.453362824233309	1.0493325768071	0.456750749075278	0.506066541821147	0.46765612885586	0.610258758083932	0.670572860262762	0.620246244521493	0.987152581162281	0.844510344513111	0.876910190187812	1.00845939787438	1.01613353072479
s05793	2600010E01Rik	0.462827983369931	0.363367425905873	0.480834727097035	0.336715957618911	0.459748572420548	0.382978683647634	0.503909653608919	0.479706535500836	0.462491898762184	0.389338791803004	0.560754811742416	0.649448935570507	0.442366180840176	0.801708124681028	0.771995851517073	0.806704383256571	0.63694689547572	0.873838757269263
s13203	2600011C06Rik	1.45650938752832	1.06304892797903	1.41357555827863	0.893333023751244	1.51329473535887	1.21926016482623	1.9762411473652	1.24362454839622	1.93277138420279	1.42788718606347	1.98583120572513	1.41577695737402	1.15758328881713	0.85530922174753	1.93819536775172	1.07434399136033	1.38004757257512	0.982695258502152
s18313	2600011C06Rik	1.27460833494979	0.84990588663064	0.771425638413548	1.6855121184387	0.658737232437979	1.0697658095432	0.666140775819899	0.986281925239701	1.02888589924778	1.5110265394387	0.879622858083248	1.0748147312785	0.656168844450771	0.916031427037695	0.632235521954239	1.30593129613611	0.620373944480386	0.917428098941448
s23341	2600011C06Rik	2.21436646551298	1.30994205874553	2.21818854634909	1.25759204774229	2.48182432765378	1.48252044429288	3.14018378945308	1.69688171259369	2.99307825695423	1.55255782219321	3.15095030245022	1.63749216077402	1.78065250323181	1.49631923239603	2.4418253226262	1.62414000289913	2.08515408887947	1.72570276959628
s00030	2600013E07Rik	1.36781014980221	1.32335763497572	0.846901447243431	0.471962127307196	0.714873064753876	0.594775860233069	1.22478965288013	0.310221805042332	0.72681696512717	0.517452736592554	1.07062630141591	0.656746266955782	0.930225246152046	0.604758480372132	1.18417557342809	1.20266263370222	1.07524393971928	1.1066737692241
s09144	2600013N14Rik	0.640133626007613	0.481885401146055	0.931478257896204	0.733457867644044	0.820966922045698	0.789907705124496	0.972119785422007	0.89344572731057	0.681450136399854	0.610345902127701	0.510854021672263	0.666034585556613	0.560364318724619	0.775066498532845	0.664711859879863	0.5945104193985	0.580441267852862	0.542407863855069
s14744	2600013N14Rik	0.46759259888412	0.404793491819897	1.49836904481522	1.48350418839297	1.39218892178488	1.26620763509924	1.41084549141381	1.36728595443027	1.15393743096978	0.797533486205132	1.26659825771227	1.22039316075697	1.34411166674788	1.19678417184707	1.23114355998093	1.26729201946102	1.3217835992875	1.07286310270452
s01076	2600014C01Rik	1.81886062890031	1.48619250623827	1.71486380301133	1.53477162753156	0.998217429826051	1.051704934481	0.96383827619038	0.778360821745246	1.58937108145502	1.22532461415745	0.938900381909506	0.764364139338317	0.972332062553459	1.06713818162305	0.872509654353269	1.28729704927706	2.00406458080066	1.95071768371588
s07420	2600014M03Rik	0.959327952926146	0.989258183600813	0.894813544947819	0.808149999841882	0.450743627357868	0.492413424781171	0.67293636939716	0.566319063528094	1.10679651007865	0.945204891179437	0.506208276218308	0.478703745756212	0.520490955737702	0.59323104332323	0.822669578394839	0.891544676401951	0.895133644731159	0.980102132758223
s10278	2600014M03Rik	2.63776492726034	3.36453003482973	1.43190918853378	1.26265718806184	1.84014697389444	2.12675080474089	1.29780893170537	1.25328628198959	1.47541110544574	1.49854977042196	0.701624971160739	0.783642745604778	0.919014162817989	1.08828242095071	0.990894247421495	1.16529966357757	0.948407515251257	1.12335740067516
s14804	2600014M03Rik	0.505292615066278	0.398545957415579	0.507589805743874	0.476839944704177	0.640111884742743	0.445604590460521	0.516487020777068	0.502043055170292	0.524565197617228	0.414170585000002	0.571900471469944	0.635651534989442	0.586112698628913	0.51679606851557	0.629735978568467	0.46578755533017	0.724714165952199	0.490261371874304
s24914	2600016B03Rik	4.30157800530076	4.07883458337402	3.53255249577018	3.77390995282036	3.85461294120386	4.29652413766353	3.5114210541246	3.57322063871523	3.37568901023618	3.62706852016409	2.22669814935364	2.49743304402415	2.81061724842116	3.82344467890297	1.97668639095727	2.30461378631098	2.11826487489063	2.43978327594697
s06584	2600017A12Rik	1.12657940264118	0.810644343327427	1.10366627650446	0.457364723431989	1.02772337727408	1.61727946807046	0.952985388816754	0.931784992864798	1.22072818791816	0.782995542737734	1.62623866354552	3.4291452155002	1.06439895568472	0.523773146251551	1.63657645328638	0.46321825023905	1.33017678728079	0.6628411156572
s11046	2600017H08Rik	0.322957224824431	1.25143382129127	0.862471087838725	1.05972872258103	0.607945541103252	1.06609647588888	1.26533904158483	1.32152342677297	1.33838390390619	1.12161379606791	1.46167037282636	1.61976441831867	0.941954970781084	1.01076597124339	0.897685501864449	0.673558426514009	0.783538462030324	0.69082490516044
s14387	2610001E17Rik	0.363541507762858	0.314780701441848	1.07534306949513	1.08688175955857	1.2363412455766	1.11694411185812	1.13461197830831	0.852518472426826	0.869547654526841	0.703578352416175	1.15248022805655	1.20797952375125	1.10474009800222	1.10560036720214	1.02892013194654	1.27909994814767	1.01280188851914	1.7345266416195
s21262	2610001E17Rik	1.04420719169129	0.841421740622631	1.3972081856419	1.54792224064424	1.4615305644408	1.4148096849285	1.37499559808834	0.940688517942183	0.712498558265628	1.00785144181726	1.28112211662643	1.40119816120265	1.29167131365972	1.929550764227	1.39968579141887	1.94566724995204	1.67180548587774	2.32738518784135
s22297	2610001J05Rik	1.58622013326211	1.4765303384414	1.35943860706864	1.36599670156896	2.1840728828231	2.20076332053538	2.12006867719819	2.12320253745905	0.981006091557447	0.948955933672159	1.84928810096258	1.64963288745435	1.23809326825766	1.81799470800281	1.15963115587431	1.57056429004755	2.03531910021652	2.63011339249851
s09466	2610002D18Rik	2.50017139537493	3.58596398792163	1.30485545363932	1.07203499409757	1.4300186872209	1.3563476426097	1.36363827580592	1.31531741905387	1.47879390250387	1.51903172409253	1.0552106276428	1.05364217514519	1.50778319752699	1.55236197505076	1.06183897357218	1.18722798148706	1.62307425036645	1.56370460179457
s21750	2610002D18Rik	4.07049148240482	2.9792434112332	1.59427665270283	5.82391782753422	2.8443322543195	9.34813131449445	1.61379575500601	3.44785475391213	1.32427064498805	2.57777259827062	2.40414848079944	2.19088232883648	1.72158570047107	3.40174028788265	1.84119445140804	3.62855716822397	1.63011528688534	2.35844180086043
s12242	2610002J02Rik	1.37455248994226	1.00126857014851	2.32530989888221	0.450756124798097	1.27097001995956	0.766525663685533	0.887965789313187	1.00075720325492	0.636058779853201	1.41396361863626	1.01644066505238	0.908923638923019	0.994461896937293	0.557468425679103	1.06734901233608	0.383697694114572	0.713930726579969	0.86761626244761
s13278	2610002M06Rik	7.77208134126424	10.8820390085741	2.84752794443133	3.91502087492717	4.18277675534012	5.88707905051519	2.09209592162797	3.11300738646205	2.74295888998673	4.58200171935167	1.23936918200632	1.38647442060464	2.09557767846743	3.29488931114547	2.32389840642023	4.73651187009343	2.17322116108846	2.56992454253604
s19550	2610002M06Rik	2.26031681391637	1.04227790639626	1.33512424170139	1.24733241872529	1.53062938300772	0.434108025639961	0.896835940440317	0.613846992774165	1.42962126587359	0.925399355985905	0.707214617804251	0.902093575972231	1.34165338439498	0.949068418346541	1.33251059119115	0.494666806821846	0.704921737872996	2.28693284163046
s13921	2610003J06Rik	0.469972093964439	0.494357628517931	0.380247587542175	0.428955233922935	0.414627870486487	0.419638223651946	0.449534267471498	0.38692745337754	0.270995913191043	0.327631732524609	0.442244467513649	0.513008629772472	0.504401335291024	0.437726611467733	0.699934099348196	0.557839113822017	0.440505519124876	0.465185166821018
s24172	2610005B21Rik	5.3369777621879	5.22285626232927	6.03849907975388	4.25801195388978	5.505226799891	5.10124008005313	4.07577666444226	4.85270109774904	5.64733807459375	5.3634414407852	4.61961621023984	3.53481570726371	4.33876666082333	3.14097182096861	4.24972945572059	3.63904779610964	5.91789459260843	3.8907033904836
s08133	2610005H11Rik	1.03451961524108	0.899683207170467	1.15189243292535	1.26573816963647	1.0871221108498	0.99067585778507	1.07462626159004	0.905839276491681	1.16168667188139	1.10993639101365	0.817792082210099	0.772125893408289	0.846017845321047	0.720996419445347	0.806145970912393	0.79462384970945	0.733811286770642	0.536954593560601
s11927	2610005H11Rik	0.803663240637218	0.75055203448597	1.92312428209656	1.48993562692362	1.83981920146931	2.17199532817568	1.31523354454064	1.16131874469082	1.38904563724504	1.65820456913416	1.68318295482139	1.68338247123715	2.02202663337075	2.63066948326117	1.38932873313118	1.87810796472871	1.58838429331075	1.77415124069517
s23570	2610005L07Rik	0.140242740648455	0.209210185975701	0.151601086687438	0.180510416936073	0.157718631206453	0.177499393478492	0.138107253676119	0.120464419622607	0.17266935928879	0.171581391265855	0.222278143351909	0.238535847853809	0.256422897589204	0.321857947890677	0.272972022715208	0.354225259937301	0.335639635961914	0.387105577620344
s04123	2610007A16Rik	2.77824725458566	3.26632647957385	2.98015837069928	4.28588161406376	5.53694042807381	6.0746277338639	4.04911607223305	2.7578156096077	3.25309059407372	4.05041013696774	2.00597551989895	2.20754523413505	3.31306383258946	8.47419307930394	2.0949923850836	4.47585096852955	2.52347710952344	2.88153790962178
s04706	2610007A16Rik	1.62881302132232	1.6097838647209	1.358728305256	1.06448011514359	1.213791817362	1.02056070548041	1.55226621264056	1.03922785084278	1.3475399083059	1.30752814380268	1.2427550794956	0.998490080224013	1.48514727156823	1.27647386520056	1.17131734649792	1.04124747709708	1.30369735860252	1.05798780633309
s10433	2610007K22Rik	2.10191889165219	2.06632903184599	1.38309571555377	1.41912630718751	1.4739044492827	1.67779912613585	1.58408197973637	1.43030418518172	1.76122105917024	1.50884436317914	1.78348242611079	1.94762105197816	1.5646240000398	1.44398024005271	1.84067893122023	1.86594052182901	2.22694665537622	2.10184895973619
s10228	2610008E11Rik	0.545284102465356	0.396150080361922	0.472827876478028	0.362015657094115	0.406031341995059	0.397169570816891	0.54831467830392	0.487647984815955	0.525505219966792	0.322572196813864	0.607979253696975	0.599916659345393	0.523612701899786	1.00230876176506	0.763564005162394	0.529504187976915	0.632508161194146	1.40876014518302
s11952	2610008G14Rik	2.56855862098579	1.68381308724368	2.70758569536078	2.37068174581923	1.89198021229201	3.14419130603855	2.45107393026224	2.5374422707981	2.47172630152416	2.28761615672747	2.13748456176406	2.60684535336492	2.7143090599462	3.42911193902893	2.19361143982958	3.2298182877828	2.63575267157568	3.04869959343733
s24055	2610009E16Rik	0.34472336702188	0.239299784039017	0.229806418790841	0.318790159139481	0.205631615709755	0.179738453598689	0.207032619804563	0.222324523702054	0.391308675244179	0.292779815198032	0.564906497648617	0.446936569594417	1.04009477867835	0.628082509663907	0.854622378526349	0.777534178988427	1.62066285550711	0.92786768811338
s05944	2610009I02Rik	3.7063034359783	4.11546657542095	3.12494543728469	2.55785768983983	2.97038719288936	3.46324391596847	2.35691380734329	3.89905633641966	2.90890665097329	2.5758436025095	3.31301331127586	2.19903261238682	2.94846485974048	4.26744038698124	3.55435061143045	5.15454827203978	1.850757660398	3.52118493376907
s24039	2610012O22Rik	2.10571910629576	2.07805955362261	2.59235446807325	3.15294717702878	3.34920805502292	4.1170871848855	2.15581742169912	2.97986092641835	2.4386116050492	3.64550580792408	2.31859847204712	2.46193043977686	2.61966802653381	3.78381879379368	1.7003573765448	2.4884631098807	2.05280131540732	2.38258882487841
s12032	2610014F08Rik	0.822590890266694	0.964855633211322	0.463240084086446	0.35688817362192	0.584724521592179	0.461020241514358	0.624819333526582	0.523725951633571	0.614151716583748	0.570235989274725	0.418941584625309	0.371168195539939	0.380253122500866	0.316994343057085	0.591243367635798	0.636678079968442	0.626939441765677	0.540819846359409
s14630	2610014H22Rik	2.00761412272294	1.68319228839542	1.85953125890429	1.46911669834139	1.53633517886463	1.63605131574826	1.62034722267991	1.50919790230284	1.764870099384	1.4801034348534	1.63551614380153	1.67874255324731	1.6601884351239	2.74595122534221	1.72016743668958	1.97152089389311	1.92435904389187	2.02975697174799
s03379	2610015J01Rik	2.50571789725714	1.82548270443453	2.35917101085895	1.97759225743174	3.10531581493845	2.0527984696224	3.00029633355472	2.40203304753952	3.415427101973	2.41711983460788	2.84460631170435	1.61289106292164	2.57833906843425	1.00852930137586	3.01581514284276	1.23612102481483	2.35158910668806	1.08210762886241
s07484	2610016F04Rik	1.48584641609272	1.15536123908481	1.29586461406733	0.767859360885363	1.2688029232096	1.19181226542308	1.12213558194879	0.867847225317961	0.821811828065721	1.46643284024745	1.15191718455203	0.769834376288747	1.41657108553061	1.08361780209283	1.48058570028087	0.555823215856751	0.663569738454367	1.11788516916372
s12879	2610016F04Rik	0.707791823118399	0.623539992733542	1.09158464053528	1.08311392673365	1.15718938943374	0.857870032039736	1.00928107010989	0.89319247385136	0.959624568910005	0.958983567824336	1.28714180081959	1.70003800650471	0.960220072758874	0.751609913138925	0.912669231359937	0.912289109464495	0.976007405868221	1.32397786264439
s08758	2610017G09Rik	1.52399798993356	1.40737813049342	1.60388421849244	1.32475722902613	1.95161841315651	1.41189421506655	1.48319779058832	1.24248807040786	2.33098221986386	1.86601553887882	1.75037010098246	1.58461679695201	1.73554527367428	2.2625316910198	1.08722685734777	1.12260936525497	2.10081919036759	1.49811668863083
s08363	2610018G03Rik	0.921540195859486	0.861080486540188	1.00555221641548	0.338495837938764	0.982277119883829	0.426376550127805	1.12451975041487	0.843756724455243	1.03324687473863	0.494155841442625	1.20856661900171	0.281211402733892	1.00115059259691	0.855063814917863	1.23023506302206	0.893708964071222	1.21616670625417	0.737243958509469
s03304	2610018L09Rik	0.852970055459943	0.968550380708563	1.88537303549492	1.50348867408319	1.46170887313591	1.38429267693528	1.6609296867309	1.82770724037517	1.28847272690244	1.47007422550145	1.17417789339904	1.14334912343406	1.48834295373849	1.18323202038619	0.867605437571349	0.919936381699814	0.912444680981219	0.885434811348953
s00571	2610019A05Rik	0.779908618965648	0.918705263886373	0.694652329053709	0.6721215191222	0.69978905233237	0.942606803816737	0.759207421313266	0.840863192606198	0.685844300552312	0.722730157360198	0.655326601059907	0.651260665825055	0.717120268878186	0.881158832861822	0.923501365815059	0.813995091508438	0.959737652953441	1.03720207677892
s13716	2610019A05Rik	1.03024824069493	0.744654957535795	0.78045697138894	0.625716476931871	0.690496975333434	0.733484304621641	0.938097642815086	0.663418431666133	0.898032149870869	0.801730908775554	1.60000010523346	1.46617163488985	1.02180082097717	0.914874019894914	1.52727515231504	1.43898943508908	1.61939283561548	1.89466002953119
s18308	2610019A05Rik	1.64639442258401	1.89410984583969	0.900175372300158	0.937000680006547	1.09097723665142	0.961948124363241	1.10642526068198	0.970224825575932	1.25828436516378	1.26530395942361	1.47165550992084	1.38721268877266	1.12748715692271	1.1979361379381	1.39228638937101	1.77841990381572	1.5230729039156	1.69192544823537
s06196	2610019F03Rik	0.471235456820627	0.405717939429393	0.255368414500713	0.267023940466685	0.36727892000691	0.352693770668347	0.269450841983576	0.218895165994107	0.12382984719168	0.121594678769017	0.468924642058895	0.438282505968395	0.199698721280952	0.266906251146786	0.334885078426579	0.261878586106222	0.340150001362188	0.315353095530966
s13829	2610019F03Rik	0.539784329653725	0.436228822514622	0.349294540841526	0.428569474297844	0.360964784335144	0.379807421137799	0.306780140988906	0.25597361246606	0.186912375702008	0.171159941963357	0.642792499514779	0.648899518222236	0.294849366588587	0.368314729702895	0.350199274478597	0.379048930629528	0.319943042738806	0.465880548099013
s11904	2610019I03Rik	8.12307519828976	6.51337820294441	8.41122541957776	4.3042324717211	4.82050736474924	5.67624554755274	3.6216496749504	2.77773313111649	4.89798718748816	4.72722652771414	3.46819495991357	1.5836121046	5.91805457167687	3.03559431924	3.33326033610854	1.94364535058665	5.50723052897788	2.44311199519749
s05554	2610019N13Rik	3.62914575501196	2.29600056972323	2.4844112400544	1.96072064334216	2.31979448512883	1.84472530123816	2.83360762622009	2.18618425695492	2.2161799031491	1.75510093304763	3.35384728888907	2.55184375840805	2.32951238395653	1.08818888682383	2.00912036846184	0.985067847418734	2.75536224292425	1.31272525410899
s06307	2610019N13Rik	1.02495459468481	1.20430599121019	0.869824349088164	1.3436850308885	0.833887692180428	0.916258130308343	0.794376032284134	1.58312590866493	1.1914793930887	0.84986406085914	1.13807213215236	1.43664339590877	1.39384486682156	0.669829119108907	1.27357242099107	0.305535304985515	0.765992939840972	0.346353702175795
[truncated: 6,222,101 more chars]
